# Supplementary material for: The recent rapid expansion of multidrug resistant Ural lineage Mycobacterium tuberculosis in Moldova
Source: Nat Commun. 2024 Apr 5;15:2962. doi: 10.1038/s41467-024-47282-9 (PMC10997638; doi:10.1038/s41467-024-47282-9)
Supplement: Supplementary file 5 — Supplementary Data 2 [file 41467_2024_47282_MOESM5_ESM.xlsx]

## Sheet: Table
Antimicrobial resistance mutations
START	STOP	CDS	Name	LocusTag
5240	7267	Drug_resistance	gyrB	Rv0005
7302	9818	Drug_resistance	gyrA	Rv0006
156578	157600	Drug_resistance	fbpC	Rv0129c
408634	409173	Drug_resistance	.	Rv0340
409362	410801	Drug_resistance	iniB	Rv0341
410838	412760	Drug_resistance	iniA	Rv0342
412757	414238	Drug_resistance	iniC	Rv0343
759807	763325	Drug_resistance	rpoB	Rv0667
781560	781934	Drug_resistance	rpsL	Rv0682
1416181	1417347	Drug_resistance	embR	Rv1267c
1471846	1473382	Drug_resistance	rrs	rrs
1673440	1674183	Drug_resistance	fabG1	Rv1483
1674202	1675011	Drug_resistance	inhA	Rv1484
1792400	1793740	Drug_resistance	.	Rv1592c
1917940	1918746	Drug_resistance	tlyA	Rv1694
2006636	2006947	Drug_resistance	.	Rv1772
2101651	2103042	Drug_resistance	ndh	Rv1854c
2153889	2156111	Drug_resistance	katG	Rv1908c
2156149	2156592	Drug_resistance	furA	Rv1909c
2288681	2289241	Drug_resistance	pncA	Rv2043c
2515304	2516548	Drug_resistance	srmR	Rv2242
2516787	2517695	Drug_resistance	fabD	Rv2243
2518115	2519365	Drug_resistance	kasA	Rv2245
2520743	2522164	Drug_resistance	accD6	Rv2247
2725571	2726087	Drug_resistance	oxyR	Rv2427a
2726193	2726780	Drug_resistance	ahpC	Rv2428
3073680	3074471	Drug_resistance	thyA	Rv2764c
3153039	3154631	Drug_resistance	efpA	Rv2846c
3489506	3490375	Drug_resistance	moaR1	Rv3124
3490476	3491651	Drug_resistance	PPE49	Rv3125c
3491808	3492122	Drug_resistance	.	Rv3126c
3505363	3506769	Drug_resistance	fadE24	Rv3139
3644898	3645977	Drug_resistance	manB	Rv3264c
3646895	3647809	Drug_resistance	rmlD	Rv3266c
4007331	4008182	Drug_resistance	nhoA	Rv3566c
4239863	4243147	Drug_resistance	embC	Rv3793
4243233	4246517	Drug_resistance	embA	Rv3794
4246514	4249810	Drug_resistance	embB	Rv3795
4264563	4265462	Drug_resistance	fbpD	Rv3803c
4326004	4327473	Drug_resistance	ethA	Rv3854c
4407528	4408202	Drug_resistance	gid	Rv3919c
