# Supplementary material for: The recent rapid expansion of multidrug resistant Ural lineage Mycobacterium tuberculosis in Moldova
Source: Nat Commun. 2024 Apr 5;15:2962. doi: 10.1038/s41467-024-47282-9 (PMC10997638; doi:10.1038/s41467-024-47282-9)
Supplement: Supplementary file 7 — Source Data [file 41467_2024_47282_MOESM7_ESM.zip]

Archive with 35 entries (34 files):
- SourceData/
- __MACOSX/._SourceData
- SourceData/FigureS1_Data.csv
- __MACOSX/SourceData/._FigureS1_Data.csv
- SourceData/Figure3_Data.csv
- __MACOSX/SourceData/._Figure3_Data.csv
- SourceData/Figure2_Data.csv
- __MACOSX/SourceData/._Figure2_Data.csv
- SourceData/.DS_Store
- __MACOSX/SourceData/._.DS_Store
- SourceData/FigureS1_Trees.RData
- SourceData/Figure4_Data.csv
- __MACOSX/SourceData/._Figure4_Data.csv
- SourceData/FigureS3_phylogeny.tree
- __MACOSX/SourceData/._FigureS3_phylogeny.tree
- SourceData/Figure1_Trees.RData
- SourceData/FigureS4b_Data.csv
- __MACOSX/SourceData/._FigureS4b_Data.csv
- SourceData/FigureS4_Tree.RData
- SourceData/TabelS1_Data.csv
- __MACOSX/SourceData/._TabelS1_Data.csv
- SourceData/Figure1_Data.csv
- __MACOSX/SourceData/._Figure1_Data.csv
- SourceData/FigureS3_data.csv
- __MACOSX/SourceData/._FigureS3_data.csv
- SourceData/FigureS2_Data.csv
- __MACOSX/SourceData/._FigureS2_Data.csv
- SourceData/TableS2_Data.csv
- __MACOSX/SourceData/._TableS2_Data.csv
- SourceData/FigureS5_Data.csv
- __MACOSX/SourceData/._FigureS5_Data.csv
- SourceData/FigureS4a_Data.csv
- __MACOSX/SourceData/._FigureS4a_Data.csv
- SourceData/TableS4_Data.csv
- __MACOSX/SourceData/._TableS4_Data.csv
