# Supplementary material for: The recent rapid expansion of multidrug resistant Ural lineage Mycobacterium tuberculosis in Moldova
Source: Nat Commun. 2024 Apr 5;15:2962. doi: 10.1038/s41467-024-47282-9 (PMC10997638; doi:10.1038/s41467-024-47282-9)
Supplement: Supplementary file 7 — Source Data [file 41467_2024_47282_MOESM7_ESM.zip › SourceData/Figure3_Data.csv]

Clade	Time	2.50%	50%	97.50%
Beijing_A	1990.794862	113.8311936	195.1125749	397.8048504
Beijing_A	1991.736963	125.9423205	225.429234	457.256398
Beijing_A	1992.679064	127.8895132	252.8962413	469.2601831
Beijing_A	1993.621165	138.7345181	279.2409494	516.3817336
Beijing_A	1994.563267	156.7884522	314.1414149	591.1527148
Beijing_A	1995.505368	179.6787547	343.6752216	701.3360186
Beijing_A	1996.447469	207.028781	382.914094	784.2754766
Beijing_A	1997.38957	233.9097337	424.5404449	867.4772986
Beijing_A	1998.331672	249.593692	463.5756087	919.5848917
Beijing_A	1999.273773	278.5497972	499.3565394	946.818064
Beijing_A	2000.215874	293.8791895	518.8231514	989.1806407
Beijing_A	2001.157975	304.1096501	525.0463822	963.2065222
Beijing_A	2002.100077	308.2318216	514.8718015	894.3678821
Beijing_A	2003.042178	315.3979966	511.3537781	839.4859424
Beijing_A	2003.984279	316.1681407	494.1945291	787.8959379
Beijing_A	2004.92638	303.4706149	456.805491	755.2297721
Beijing_A	2005.868482	283.9655703	417.9541996	701.907729
Beijing_A	2006.810583	247.4416022	376.3545769	608.681003
Beijing_A	2007.752684	225.747828	348.694482	529.3262525
Beijing_A	2008.694785	228.1778191	336.7219972	505.2458793
Beijing_A	2009.636886	230.694301	336.0723385	481.9163378
Beijing_A	2010.578988	242.8481957	340.7542152	481.9465885
Beijing_A	2011.521089	257.6188716	355.4225817	486.4493936
Beijing_A	2012.46319	276.5379402	383.6255705	507.6625414
Beijing_A	2013.405291	322.0909638	436.7088967	574.9232266
Beijing_A	2014.347393	379.7964322	506.0034458	664.8075628
Beijing_A	2015.289494	440.2582485	586.7728536	774.6078842
Beijing_A	2016.231595	490.6178804	652.654237	884.8091147
Beijing_A	2017.173696	504.2348469	700.670153	1017.403961
Beijing_A	2018.115798	444.3912107	743.4606193	1212.026309
Beijing_A	2019.057899	317.5609808	786.3164755	1560.595052
Beijing_B	1992.01244	34.52223998	64.2254923	151.2945629
Beijing_B	1994.344736	48.28448815	82.63207595	160.0677142
Beijing_B	1996.677033	66.98255994	109.8024536	191.6081003
Beijing_B	1999.00933	74.29471493	126.512985	235.8591577
Beijing_B	2001.341626	86.60506362	141.7328865	242.3894619
Beijing_B	2003.673923	113.4864749	174.3460523	271.636344
Beijing_B	2006.00622	153.5438421	228.4529075	341.4382109
Beijing_B	2008.338517	222.710602	317.7911201	444.975907
Beijing_B	2010.670813	328.1984918	459.5212753	676.3003379
Beijing_B	2013.00311	401.4588204	576.187295	887.1306265
Beijing_B	2015.335407	347.2276566	522.0929491	860.7866031
Beijing_B	2017.667703	190.8211618	336.0337783	675.2188287
Beijing_C	1990.232865	287.9640547	510.2374528	1007.505245
Beijing_C	1992.522645	247.7299153	478.8598888	971.8328372
Beijing_C	1994.812425	250.9039222	424.8417826	767.7102426
Beijing_C	1997.102204	311.3327511	502.5350937	817.652716
Beijing_C	1999.391984	314.3105736	501.0003467	881.2641866
Beijing_C	2001.681763	267.0083826	394.5772176	628.8379344
Beijing_C	2003.971543	271.6617899	377.5518444	546.6912146
Beijing_C	2006.261323	318.3887186	417.6907031	544.8271893
Beijing_C	2008.551102	574.9265133	721.9719192	920.8937005
Beijing_C	2010.840882	1114.211627	1446.67782	1948.475266
Beijing_C	2013.130661	1363.322234	1847.797191	2522.286467
Beijing_C	2015.420441	1500.817586	2012.587365	2867.555656
Beijing_C	2017.71022	648.7332415	933.5496217	1468.764961
Beijing_D	1992.005085	23.68119137	49.22073385	116.492637
Beijing_D	1994.337995	30.53146273	60.06884445	130.2578444
Beijing_D	1996.670904	43.78758383	77.16765412	150.1457044
Beijing_D	1999.003814	67.27512203	113.5916076	195.7040025
Beijing_D	2001.336723	102.1788253	171.1722821	303.5708986
Beijing_D	2003.669633	134.9060033	242.331282	484.8033828
Beijing_D	2006.002543	177.9840422	321.7918707	671.2371508
Beijing_D	2008.335452	221.3767756	422.8585995	903.0807992
Beijing_D	2010.668362	243.0207893	466.4173639	1077.650251
Beijing_D	2013.001271	225.9048769	416.0806928	945.6097544
Beijing_D	2015.334181	132.977262	267.5714155	583.8174117
Beijing_D	2017.66709	55.81726905	147.814387	428.9975223
Beijing_E	1991.65046	31.46563873	69.39835985	191.4636885
Beijing_E	1994.012922	37.83286907	63.93488013	111.4649695
Beijing_E	1996.375383	55.54447435	82.73197003	131.6712535
Beijing_E	1998.737845	78.34705091	111.1832896	156.843228
Beijing_E	2001.100307	125.7270725	171.4002248	226.7571251
Beijing_E	2003.462768	229.6828771	306.6301704	415.2519602
Beijing_E	2005.82523	406.0420387	546.4505723	754.2535987
Beijing_E	2008.187692	701.8147128	953.41491	1341.74458
Beijing_E	2010.550153	974.678676	1390.188237	2073.86481
Beijing_E	2012.912615	1021.664682	1504.719998	2290.929368
Beijing_E	2015.275077	692.8491558	1004.83814	1528.69234
Beijing_E	2017.637538	414.3239914	644.7195037	1068.123586
Beijing_F	1991.605049	129.0871394	327.6449762	1351.204008
Beijing_F	1993.971295	115.9921216	274.7654642	963.3389938
Beijing_F	1996.337541	104.6963536	238.3259317	700.885069
Beijing_F	1998.703787	101.5233307	223.5601196	617.7737191
Beijing_F	2001.070033	98.61164273	193.1858248	430.1899521
Beijing_F	2003.436279	96.67642486	168.2522362	331.3147481
Beijing_F	2005.802524	86.7889795	141.487536	231.2718899
Beijing_F	2008.16877	102.3616586	152.4599308	225.1640477
Beijing_F	2010.535016	160.8256891	218.2091572	302.5644235
Beijing_F	2012.901262	260.9374339	357.9488661	507.669827
Beijing_F	2015.267508	327.1153721	475.9511519	739.7563489
Beijing_F	2017.633754	208.722594	421.7846026	832.1402227
Ural_A	1991.799212	15.47103464	45.15136594	169.5276973
Ural_A	1994.149277	15.31952821	34.17683361	90.24126333
Ural_A	1996.499343	20.06395018	34.38503858	66.32815166
Ural_A	1998.849409	28.55870592	43.20335598	68.70265729
Ural_A	2001.199474	43.29174567	59.76243982	82.56662615
Ural_A	2003.54954	74.04586935	95.63242319	126.7630709
Ural_A	2005.899606	139.5523857	175.0797297	216.518801
Ural_A	2008.249672	277.7040303	336.1228251	414.0829224
Ural_A	2010.599737	528.8272622	632.0325495	790.6993754
Ural_A	2012.949803	906.5617129	1112.30176	1350.809926
Ural_A	2015.299869	1416.311052	1826.787417	2293.393102
Ural_A	2017.649934	1583.849684	2567.337246	4096.058009
Ural_B	1990.039453	0.064486728	0.950551121	188.0062555
Ural_B	1992.036822	0.208137037	1.53103845	104.9466944
Ural_B	1994.034192	0.639589872	2.742820149	53.15400446
Ural_B	1996.031562	1.882756025	5.338308711	38.90328073
Ural_B	1998.028932	5.205884018	10.77477935	33.16705626
Ural_B	2000.026302	12.7008037	21.32886489	40.23849754
Ural_B	2002.023672	28.57282426	42.30398538	62.60391641
Ural_B	2004.021041	59.66600869	82.05010462	113.4705313
Ural_B	2006.018411	113.1190762	157.2039127	226.9822402
Ural_B	2008.015781	187.1664397	269.295753	396.318381
Ural_B	2010.013151	236.1978199	354.2258221	537.2299016
Ural_B	2012.010521	297.9057149	431.9263004	632.3452584
Ural_B	2014.007891	352.5862975	504.6832676	741.6216948
Ural_B	2016.00526	340.5061435	507.8178816	787.8428291
Ural_B	2018.00263	232.855085	451.7445409	982.3371549
Ural_C	1990.443392	0.030451469	1.147421335	531.9707988
Ural_C	1991.428612	0.02929447	1.005584298	564.6771584
Ural_C	1992.413832	0.016350454	1.004441462	421.555651
Ural_C	1993.399053	0.006140782	0.936582646	484.1183291
Ural_C	1994.384273	0.004780737	0.841784916	459.2585611
Ural_C	1995.369493	0.003830452	0.772183598	425.7413574
Ural_C	1996.354713	0.003867945	0.762994177	397.8339944
Ural_C	1997.339934	0.006017956	0.779779633	413.0904697
Ural_C	1998.325154	0.009427498	0.832092908	325.9648007
Ural_C	1999.310374	0.018957837	0.966058358	181.2372332
Ural_C	2000.295595	0.034674806	1.088884154	62.62963423
Ural_C	2001.280815	0.058574546	1.114789328	30.72257639
Ural_C	2002.266035	0.093365712	1.303603326	13.80437283
Ural_C	2003.251255	0.191050297	1.645439092	9.391907801
Ural_C	2004.236476	0.418605336	2.265039129	8.647990108
Ural_C	2005.221696	0.992239854	3.397659974	11.14554889
Ural_C	2006.206916	2.390452672	5.95863729	16.09159811
Ural_C	2007.192136	5.995245423	11.62535843	24.46250355
Ural_C	2008.177357	15.02349269	24.71724775	45.43195515
Ural_C	2009.162577	33.119462	52.14854847	101.76087
Ural_C	2010.147797	56.14845564	104.3341309	246.8208816
Ural_C	2011.133018	74.2753162	163.1724779	553.093034
Ural_C	2012.118238	72.61638263	209.2939084	946.6350007
Ural_C	2013.103458	57.35359982	224.138382	1217.153244
Ural_C	2014.088678	48.08997083	199.3407152	1029.14246
Ural_C	2015.073899	41.54282371	155.5415703	717.1368382
Ural_C	2016.059119	46.46585285	115.6694246	366.0997321
Ural_C	2017.044339	35.99421672	93.98497663	264.592873
Ural_C	2018.029559	24.98564462	72.28946719	269.2378094
Ural_C	2019.01478	6.443958273	48.29633867	350.4829864
