# Supplementary material for: The recent rapid expansion of multidrug resistant Ural lineage Mycobacterium tuberculosis in Moldova
Source: Nat Commun. 2024 Apr 5;15:2962. doi: 10.1038/s41467-024-47282-9 (PMC10997638; doi:10.1038/s41467-024-47282-9)
Supplement: Supplementary file 7 — Source Data [file 41467_2024_47282_MOESM7_ESM.zip › SourceData/Figure4_Data.csv]

type	R.est
MDR Ural	2.50669557022213
MDR Ural	2.9388106573
MDR Ural	2.87031298770577
MDR Ural	2.67306854298468
MDR Ural	2.77009598998837
MDR Ural	2.91209052621324
MDR Ural	2.89577452269908
MDR Ural	2.73882464286451
MDR Ural	2.77535584901289
MDR Ural	2.67944480468405
MDR Ural	2.83103313028969
MDR Ural	2.7324158618248
MDR Ural	2.83706138259361
MDR Ural	2.74347025866076
MDR Ural	2.4354477792116
MDR Ural	2.43391482638323
MDR Ural	2.73016407753987
MDR Ural	2.89831743522588
MDR Ural	3.15051583611728
MDR Ural	2.6644151005648
MDR Ural	2.71096088577933
MDR Ural	2.94688740782027
MDR Ural	2.79821583141881
MDR Ural	3.36982089677282
MDR Ural	2.87768722711149
MDR Ural	3.5374075583402
MDR Ural	3.15154807627124
MDR Ural	2.6479035834722
MDR Ural	3.35242437750331
MDR Ural	3.31879283479586
MDR Ural	3.16767780451018
MDR Ural	3.92252198771241
MDR Ural	4.52492100047741
MDR Ural	3.90320251916364
MDR Ural	4.28678378486959
MDR Ural	3.59231464079721
MDR Ural	3.27536096607888
MDR Ural	3.39558630999629
MDR Ural	3.52666974669089
MDR Ural	3.73334952532315
MDR Ural	3.1164928673629
MDR Ural	3.06163207224673
MDR Ural	3.04404442001964
MDR Ural	2.71732740823736
MDR Ural	2.81659724350024
MDR Ural	3.00417221209948
MDR Ural	2.80000025986073
MDR Ural	2.69334871506478
MDR Ural	2.63809455253068
MDR Ural	2.69573241528577
MDR Ural	2.49009768066902
MDR Ural	2.23289470293088
MDR Ural	2.26459609669546
MDR Ural	2.23877289589622
MDR Ural	2.42112933045219
MDR Ural	2.37753485942516
MDR Ural	2.6172595814184
MDR Ural	2.74543339770398
MDR Ural	2.66105131854488
MDR Ural	2.55030528567505
MDR Ural	2.32356785394104
MDR Ural	2.28612124757486
MDR Ural	2.28601724140061
MDR Ural	2.26408205920122
MDR Ural	2.22335747673518
MDR Ural	2.07537450956881
MDR Ural	2.15167795480125
MDR Ural	2.10409776076103
MDR Ural	2.16253549608826
MDR Ural	2.18683080796239
MDR Ural	2.39646338720338
MDR Ural	2.76874832952347
MDR Ural	2.71251070411597
MDR Ural	2.49137129829101
MDR Ural	2.38826627763808
MDR Ural	2.4060034277267
MDR Ural	2.4251169883851
MDR Ural	2.16732016187881
MDR Ural	2.18726496553564
MDR Ural	1.99183124539372
MDR Ural	2.00209921054644
MDR Ural	2.02370780729137
MDR Ural	1.87189348805201
MDR Ural	1.88697726148815
MDR Ural	1.8856065430894
MDR Ural	2.04939123697134
MDR Ural	1.95362628522238
MDR Ural	2.11045976989331
MDR Ural	2.10195859229872
MDR Ural	1.93687315484015
MDR Ural	1.9524004416629
MDR Ural	2.12399056242301
MDR Ural	2.11457949442978
MDR Ural	2.23458403397415
MDR Ural	2.12677782163974
MDR Ural	2.15846728165795
MDR Ural	2.21520756409192
MDR Ural	2.26203501131796
MDR Ural	1.91103090158289
MDR Ural	1.94823633439999
MDR Ural	1.96428552808401
MDR Ural	1.8297459087953
MDR Ural	1.76123473427207
MDR Ural	1.75442617017212
MDR Ural	1.73621694213611
MDR Ural	1.75074690634698
MDR Ural	1.73848284192565
MDR Ural	1.71797570040503
MDR Ural	1.64934254961088
MDR Ural	1.86148365631575
MDR Ural	1.69310417429087
MDR Ural	1.72098110024792
MDR Ural	2.08761657228909
MDR Ural	2.13994877182593
MDR Ural	2.16755006442532
MDR Ural	2.08067443920925
MDR Ural	2.04374995431884
MDR Ural	1.97735382373178
MDR Ural	1.96815268523518
MDR Ural	2.0807789209742
MDR Ural	1.98173373363584
MDR Ural	2.02802903782721
MDR Ural	2.01136871802866
MDR Ural	1.87270247065901
MDR Ural	1.96507058208428
MDR Ural	1.96620787677354
MDR Ural	2.01185381547678
MDR Ural	2.17052265623728
MDR Ural	2.16562558017986
MDR Ural	2.1889341240864
MDR Ural	2.37913818431055
MDR Ural	2.27709697054671
MDR Ural	2.17895575474704
MDR Ural	2.27594738975289
MDR Ural	2.33970336201292
MDR Ural	2.50882981985975
MDR Ural	2.72488720560849
MDR Ural	2.73066772405596
MDR Ural	2.47479445134646
MDR Ural	2.75899883965553
MDR Ural	2.28708985487666
MDR Ural	2.31347479450708
MDR Ural	2.54099483905318
MDR Ural	2.59930695381847
MDR Ural	2.8927595669627
MDR Ural	2.69901095782045
MDR Ural	2.74509253321639
MDR Ural	2.77571513865981
MDR Ural	3.45527626034991
MDR Ural	3.53904326600578
MDR Ural	3.52717119798378
MDR Ural	3.33976027559277
MDR Ural	3.46471885045314
MDR Ural	2.92754137097793
MDR Ural	3.04439326732646
MDR Ural	3.29947661405716
MDR Ural	3.17336657139294
MDR Ural	3.0674339485348
MDR Ural	3.35018894925389
MDR Ural	4.10644849345773
MDR Ural	3.95035394497713
MDR Ural	3.92997174101088
MDR Ural	3.97251296884479
MDR Ural	3.89135866339631
MDR Ural	3.65299603355095
MDR Ural	3.14409647875624
MDR Ural	2.89971415768077
MDR Ural	2.64792225713315
MDR Ural	2.86508934542986
MDR Ural	3.35357228883864
MDR Ural	2.70463848425463
MDR Ural	2.97389249953379
MDR Ural	3.20640275082931
MDR Ural	3.23304320419824
MDR Ural	2.93329195723357
MDR Ural	2.95786043481748
MDR Ural	2.98302662046695
MDR Ural	2.89120118525147
MDR Ural	2.75043486702251
MDR Ural	3.00713846103015
MDR Ural	2.89621378333721
MDR Ural	2.77466780642964
MDR Ural	2.84720396383774
MDR Ural	2.63951682458432
MDR Ural	2.59354817731321
MDR Ural	2.64921829926976
MDR Ural	2.49665230969478
MDR Ural	2.95295214409873
MDR Ural	2.36499029665435
MDR Ural	2.39768325253609
MDR Ural	2.16788573693457
MDR Ural	2.20052582618744
MDR Ural	2.31028082834132
MDR Ural	2.27716187002309
MDR Ural	2.13504766397009
MDR Ural	2.02763237869127
MDR Ural	2.10694101667509
MDR Ural	2.19591511154283
MDR Ural	2.34880263897736
MDR Ural	2.17275576949153
MDR Ural	2.0151234854312
MDR Ural	1.95010759882175
MDR Ural	1.94223333750582
MDR Ural	1.81577897675818
MDR Ural	1.76344481426777
MDR Ural	1.76004114951575
MDR Ural	1.81486313313947
MDR Ural	1.79935370030939
MDR Ural	1.85645992068468
MDR Ural	1.75996069889892
MDR Ural	1.81247983508709
MDR Ural	1.77780706049068
MDR Ural	1.80113567393109
MDR Ural	1.7929058913042
MDR Ural	2.08025538372267
MDR Ural	2.15607414803719
MDR Ural	2.27895463195142
MDR Ural	2.27895463195142
MDR Ural	2.22827965780745
MDR Ural	2.19947556832296
MDR Ural	2.11397720304374
MDR Ural	2.17991542449304
MDR Ural	2.13988607115013
MDR Ural	2.17236216534022
MDR Ural	2.19674105718658
MDR Ural	2.23611449712677
MDR Ural	2.21969444974752
MDR Ural	2.37586754184313
MDR Ural	2.24142186302496
MDR Ural	2.20837805026306
MDR Ural	2.23579019791986
MDR Ural	2.7265195323824
MDR Ural	2.69755864930595
MDR Ural	2.43883163786433
MDR Ural	2.22820239644344
MDR Ural	2.16507267633586
MDR Ural	2.14456448931481
MDR Ural	2.05351624883874
MDR Ural	1.9485149014532
MDR Ural	1.9770057034092
MDR Ural	2.14520137589832
MDR Ural	2.40932194058116
MDR Ural	2.14248589745963
MDR Ural	2.07011068898529
MDR Ural	2.08848669372764
MDR Ural	2.30082073765067
MDR Ural	2.34649363060637
MDR Ural	2.17874212850132
MDR Ural	2.27550220990954
MDR Ural	2.61981389699187
MDR Ural	2.66255099183031
MDR Ural	2.85936669447374
MDR Ural	2.48826906039437
MDR Ural	2.54826071028061
MDR Ural	2.31710873946139
MDR Ural	2.37823215832169
MDR Ural	2.54920824519983
MDR Ural	2.85388712994593
MDR Ural	2.84914204876611
MDR Ural	2.79962305259009
MDR Ural	2.84386622841261
MDR Ural	2.78366184018842
MDR Ural	2.63249443644651
MDR Ural	2.63295571786225
MDR Ural	2.66825106869381
MDR Ural	2.42298122076164
MDR Ural	2.62280428849308
MDR Ural	2.52353733080615
MDR Ural	2.66271757145959
MDR Ural	2.64307253610844
MDR Ural	2.56433156570743
MDR Ural	2.60607698001635
MDR Ural	2.3334755127664
MDR Ural	2.16433781539424
MDR Ural	2.09741339856159
MDR Ural	2.02418128003154
MDR Ural	2.07423781153285
MDR Ural	2.17066818681021
MDR Ural	2.14690006412228
MDR Ural	2.14294264046978
MDR Ural	2.01743609668886
MDR Ural	2.11990798433358
MDR Ural	2.1813589448642
MDR Ural	1.95949721316499
MDR Ural	2.23799369093739
MDR Ural	2.32335383946632
MDR Ural	2.31807340922489
MDR Ural	2.32440729882429
MDR Ural	2.32826279969955
MDR Ural	2.15824283551336
MDR Ural	2.11364620556368
MDR Ural	2.39895035544847
MDR Ural	2.31830353540486
MDR Ural	2.09463176567398
MDR Ural	2.1111611343777
MDR Ural	2.20373447909269
MDR Ural	2.03193429950982
MDR Ural	2.20149692354613
MDR Ural	2.23584379018187
MDR Ural	2.22953921575768
MDR Ural	2.39567604249588
MDR Ural	2.48556125071537
MDR Ural	2.58802103433594
MDR Ural	2.35941199824377
MDR Ural	2.40724345783703
MDR Ural	2.26024305398416
MDR Ural	2.29067355395239
MDR Ural	2.00380753383782
MDR Ural	2.04825037095138
MDR Ural	2.0618586929487
MDR Ural	2.08576350438452
MDR Ural	2.10353474047926
MDR Ural	1.99927255955568
MDR Ural	2.01965725385864
MDR Ural	1.92796870056089
MDR Ural	1.90761303236979
MDR Ural	1.94947370941896
MDR Ural	1.92575863713586
MDR Ural	1.79687407576903
MDR Ural	1.70340418912713
MDR Ural	1.52882803702903
MDR Ural	1.49490661188968
MDR Ural	1.49490661188968
MDR Ural	1.40029034168432
MDR Ural	1.46415935406658
MDR Ural	1.48955161338617
MDR Ural	1.52778948613714
MDR Ural	1.62317423552681
MDR Ural	1.64164915957307
MDR Ural	1.63073548845236
MDR Ural	1.66754558742627
MDR Ural	1.73210935073027
MDR Ural	1.72875664794957
MDR Ural	1.79636652436037
MDR Ural	1.81797116855166
MDR Ural	1.73344114256312
MDR Ural	1.87788788491722
MDR Ural	1.77032155121153
MDR Ural	1.7121078417223
MDR Ural	1.75341092607103
MDR Ural	1.77838424922236
MDR Ural	1.68907106762498
MDR Ural	1.60027442202996
MDR Ural	1.59832033484939
MDR Ural	1.5659491835163
MDR Ural	1.67395086200917
MDR Ural	1.77334430209083
MDR Ural	2.05427397722559
MDR Ural	2.55101967473704
MDR Ural	2.35885504791407
MDR Ural	2.28946814102155
MDR Ural	2.15681908130876
MDR Ural	2.45019192980407
MDR Ural	2.29429479348946
MDR Ural	2.29844056082014
MDR Ural	2.45448458276233
MDR Ural	2.76732711995192
MDR Ural	2.62245467195213
MDR Ural	2.56867917553137
MDR Ural	2.66837313178037
MDR Ural	3.17164323231794
MDR Ural	3.38448034104218
MDR Ural	3.62200717090155
MDR Ural	3.71535548775384
MDR Ural	3.24241956643718
MDR Ural	3.08666073294096
MDR Ural	3.61614132196211
MDR Ural	3.60050845584362
MDR Ural	3.61431837678909
MDR Ural	3.91916535977483
MDR Ural	3.85486624003481
MDR Ural	3.36428763729211
MDR Ural	3.22553424079744
MDR Ural	3.33314060493005
MDR Ural	3.16822175300046
MDR Ural	3.04552821217677
MDR Ural	3.27907315903933
MDR Ural	2.27891149620113
MDR Ural	2.05847923994625
MDR Ural	2.32626718536449
MDR Ural	2.33493251298765
MDR Ural	2.31143585199165
MDR Ural	2.43090341573645
MDR Ural	2.60124477763795
MDR Ural	2.42179964345379
MDR Ural	2.51224098785581
MDR Ural	2.24234998582866
MDR Ural	2.35233998821562
MDR Ural	2.67522064832434
MDR Ural	2.92341845245165
MDR Ural	3.06026431159846
MDR Ural	3.19283694706472
MDR Ural	3.18250680963414
MDR Ural	3.2336528387552
MDR Ural	3.50517718893319
MDR Ural	3.25735563301803
MDR Ural	3.69912092941118
MDR Ural	3.03808689591234
MDR Ural	3.19386804744783
MDR Ural	2.97173100235771
MDR Ural	2.9520387266478
MDR Ural	3.07229685198389
MDR Ural	2.82075454857329
MDR Ural	2.465373773153
MDR Ural	2.4180584902778
MDR Ural	2.55622462733468
MDR Ural	2.80791009104275
MDR Ural	2.71712721763434
MDR Ural	3.04411155396138
MDR Ural	2.60072231106505
MDR Ural	2.80513884026646
MDR Ural	2.91304239659348
MDR Ural	3.48820278940045
MDR Ural	3.95300590369098
MDR Ural	4.24965157099273
MDR Ural	3.76955516438857
MDR Ural	4.18189729984822
MDR Ural	3.37408713823829
MDR Ural	3.16597737986102
MDR Ural	3.25922220133579
MDR Ural	2.94211132979258
MDR Ural	2.6364176414759
MDR Ural	3.275591742083
MDR Ural	2.85331169944363
MDR Ural	2.97025285407951
MDR Ural	2.89028882728423
MDR Ural	3.15362931784896
MDR Ural	3.42292748792119
MDR Ural	3.65589192807458
MDR Ural	3.29660169024104
MDR Ural	3.62057810071953
MDR Ural	3.40663092608098
MDR Ural	3.27387819141614
MDR Ural	2.36605156830135
MDR Ural	2.74898067379163
MDR Ural	2.87897663675437
MDR Ural	2.63082101019326
MDR Ural	2.75945244491374
MDR Ural	2.62757401101833
MDR Ural	2.10145703939263
MDR Ural	2.02485354430357
MDR Ural	1.96949938576525
MDR Ural	2.0507079460142
MDR Ural	2.11181218782395
MDR Ural	2.11640073869289
MDR Ural	2.08464185387484
MDR Ural	2.10012413662336
MDR Ural	2.15226059944326
MDR Ural	2.30799298656764
MDR Ural	2.60259909735535
MDR Ural	2.74990494120554
MDR Ural	2.38617845372551
MDR Ural	2.43985417407475
MDR Ural	2.24819719696971
MDR Ural	2.21189863772203
MDR Ural	1.81186090549934
MDR Ural	2.06708849401347
MDR Ural	2.19489898033575
MDR Ural	2.39396195186027
MDR Ural	2.45107343939779
MDR Ural	2.17292768042141
MDR Ural	2.07844085822565
MDR Ural	2.05021985553864
MDR Ural	1.90543744102227
MDR Ural	1.84722316502545
MDR Ural	1.78089196670432
MDR Ural	1.63444515380534
MDR Ural	1.62755127808807
MDR Ural	1.84703671821592
MDR Ural	1.75421627558218
MDR Ural	1.6436460466316
MDR Ural	1.78613123083022
MDR Ural	1.69736299096199
MDR Ural	1.67522947288332
MDR Ural	1.77628987303597
MDR Ural	1.78741776147633
MDR Ural	1.73693200310771
MDR Ural	1.7491283921655
MDR Ural	1.74147205575268
MDR Ural	1.9998577786758
MDR Ural	1.929514941918
MDR Ural	1.88751086674392
MDR Ural	1.84797864058116
MDR Ural	1.93000294768919
MDR Ural	1.87921761919689
MDR Ural	1.96327503421107
MDR Ural	1.74521086170172
MDR Ural	1.60485207551838
MDR Ural	1.74400263797869
MDR Ural	1.71592271316264
MDR Ural	1.74538713810841
MDR Ural	1.73245467461326
MDR Ural	1.73244794603183
MDR Ural	1.60580526148224
MDR Ural	1.61132443090344
MDR Ural	1.76336739762866
MDR Ural	1.61674381058771
MDR Ural	1.87540782699645
MDR Ural	1.97431196463313
MDR Ural	2.04788935450622
MDR Ural	1.92915876723604
MDR Ural	2.14239561431889
MDR Ural	2.21179186333629
MDR Ural	2.42206026019728
MDR Ural	2.36037238766611
MDR Ural	2.40406628960794
MDR Ural	2.41127142997199
MDR Ural	2.51677886108179
MDR Ural	2.70287444522398
MDR Ural	2.55920401628387
MDR Ural	2.62642242698835
MDR Ural	2.46805891537566
MDR Ural	2.45617078917945
MDR Ural	2.18117577149705
MDR Ural	2.04779667024581
MDR Ural	2.06090548491789
MDR Ural	2.46553272567664
MDR Ural	2.5296125695946
MDR Ural	2.29794321606449
MDR Ural	2.19045619512272
MDR Ural	2.4946999461857
MDR Ural	2.58276875044532
MDR Ural	2.59228969326186
MDR Ural	2.74777913550606
MDR Ural	2.98523506792427
MDR Ural	2.59925770398832
MDR Ural	2.65359253090001
MDR Ural	2.72814839956654
MDR Ural	3.29810578399462
MDR Ural	3.14952322090168
MDR Ural	2.85935122885544
MDR Ural	2.9917531919065
MDR Ural	2.83552443225967
MDR Ural	2.65766276682848
MDR Ural	2.80071057988191
MDR Ural	2.7722165215662
MDR Ural	2.83681583801235
MDR Ural	3.09468215660935
MDR Ural	3.2178732671866
MDR Ural	3.58096922496168
MDR Ural	3.91473615352144
MDR Ural	3.5458223371149
MDR Ural	3.66573487744574
MDR Ural	3.39461682181238
MDR Ural	3.31290460666482
MDR Ural	2.93536730366423
MDR Ural	2.76581976597996
MDR Ural	3.04041236749314
MDR Ural	2.60919159470724
MDR Ural	2.78867108777141
MDR Ural	2.80931766750209
MDR Ural	2.59522101552769
MDR Ural	2.38765014025481
MDR Ural	2.40322577881367
MDR Ural	2.40322577881367
MDR Ural	2.5537579348628
MDR Ural	2.52716326826609
MDR Ural	2.4974713160353
MDR Ural	2.49788034692267
MDR Ural	2.45748265956629
MDR Ural	2.50766825497069
MDR Ural	2.37840882341275
MDR Ural	2.63264964379819
MDR Ural	2.70145468338455
MDR Ural	2.79264508156761
MDR Ural	3.33929275246998
MDR Ural	4.74108648811809
MDR Ural	3.29951846185729
MDR Ural	3.15449692286924
MDR Ural	3.00045042124094
MDR Ural	2.815399291133
MDR Ural	3.42060164131335
MDR Ural	2.6876898990387
MDR Ural	3.05306061031441
MDR Ural	2.90740604860448
MDR Ural	2.78815386467543
MDR Ural	3.09286380011325
MDR Ural	3.69640133625689
MDR Ural	4.67337578824587
MDR Ural	4.34263814196792
MDR Ural	3.92873004556337
MDR Ural	4.06513237420807
MDR Ural	3.45476174691082
MDR Ural	3.34267323768767
MDR Ural	2.85970864357206
MDR Ural	2.71606972830424
MDR Ural	2.75796964856419
MDR Ural	2.77169785066484
MDR Ural	2.63023382296294
MDR Ural	3.6381631755626
MDR Ural	3.86062559459197
MDR Ural	3.94056350426197
MDR Ural	3.83364423703079
MDR Ural	2.84595900071751
MDR Ural	2.80136508647478
MDR Ural	2.78227557364661
MDR Ural	3.0313819353191
MDR Ural	3.27763248906857
MDR Ural	2.98609299776508
MDR Ural	2.67041928487918
MDR Ural	2.65487659032241
MDR Ural	2.92387134561322
MDR Ural	3.24583915940795
MDR Ural	3.501092056016
MDR Ural	3.09911658610216
MDR Ural	2.94692065315492
MDR Ural	2.75635326077633
MDR Ural	3.06496090334039
MDR Ural	2.91900117689683
MDR Ural	2.84752209228254
MDR Ural	3.00263060014269
MDR Ural	3.36025892561741
MDR Ural	3.42115839324233
MDR Ural	3.40095642035804
MDR Ural	3.48480649347864
MDR Ural	3.22752564457765
MDR Ural	3.54234059057436
MDR Ural	3.65808453992326
MDR Ural	3.84317407944365
MDR Ural	3.57735992568262
MDR Ural	3.81228079775982
MDR Ural	3.39910909375078
MDR Ural	3.58941325007653
MDR Ural	2.92430318077962
MDR Ural	3.01765924053129
MDR Ural	3.10077305294538
MDR Ural	2.81369375091839
MDR Ural	2.92972257822212
MDR Ural	2.90682932535583
MDR Ural	3.04677126691303
MDR Ural	2.72111910960223
MDR Ural	3.27711206167004
MDR Ural	3.52980903672811
MDR Ural	3.49100636007883
MDR Ural	4.1684040173947
MDR Ural	3.4342032272932
MDR Ural	3.41874923436335
MDR Ural	3.30580430486639
MDR Ural	3.60350235499132
MDR Ural	2.8632959219155
MDR Ural	3.57334850404716
MDR Ural	3.18538402029008
MDR Ural	3.22296186906273
MDR Ural	2.8816606070205
MDR Ural	2.76405720533671
MDR Ural	2.90330390011255
MDR Ural	3.06315821479521
MDR Ural	3.50784309594191
MDR Ural	2.80772783325696
MDR Ural	3.01609310818349
MDR Ural	2.57296938568416
MDR Ural	3.15117683306117
MDR Ural	2.94119917051394
MDR Ural	2.90311614012215
MDR Ural	3.15213940285872
MDR Ural	3.26157599252184
MDR Ural	2.77738179270932
MDR Ural	2.89479725135088
MDR Ural	2.53720327407957
MDR Ural	2.58672588029466
MDR Ural	2.39383345703983
MDR Ural	2.40136978581543
MDR Ural	2.41058973247377
MDR Ural	2.23480012433363
MDR Ural	2.39456875792883
MDR Ural	2.61296444557857
MDR Ural	2.66183955200984
MDR Ural	2.66590023949519
MDR Ural	2.71708858239437
MDR Ural	2.54855056248572
MDR Ural	2.56094671549421
MDR Ural	2.61525164819159
MDR Ural	2.37744081177591
MDR Ural	2.39911972059416
MDR Ural	2.55124843614468
MDR Ural	2.91076586167385
MDR Ural	2.90507176807782
MDR Ural	2.62436029461957
MDR Ural	2.48312941438386
MDR Ural	2.54405569077989
MDR Ural	2.42213539041342
MDR Ural	3.02268512428257
MDR Ural	3.39038380021724
MDR Ural	3.21324967778034
MDR Ural	3.09089104026982
MDR Ural	3.89343121014775
MDR Ural	3.03595148301084
MDR Ural	2.68686985491693
MDR Ural	2.72448652464641
MDR Ural	2.62358704625386
MDR Ural	2.95973595148356
MDR Ural	3.47520699467436
MDR Ural	3.90017851861338
MDR Ural	3.67965607572909
MDR Ural	3.04861469944273
MDR Ural	3.3168083708565
MDR Ural	3.36843004217083
MDR Ural	3.01460691847295
MDR Ural	2.75397994822082
MDR Ural	2.97330746600247
MDR Ural	2.98112878767046
MDR Ural	3.01577375124074
MDR Ural	2.39726485852782
MDR Ural	2.5339620147788
MDR Ural	2.5824450268174
MDR Ural	2.66554656244373
MDR Ural	2.47510602289461
MDR Ural	2.44851142696905
MDR Ural	2.38232232467423
MDR Ural	2.50227905348725
MDR Ural	2.55271533874367
MDR Ural	2.62396619279073
MDR Ural	2.58722679221931
MDR Ural	2.80495111586444
MDR Ural	3.34741029681781
MDR Ural	3.19246576937778
MDR Ural	3.44271597388378
MDR Ural	3.68251005288892
MDR Ural	4.08448252632206
MDR Ural	3.69618905277905
MDR Ural	3.76314415774071
MDR Ural	3.67646307258244
MDR Ural	4.22063567896595
MDR Ural	4.15198764769499
MDR Ural	3.83665534283259
MDR Ural	4.09139026579609
MDR Ural	3.89533502225615
MDR Ural	3.65497518545152
MDR Ural	3.56821965125349
MDR Ural	3.38121552374235
MDR Ural	3.224240646466
MDR Ural	3.22736055459743
MDR Ural	3.54692172954816
MDR Ural	3.15937790806429
MDR Ural	3.07489696783277
MDR Ural	2.87499547690134
MDR Ural	2.56774042997742
MDR Ural	3.01648250513978
MDR Ural	3.29473065902214
MDR Ural	3.77007431842895
MDR Ural	3.63531421106394
MDR Ural	3.28803452643382
MDR Ural	3.22634821678336
MDR Ural	3.78500571909542
MDR Ural	3.72229377768579
MDR Ural	3.92433657015163
MDR Ural	3.76512506036798
MDR Ural	3.01469942041983
MDR Ural	3.66986249985473
MDR Ural	3.64212945892886
MDR Ural	3.98090387390609
MDR Ural	3.34439600268233
MDR Ural	3.13612692511431
MDR Ural	3.36072344392592
MDR Ural	3.41477303933099
MDR Ural	3.323356178203
MDR Ural	3.81009824183411
MDR Ural	4.05429788964117
MDR Ural	3.47167516352341
MDR Ural	3.32416840349335
MDR Ural	3.58916859804205
MDR Ural	3.11802421461648
MDR Ural	3.15715430236376
MDR Ural	2.99984931038857
MDR Ural	3.01755874217367
MDR Ural	3.03355645162673
MDR Ural	2.81657800939635
MDR Ural	2.89736302562631
MDR Ural	2.99497732379578
MDR Ural	3.16819220706898
MDR Ural	3.25787254253772
MDR Ural	2.619903733959
MDR Ural	2.73461075742093
MDR Ural	2.84363917293144
MDR Ural	2.7971591114137
MDR Ural	2.69478515912228
MDR Ural	2.50823389556278
MDR Ural	2.71445768385619
MDR Ural	2.82593168720987
MDR Ural	3.08604129301352
MDR Ural	2.85095244501914
MDR Ural	2.89493511586634
MDR Ural	2.89214239168505
MDR Ural	3.00962691006494
MDR Ural	3.18155255145259
MDR Ural	3.54111108182916
MDR Ural	3.29382073134425
MDR Ural	3.48021823521331
MDR Ural	3.20048808769297
MDR Ural	3.17038695218959
MDR Ural	3.21270856488237
MDR Ural	3.33813589321048
MDR Ural	3.01950413682765
MDR Ural	3.05577688822713
MDR Ural	3.43522324907598
MDR Ural	3.39741266155926
MDR Ural	3.53005713511971
MDR Ural	4.01145504815237
MDR Ural	3.62493928704308
MDR Ural	3.52757663114692
MDR Ural	2.91204216525866
MDR Ural	2.95816434673948
MDR Ural	3.13809145311021
MDR Ural	3.01289363817717
MDR Ural	2.64836831194917
MDR Ural	2.61060317804005
MDR Ural	2.80472153047094
MDR Ural	2.677161842885
MDR Ural	2.82618105702117
MDR Ural	2.87815716958311
MDR Ural	2.60408494035126
MDR Ural	2.62025407010109
MDR Ural	2.79712823201283
MDR Ural	2.7249959078545
MDR Ural	2.99946970313121
MDR Ural	2.92800024428731
MDR Ural	3.13120599078247
MDR Ural	3.29065728832948
MDR Ural	3.49758699984872
MDR Ural	3.68879363546683
MDR Ural	3.45751757772361
MDR Ural	2.90917750967545
MDR Ural	3.14217077936763
MDR Ural	2.68997925477721
MDR Ural	2.86800954629008
MDR Ural	3.11875780808879
MDR Ural	2.8299718450675
MDR Ural	2.9428787682039
MDR Ural	2.93523308322901
MDR Ural	2.87560114352249
MDR Ural	2.90738687933028
MDR Ural	2.80001158403443
MDR Ural	3.2819097286822
MDR Ural	2.71834283114998
MDR Ural	2.51454679799279
MDR Ural	2.88641854815705
MDR Ural	2.83286383016268
MDR Ural	3.1310800559809
MDR Ural	3.06872121497941
MDR Ural	2.63354179451013
MDR Ural	2.56620909578895
MDR Ural	2.5973068218442
MDR Ural	2.58846964282848
MDR Ural	2.44471430722089
MDR Ural	2.84104976211768
MDR Ural	2.38195225609075
MDR Ural	2.31910837719796
MDR Ural	2.23325885195763
MDR Ural	2.18552122617997
MDR Ural	2.23363489590407
MDR Ural	2.02174185881533
MDR Ural	2.06697560379913
MDR Ural	2.13041578080841
MDR Ural	1.85985080158763
MDR Ural	1.88564044344613
MDR Ural	1.93581211429159
MDR Ural	1.84919380611987
MDR Ural	1.81186465714169
MDR Ural	1.9710048372101
MDR Ural	1.9510988568177
MDR Ural	1.95960523706686
MDR Ural	1.99296050848114
MDR Ural	2.38923130294189
MDR Ural	2.4376360053057
MDR Ural	2.24343287366044
MDR Ural	2.12779074528912
MDR Ural	2.3472697040336
MDR Ural	2.3379044897214
MDR Ural	2.36619767627688
MDR Ural	2.26270092076457
MDR Ural	1.92950620950316
MDR Ural	2.05446672779236
MDR Ural	2.25813903727926
MDR Ural	2.60534663561908
MDR Ural	2.46757825399669
MDR Ural	2.58129562300462
MDR Ural	2.67475256525564
MDR Ural	2.58364062848524
MDR Ural	2.60932665214951
MDR Ural	2.89981885971564
MDR Ural	3.35685210350557
MDR Ural	3.92155578149949
MDR Ural	3.99595657880255
MDR Ural	4.20174210202908
MDR Ural	4.01940143681327
MDR Ural	3.46832727664312
MDR Ural	3.79189356028823
MDR Ural	3.61705062424182
MDR Ural	3.51044441113603
MDR Ural	3.20782329953093
MDR Ural	3.42688553633127
MDR Ural	3.6815233474987
MDR Ural	3.52379847461142
MDR Ural	3.57528923503819
MDR Ural	3.13718212658953
MDR Ural	3.0499989135947
MDR Ural	3.24250689722743
MDR Ural	3.25653279060167
MDR Ural	2.95090637464454
MDR Ural	2.66703112266076
MDR Ural	2.84019854074494
MDR Ural	3.09756987646749
MDR Ural	3.15473768050852
MDR Ural	2.98645562451671
MDR Ural	3.15223947515734
MDR Ural	3.58388902317297
MDR Ural	3.62931015713458
MDR Ural	3.7795011760417
MDR Ural	3.23849696582867
MDR Ural	3.05729109745391
MDR Ural	2.95409017077881
MDR Ural	2.9853412386417
MDR Ural	2.69181921152193
MDR Ural	2.65637023204585
MDR Ural	2.72199966383839
MDR Ural	2.61562076268566
MDR Ural	2.52845633822837
MDR Ural	2.99955526861148
MDR Ural	2.89103025481289
MDR Ural	2.98147708466948
MDR Ural	3.22410178972901
MDR Ural	3.2022490699089
MDR Ural	3.04901906959803
MDR Ural	2.83666868578644
MDR Ural	3.00292185735311
MDR Ural	2.81564091688004
MDR Ural	2.94801933089588
MDR Ural	3.03021346412831
MDR Ural	2.91679905905031
MDR Ural	3.00772132670905
MDR Ural	3.5717362388389
MDR Ural	3.24563350187812
MDR Ural	3.21279672429902
MDR Ural	3.22227014688473
MDR Ural	2.75576679256255
MDR Ural	2.84397192060096
MDR Ural	2.86474210529594
MDR Ural	2.84147288722422
MDR Ural	2.76171367482675
MDR Ural	2.84187334016947
MDR Ural	3.05100164674784
MDR Ural	2.65819970110697
MDR Ural	2.69894198059722
MDR Ural	2.87173473169164
MDR Ural	2.6377362983101
MDR Ural	2.57521194548823
MDR Ural	2.50941249164089
MDR Ural	2.4217627841916
MDR Ural	2.50487851666339
MDR Ural	2.32699974450519
MDR Ural	2.49478926530701
MDR Ural	2.53697692679873
MDR Ural	2.56793307402357
MDR Ural	2.85905768209956
MDR Ural	2.84224923035994
MDR Ural	2.74164741477425
MDR Ural	2.67647131058357
MDR Ural	2.6656325804554
MDR Ural	2.62085796329214
MDR Ural	2.9312291717832
MDR Ural	2.84619043273299
MDR Ural	2.80206852210011
MDR Ural	3.57071402348308
MDR Ural	3.25278261117116
MDR Ural	3.51960343516614
MDR Ural	3.25106433017081
MDR Ural	3.02361104415238
MDR Ural	2.75047161079674
MDR Ural	2.39237842484851
MDR Ural	2.32609666597919
MDR Ural	2.3502738896513
MDR Ural	2.73017182719785
MDR Ural	2.80274816562322
MDR Ural	2.76657718992543
MDR Ural	3.40211977629259
MDR Ural	3.91792427893881
MDR Ural	3.86251781737882
MDR Ural	3.35230706052409
MDR Ural	4.13308384282924
MDR Ural	3.7387113769273
MDR Ural	3.34571236106019
MDR Ural	3.1453366921905
MDR Ural	3.38576967872363
MDR Ural	3.27506434815237
MDR Ural	3.65745184486361
MDR Ural	3.86435403445596
MDR Ural	3.26051260587131
MDR Ural	2.77963780740075
MDR Ural	3.28463407263104
MDR Ural	3.32268733701877
MDR Ural	3.18178893118578
MDR Ural	3.37087934651528
MDR Ural	2.93340664189541
MDR Ural	3.33160507673475
MDR Ural	3.26539081574812
MDR Ural	3.12334567853308
MDR Ural	3.02458835598526
MDR Ural	2.65874272584122
MDR Ural	2.86585088233481
MDR Ural	3.10152829200432
MDR Ural	3.34189485049194
MDR Ural	3.60445758310427
MDR Ural	2.97923420555849
MDR Ural	2.92274176250449
MDR Ural	3.1545792090963
MDR Ural	2.93429040519687
MDR Ural	2.88992725909569
MDR Ural	2.89535748019278
MDR Ural	2.47809827256233
MDR Ural	2.51786224322203
MDR Ural	2.60619527153855
MDR Ural	2.8333021063741
MDR Ural	2.88155977105301
MDR Ural	2.68238806387497
MDR Ural	2.34602114499847
MDR Ural	2.30144001127411
MDR Ural	2.24939942461438
MDR Ural	2.3161030406775
MDR Ural	2.48106527223484
MDR Ural	2.6182146971729
MDR Ural	2.39152357475659
MDR Ural	2.39648739739904
MDR Ural	2.39337717872467
MDR Ural	2.41006476584361
MDR Ural	2.38900538423348
MDR Ural	2.24634084916194
MDR Ural	2.352845604513
MDR Ural	2.05984934377245
MDR Ural	2.07670768922221
MDR Ural	1.9983702147312
MDR Ural	1.98960151100229
MDR Ural	1.89030534337837
MDR Ural	1.93054427994656
MDR Ural	1.92230600130279
MDR Ural	1.84890719094134
MDR Ural	1.89073269619865
MDR Ural	1.83930646561079
MDR Ural	1.85977243410767
MDR Ural	1.7911350921916
MDR Ural	1.73089655975691
MDR Ural	1.72405292737259
MDR Ural	1.71569525836412
MDR Ural	1.68437081507138
MDR Ural	1.57094120021786
MDR Ural	1.63039977272136
MDR Ural	1.62219391316971
MDR Ural	1.63627397426076
MDR Ural	1.62502207599899
MDR Ural	1.70171383653219
MDR Ural	1.65646949057932
MDR Ural	1.81099572881678
MDR Ural	1.6702714123913
MDR Ural	1.6884449511953
MDR Ural	1.75215835177771
MDR Ural	1.79338810116235
MDR Ural	1.84962993084117
MDR Ural	1.73936587404144
MDR Ural	1.77155408104677
MDR Ural	1.69471778487366
MDR Ural	1.84590027525991
MDR Ural	1.75282649903412
MDR Ural	1.78761361334796
MDR Ural	1.80168951173744
MDR Ural	1.8494833795492
MDR Ural	1.81486963382619
MDR Ural	1.83654466141795
MDR Ural	1.8195473608503
MDR Ural	1.79312555653746
MDR Ural	1.78071761815322
MDR Ural	1.68890628172514
MDR Ural	1.67382264942425
MDR Ural	1.7816964448125
MDR Ural	1.65135446198903
MDR Ural	1.58368479479255
MDR Ural	1.59657595340695
MDR Ural	1.58039000528226
MDR Ural	1.56104110062513
MDR Ural	1.56104110062513
MDR Ural	1.5691314984025
MDR Ural	1.66035008959252
MDR Ural	1.65752647301031
MDR Ural	1.66093648073733
MDR Ural	1.60247507670822
MDR Ural	1.53577232373392
MDR Ural	1.51235558864018
MDR Ural	1.49617150140622
MDR Ural	1.5133292604056
MDR Ural	1.60208720760529
MDR Ural	1.5856943258051
MDR Ural	1.60359812298175
MDR Ural	1.60030706681679
MDR Ural	1.57852492674555
MDR Ural	1.58701747389924
MDR Ural	1.57703398994779
MDR Ural	1.59143538046801
MDR Ural	1.61890947054952
MDR Ural	1.69071886315862
MDR Ural	1.6608388711332
MDR Ural	1.75005991026599
MDR Ural	1.7238255707977
MDR Ural	1.75087825930637
MDR Ural	2.03699729579862
MDR Ural	2.09029099864511
MDR Ural	2.0465832424
MDR Ural	2.05129739331331
MDR Ural	2.04503670791484
MDR Ural	1.9006297502498
MDR Ural	1.9899543063875
MDR Ural	1.91777396421197
MDR Ural	2.05124371418511
MDR Ural	2.40112256680187
MDR Ural	2.2351406221048
MDR Ural	2.22414054143236
MDR Ural	2.24525181617352
MDR Ural	2.04239491107028
MDR Ural	2.05360359886495
MDR Ural	1.87224810712809
MDR Ural	1.82406531810432
MDR Ural	1.86523158035137
MDR Ural	1.89279520620816
MDR Ural	1.84129165448992
MDR Ural	1.84711087491023
MDR Ural	1.89399421745881
MDR Ural	1.86248066141745
MDR Ural	1.89775585370232
MDR Ural	1.93867373619604
MDR Ural	2.08529309704769
MDR Ural	2.10452219853973
MDR Ural	2.19595902958538
MDR Ural	2.29775159268241
MDR Ural	1.96300242729446
MDR Ural	2.20433307593251
MDR Ural	2.07795863645631
MDR Ural	2.01699420545994
MDR Ural	2.03245412912331
MDR Ural	2.02084123383527
MDR Ural	2.0387976355516
MDR Ural	2.06747180377275
MDR Ural	2.08867990220241
MDR Ural	2.1400597189045
MDR Ural	2.27563718418545
MDR Ural	2.20134450480934
MDR Ural	2.33893364141267
MDR Ural	2.20971030338879
MDR Ural	2.20340599220406
MDR Ural	2.35592319713937
MDR Ural	2.39214510045884
MDR Ural	2.93406706929349
MDR Ural	2.71774566543607
MDR Ural	2.91738385010372
MDR Ural	3.45186110692543
MDR Ural	3.21138282261049
MDR Ural	2.95821214936273
MDR Ural	2.72241736491058
MDR Ural	2.84432385759153
MDR Ural	2.70000331251753
MDR Ural	2.78173297328333
MDR Ural	2.4259055771836
MDR Ural	2.67749105417838
MDR Ural	2.57563784266148
MDR Ural	2.59800170141053
MDR Ural	2.58570774981201
MDR Ural	2.34483320414854
MDR Ural	2.86045960340176
MDR Ural	2.70721268987238
MDR Ural	2.94549245972537
MDR Ural	2.81583051546492
MDR Ural	2.78589229908743
MDR Ural	2.53975354285317
MDR Ural	2.55305064967547
MDR Ural	2.22576046123434
MDR Ural	2.06270973474848
MDR Ural	2.02307801745894
MDR Ural	2.00171305888072
MDR Ural	2.02298198875465
MDR Ural	1.92211350875815
MDR Ural	1.78201772749098
MDR Ural	1.82192587840264
MDR Ural	1.83596168567677
MDR Ural	1.90640453529467
MDR Ural	1.89023519118779
MDR Ural	2.02933712961557
MDR Ural	1.90093820668015
MDR Ural	1.87245281676511
MDR Ural	2.04069057171974
MDR Ural	1.86191474249195
MDR Ural	1.74112012395575
MDR Ural	1.80950393411293
MDR Ural	1.75014115812402
MDR Ural	1.70056322285439
MDR Ural	1.63581005341591
MDR Ural	1.6439568790562
MDR Ural	1.6315717250836
MDR Ural	1.80205213826956
MDR Ural	1.89408010794968
MDR Ural	1.91662040495738
MDR Ural	1.92800166721357
MDR Ural	1.86961254241506
MDR Ural	1.87140874170506
MDR Ural	1.96065028919059
MDR Ural	1.9715958856528
MDR Ural	1.9863284754815
MDR Ural	2.04005637986795
MDR Ural	2.01280940208391
MDR Ural	2.12795141307686
MDR Ural	2.10176531815157
MDR Ural	2.28703067317253
MDR Ural	2.29553087881191
MDR Ural	2.03193387337686
MDR Ural	2.08380095572517
MDR Ural	2.24083182453427
MDR Ural	2.27672909802369
MDR Ural	2.25731690013705
MDR Ural	2.19597906081445
MDR Ural	2.34050491950908
MDR Ural	2.20089279220716
MDR Ural	2.60693536694485
MDR Ural	2.49585788065361
MDR Ural	2.59091762661559
MDR Ural	2.60106146926006
MDR Ural	2.42880670640094
MDR Ural	2.28772438199182
MDR Ural	2.34403478881467
MDR Ural	2.09897521642948
MDR Ural	2.08053345794563
MDR Ural	2.05798436234155
MDR Ural	2.16226182021646
MDR Ural	2.39733389588231
MDR Ural	2.37878659279228
MDR Ural	2.22249792527307
MDR Ural	2.26353504115308
MDR Ural	2.31628956555766
MDR Ural	2.3187280219962
MDR Ural	2.37615437328585
MDR Ural	2.08241799095719
MDR Ural	2.19574969128656
MDR Ural	2.22676697269587
MDR Ural	2.18846798559813
MDR Ural	2.16044966484591
MDR Ural	2.21041233756872
MDR Ural	2.47865470864202
MDR Ural	2.59708240235675
MDR Ural	2.41460023420267
MDR Ural	2.49624744557279
MDR Ural	2.68307164420679
MDR Ural	2.80500920942014
MDR Ural	2.51700871764575
MDR Ural	2.31109845541621
MDR Ural	2.46921496334274
MDR Ural	2.26111430358939
MDR Ural	2.50128860299408
MDR Ural	2.56299709504981
MDR Ural	2.27445907571102
MDR Ural	2.02590841362838
MDR Ural	2.06810646866348
MDR Ural	2.20888580548089
MDR Ural	2.17605969528265
MDR Ural	2.31660407822236
MDR Ural	2.21225861418207
MDR Ural	2.23297972090445
MDR Ural	2.19305587638284
MDR Ural	2.32424682440244
MDR Ural	2.62456445173208
MDR Ural	2.279899631628
MDR Ural	2.04817510491395
MDR Ural	2.03882537367155
MDR Ural	2.07809413593854
MDR Ural	1.95916008831766
MDR Ural	1.94211106900754
MDR Ural	1.90639737871753
MDR Ural	1.93058119968597
MDR Ural	1.84220683499846
MDR Ural	2.07606003344573
MDR Ural	2.03234431430251
MDR Ural	2.05717979636896
MDR Ural	1.9873637404982
MDR Ural	2.12536347039757
MDR Ural	2.14725799555528
MDR Ural	2.20684582944874
MDR Ural	2.38300818350261
MDR Ural	2.2510632945199
MDR Ural	2.18843083066243
MDR Ural	2.21319379674315
MDR Ural	2.37785803243031
MDR Ural	2.23807319550305
MDR Ural	2.26093685053114
MDR Ural	2.17650048884951
MDR Ural	2.27793540287699
MDR Ural	2.38226169884386
MDR Ural	2.53754296080613
MDR Ural	3.3418981238449
MDR Ural	3.36321641376219
MDR Ural	3.895886143481
MDR Ural	4.41860751097565
MDR Ural	4.30471878100074
MDR Ural	4.09752933098024
MDR Ural	3.78838565818241
MDR Ural	4.19034888132013
MDR Ural	3.35860628318996
MDR Ural	3.1404073083133
MDR Ural	2.81685785145576
MDR Ural	3.37187686666776
MDR Ural	4.22731210816339
MDR Ural	4.58175661575126
MDR Ural	4.47280406857105
MDR Ural	4.52966790445037
MDR Ural	3.98653652602066
MDR Ural	5.24260680304474
MDR Ural	5.54294218765497
MDR Ural	5.10029006269031
MDR Ural	5.14186101264657
MDR Ural	3.62372603309664
MDR Ural	3.16155293880518
MDR Ural	3.59527743144383
MDR Ural	3.7816209726668
MDR Ural	3.39313145335186
MDR Ural	2.93236359841666
MDR Ural	3.51596055018224
MDR Ural	3.68129365407578
MDR Ural	3.96586069179592
MDR Ural	3.68265730224657
MDR Ural	3.49005011546961
MDR Ural	2.94948797102
MDR Ural	2.96487352039772
MDR Ural	3.30771742358736
MDR Ural	3.47364734033811
MDR Ural	3.76409398015444
MDR Ural	3.93022880056251
MDR Ural	3.61908809935187
MDR Ural	3.21012770642833
MDR Ural	3.21339001094637
MDR Ural	2.87295425388324
MDR Ural	2.76742393365113
MDR Ural	2.96841302190345
MDR Ural	2.92714484164842
MDR Ural	3.40339250511701
MDR Ural	3.22261796799325
MDR Ural	3.58748363322848
MDR Ural	3.57167517144588
MDR Ural	4.00985432338538
MDR Ural	3.75498376929261
MDR Ural	3.72517104675269
MDR Ural	3.56027254649368
MDR Ural	3.38657084963526
MDR Ural	3.39735870041833
MDR Ural	3.07382807293831
MDR Ural	3.12415199423837
MDR Ural	3.29929095540164
MDR Ural	2.93908387602272
MDR Ural	3.18330468250748
MDR Ural	2.95348253549593
MDR Ural	3.34872168709816
MDR Ural	3.58713545153755
MDR Ural	3.67478673805071
MDR Ural	4.02720600739358
MDR Ural	2.85758043327986
MDR Ural	3.8653438878753
MDR Ural	3.94819092155936
MDR Ural	4.54933023567256
MDR Ural	3.56177218834828
MDR Ural	3.81195423177491
MDR Ural	3.68354295268361
MDR Ural	3.60401861945927
MDR Ural	3.6971726805505
MDR Ural	4.15216333757405
MDR Ural	4.04004041670317
MDR Ural	3.733751614758
MDR Ural	3.58417678291218
MDR Ural	3.16517099933935
MDR Ural	3.14441151082744
MDR Ural	3.059847858749
MDR Ural	2.815270037109
MDR Ural	2.66323018545866
MDR Ural	2.62528980485032
MDR Ural	2.49832110598556
MDR Ural	2.35419945815825
MDR Ural	2.49361545229221
MDR Ural	2.53711195437735
MDR Ural	2.69584377960347
MDR Ural	2.89415333667376
MDR Ural	2.56528399248209
MDR Ural	2.43860071299526
MDR Ural	2.16927425867231
MDR Ural	2.13083529601006
MDR Ural	2.12311278805213
MDR Ural	2.12198039254894
MDR Ural	2.32390059297612
MDR Ural	2.15809321544624
MDR Ural	2.13724693124346
MDR Ural	2.73165732707731
MDR Ural	2.43045237751953
MDR Ural	2.24322806764737
MDR Ural	2.06722509090712
MDR Ural	2.05108229906178
MDR Ural	2.05163417012362
MDR Ural	2.30397332127545
MDR Ural	2.22453861829456
MDR Ural	2.15950209481331
MDR Ural	2.36537425428317
MDR Ural	2.41690025307944
MDR Ural	2.55620308893249
MDR Ural	2.55537982850702
MDR Ural	2.66099039769305
MDR Ural	2.74295431171649
MDR Ural	3.19598722196055
MDR Ural	3.08365692912884
MDR Ural	3.1843702873813
MDR Ural	3.06607656568252
MDR Ural	3.3766400400867
MDR Ural	3.78405459647239
MDR Ural	3.67072696994853
MDR Ural	3.76199638678332
MDR Ural	3.78142328167742
MDR Ural	4.03344300136432
MDR Ural	4.25446023536947
MDR Ural	4.94319278648297
MDR Ural	4.37247146109326
MDR Ural	4.39471699722325
MDR Ural	3.63055159777131
MDR Ural	3.56310141019784
MDR Ural	3.93953280516225
MDR Ural	3.78637137001826
MDR Ural	3.15145557688567
MDR Ural	3.48551165401716
MDR Ural	3.25941184756117
MDR Ural	3.63325495523169
MDR Ural	3.52244600001659
MDR Ural	3.2861347676315
MDR Ural	3.71204568147861
MDR Ural	3.95661479395303
MDR Ural	3.90915167410225
MDR Ural	4.01786516352921
MDR Ural	3.37249535626544
MDR Ural	3.50091253347425
MDR Ural	3.996323419482
MDR Ural	3.65636671145773
MDR Ural	3.12525352250066
MDR Ural	2.85513230391777
MDR Ural	2.57671890449641
MDR Ural	2.89440670765562
MDR Ural	3.4862128402069
MDR Ural	2.89683729098222
MDR Ural	2.33414203490889
MDR Ural	2.47782963103063
MDR Ural	2.40682093675652
MDR Ural	2.5848303054463
MDR Ural	2.8740691995812
MDR Ural	2.67111909925877
MDR Ural	2.70989859116526
MDR Ural	2.47429314677918
MDR Ural	2.75565760072239
MDR Ural	2.98758679405627
MDR Ural	3.18593414320115
MDR Ural	4.01501564257475
MDR Ural	4.30018442608651
MDR Ural	4.29291937404952
MDR Ural	4.266912514759
MDR Ural	4.06406777858803
MDR Ural	3.62261806095772
MDR Ural	3.16599601867658
MDR Ural	3.49296094803408
MDR Ural	3.13583189952554
MDR Ural	2.94761700164829
MDR Ural	3.69760787132925
MDR Ural	3.15429450996888
MDR Ural	3.8065429028112
MDR Ural	4.18125994952974
MDR Ural	5.46509123700018
MDR Ural	4.98836253494533
MDR Ural	3.96910159168577
MDR Ural	4.28234699498498
MDR Ural	4.58508013752644
MDR Ural	4.29773054212614
MDR Ural	4.72031027939248
MDR Ural	4.28266162396762
MDR Ural	4.03399239162191
MDR Ural	3.96427971935472
MDR Ural	4.18268282793462
MDR Ural	4.6794481415743
MDR Ural	4.01238605579974
MDR Ural	4.03219659100772
MDR Ural	4.0498236168163
MDR Ural	4.03165102627849
MDR Ural	3.99882691992295
MDR Ural	3.79750416384982
MDR Ural	3.33090973222257
MDR Ural	2.76989086722085
MDR Ural	2.76890278403988
MDR Ural	2.83913987376558
MDR Ural	2.9918056772306
MDR Ural	3.04492622412341
MDR Ural	3.05243850232796
MDR Ural	3.54757874467895
MDR Ural	3.55258788814069
MDR Ural	4.01221986633447
MDR Ural	3.94240930815883
MDR Ural	2.98826570870738
MDR Ural	3.2171129104914
MDR Ural	3.53464856252677
MDR Ural	3.87324891322485
MDR Ural	4.01535539862085
MDR Ural	3.83626455745379
MDR Ural	2.91560192826806
MDR Ural	2.8480607335321
MDR Ural	3.12190723993358
MDR Ural	3.09071310719379
MDR Ural	2.96672978432308
MDR Ural	3.21266816470251
MDR Ural	2.98480015216304
MDR Ural	3.04381278147252
MDR Ural	2.95838471098651
MDR Ural	3.59519990288868
MDR Ural	3.29723085312444
MDR Ural	3.43953450335299
MDR Ural	3.14075961457593
MDR Ural	2.59528867220041
MDR Ural	2.39849596388641
MDR Ural	2.47297363981816
MDR Ural	2.74393525873938
MDR Ural	2.59408046429943
MDR Ural	2.62607919046867
MDR Ural	2.71415951644805
MDR Ural	2.71127920773636
MDR Ural	2.65793320305144
MDR Ural	2.67184704059133
MDR Ural	2.40150643751504
MDR Ural	2.29220936594822
MDR Ural	2.32638555591377
MDR Ural	2.15431846126747
MDR Ural	2.6114876741334
MDR Ural	2.92715531476377
MDR Ural	3.19282440972922
MDR Ural	3.04919408292337
MDR Ural	3.09713813689463
MDR Ural	3.07999461363434
MDR Ural	2.86837442979236
MDR Ural	2.6269306804821
MDR Ural	2.44142360075412
MDR Ural	2.62631242910976
MDR Ural	2.80291886636474
MDR Ural	2.96784961418007
MDR Ural	3.0023781019066
MDR Ural	3.24196045055642
MDR Ural	3.17417603497539
MDR Ural	3.33199106515361
MDR Ural	3.23860908558779
MDR Ural	3.15700397031441
MDR Ural	2.59214061506582
MDR Ural	2.81618392041755
MDR Ural	3.15629841188148
MDR Ural	2.69141434559419
MDR Ural	3.11409262259474
MDR Ural	2.96278933646346
MDR Ural	2.97112061268789
MDR Ural	3.10827372984171
MDR Ural	3.19907934254323
MDR Ural	2.96630982620595
MDR Ural	2.6594685456693
MDR Ural	2.64479976190659
MDR Ural	2.61330892325207
MDR Ural	2.81435965477141
MDR Ural	2.38129382648874
MDR Ural	3.63141639335591
MDR Ural	3.62579128397649
MDR Ural	3.30825019868184
MDR Ural	3.24627413082813
MDR Ural	3.76455465283462
MDR Ural	3.1031636031087
MDR Ural	3.36408070429463
MDR Ural	4.36139943544301
MDR Ural	4.12293849878604
MDR Ural	4.33411853196771
MDR Ural	3.48894380581632
MDR Ural	3.85600988362499
MDR Ural	3.53663118807698
MDR Ural	2.70559799950601
MDR Ural	2.30592281307694
MDR Ural	2.30340747655447
MDR Ural	2.2965836122904
MDR Ural	2.77534502933214
MDR Ural	3.01987315144608
MDR Ural	2.98964010383474
MDR Ural	2.53220535045401
MDR Ural	2.75293172583334
MDR Ural	2.90440945333098
MDR Ural	2.79844675715194
MDR Ural	2.93176543061661
MDR Ural	3.16878817983562
MDR Ural	2.66467437876795
MDR Ural	3.19755239976356
MDR Ural	2.8558628076833
MDR Ural	3.16115686517526
MDR Ural	2.90267418590694
MDR Ural	2.96799745081492
MDR Ural	2.93611807159001
MDR Ural	2.72120362693281
MDR Ural	2.89514340965681
MDR Ural	3.33723648754257
MDR Ural	3.30939563345311
MDR Ural	3.01076146760723
MDR Ural	2.96975668005201
MDR Ural	3.47272844114384
MDR Ural	3.53192792903421
MDR Ural	3.5140665570493
MDR Ural	3.30121150213455
MDR Ural	3.43771832697693
MDR Ural	3.12985197134873
MDR Ural	2.84374890071587
MDR Ural	3.13294054583807
MDR Ural	3.39668480124508
MDR Ural	2.78390334559639
MDR Ural	2.83179532564001
MDR Ural	2.41961623912259
MDR Ural	2.44418581789582
MDR Ural	2.56210646264703
MDR Ural	2.35317182360913
MDR Ural	2.27453117104354
MDR Ural	2.31167990868835
MDR Ural	2.54148775252435
MDR Ural	2.70109801341284
MDR Ural	2.44077265236184
MDR Ural	2.89977572369668
MDR Ural	2.90743481504165
MDR Ural	3.20620685180919
MDR Ural	2.81625887954592
MDR Ural	3.02148545232398
MDR Ural	2.40488594994533
MDR Ural	2.4525814665369
MDR Ural	3.02082283331206
MDR Ural	3.33612554314037
MDR Ural	3.2450583408155
MDR Ural	3.29843335865695
MDR Ural	3.41579971862305
MDR Ural	3.7338271896359
MDR Ural	3.27033420990775
MDR Ural	3.14528269707048
MDR Ural	2.46862955922702
MDR Ural	2.65950798736756
MDR Ural	2.77846826675015
MDR Ural	2.95245849844436
MDR Ural	3.14788010161933
MDR Ural	3.11168225501392
MDR Ural	2.80325894243053
MDR Ural	2.57738788321029
MDR Ural	2.56082961900743
MDR Ural	2.22499642478569
MDR Ural	2.25280110842452
MDR Ural	2.16549206737752
MDR Ural	2.17584408065859
MDR Ural	2.19851691920017
MDR Ural	2.13393333741536
MDR Ural	1.97269475133837
MDR Ural	1.89032652739236
MDR Ural	1.87287215638057
MDR Ural	1.89600567489247
MDR Ural	1.72286548674911
MDR Ural	1.71269469839347
MDR Ural	1.95856374961717
MDR Ural	1.99070880195753
MDR Ural	1.94551024567123
MDR Ural	1.95798620219244
MDR Ural	2.19747225832797
MDR Ural	2.33144140329061
MDR Ural	2.16524610017931
MDR Ural	1.89698761233412
MDR Ural	1.82706992046112
MDR Ural	1.92330307959252
MDR Ural	1.88760455500807
MDR Ural	1.89528970777364
MDR Ural	2.06991403133644
MDR Ural	1.92038041419237
MDR Ural	1.92769262795432
MDR Ural	1.94632138531793
MDR Ural	1.96408675713686
MDR Ural	2.15762836021254
MDR Ural	2.16957451506723
MDR Ural	2.13672961747048
MDR Ural	2.31364238527536
MDR Ural	2.16617623440557
MDR Ural	2.14775179637745
MDR Ural	2.17228444401582
MDR Ural	2.00874902665006
MDR Ural	2.30734116007083
MDR Ural	2.27748855912487
MDR Ural	2.27470965199544
MDR Ural	2.22677352284708
MDR Ural	2.15903219355403
MDR Ural	2.15903219355403
MDR Ural	2.12106816914344
MDR Ural	2.04089512647742
MDR Ural	2.0750432431881
MDR Ural	2.10870411697797
MDR Ural	2.07687752208163
MDR Ural	2.08324216578716
MDR Ural	2.12383443823083
MDR Ural	2.27456680332111
MDR Ural	2.03974347954747
MDR Ural	1.99562204673567
MDR Ural	2.07182570701806
MDR Ural	2.03214639897948
MDR Ural	1.98052625696724
MDR Ural	2.07201585503676
MDR Ural	2.05115214046238
MDR Ural	2.13317118307077
MDR Ural	2.06218062813122
MDR Ural	2.06218062813122
MDR Ural	2.00897154069071
MDR Ural	2.05494220957348
MDR Ural	2.02088156376187
MDR Ural	2.10495905303322
MDR Ural	2.35824523643506
MDR Ural	2.75311784876759
MDR Ural	2.54809895030594
MDR Ural	2.47069433541645
MDR Ural	2.38860457264886
MDR Ural	2.33769221599115
MDR Ural	2.38987085970526
MDR Ural	2.72913162439506
MDR Ural	2.88180095303777
MDR Ural	2.78143300959225
MDR Ural	2.80352220707727
MDR Ural	2.86577886832244
MDR Ural	3.01037042588463
MDR Ural	2.64464481852996
MDR Ural	2.50419952777907
MDR Ural	2.63657758240568
MDR Ural	3.1475352388452
MDR Ural	3.05179891362501
MDR Ural	3.00037917899022
MDR Ural	2.7481218057063
MDR Ural	2.71975439866327
MDR Ural	2.75875472312944
MDR Ural	2.95260398944708
MDR Ural	3.60749016891225
MDR Ural	3.61243629402518
MDR Ural	3.22914422578982
MDR Ural	3.33517567800501
MDR Ural	3.73589079366634
MDR Ural	3.16127589396146
MDR Ural	2.92718227041991
MDR Ural	3.15796675398811
MDR Ural	2.94491592040324
MDR Ural	2.40531194552631
MDR Ural	2.88276869048208
MDR Ural	3.18298989271917
MDR Ural	3.7535119952896
MDR Ural	3.67729079257088
MDR Ural	3.69210370079223
MDR Ural	3.50464782262384
MDR Ural	3.3432244119181
MDR Ural	3.15916449664935
MDR Ural	2.99035538470575
MDR Ural	2.99715592632017
MDR Ural	3.30496128643549
MDR Ural	3.52019306217213
MDR Ural	3.45328704819815
MDR Ural	4.15400091030333
MDR Ural	3.55696501581229
MDR Ural	3.15034425333138
MDR Ural	2.90410361352257
MDR Ural	2.92897957160056
MDR Ural	2.4929130439058
MDR Ural	2.6704996254996
MDR Ural	2.70471043397805
MDR Ural	2.79334894778515
MDR Ural	2.36112452472727
MDR Ural	3.00900770335898
MDR Ural	2.7898896087386
MDR Ural	2.98657008940909
MDR Ural	3.48924427970142
MDR Ural	3.43033976122585
MDR Ural	3.56091347779014
MDR Ural	3.6555890258879
MDR Ural	3.78995144851707
MDR Ural	3.2869664981484
MDR Ural	3.42225106726228
MDR Ural	3.48993005557744
MDR Ural	2.997797869045
MDR Ural	2.92860919359048
MDR Ural	2.85126470285515
MDR Ural	2.89624979539108
MDR Ural	3.05190378102908
MDR Ural	3.25561397722057
MDR Ural	3.06457312528833
MDR Ural	2.97481748036114
MDR Ural	2.63562296478898
MDR Ural	2.75417425658172
MDR Ural	2.71859649579461
MDR Ural	2.89339962693232
MDR Ural	2.86320146631831
MDR Ural	3.03246703076267
MDR Ural	3.41020237968666
MDR Ural	3.55995885517075
MDR Ural	3.40792346518557
MDR Ural	2.7745075754698
MDR Ural	2.77093903998143
MDR Ural	2.68149021416034
MDR Ural	2.60224839969741
MDR Ural	2.63886246577207
MDR Ural	2.88985614872825
MDR Ural	2.80826176941811
MDR Ural	3.2784143239852
MDR Ural	3.57004625450121
MDR Ural	3.43237627077335
MDR Ural	3.47922132399794
MDR Ural	3.49422368605911
MDR Ural	3.11821274483286
MDR Ural	3.06742286096948
MDR Ural	3.18219034761887
MDR Ural	3.6380962673965
MDR Ural	3.67994771208542
MDR Ural	3.47619586986401
MDR Ural	3.19830032489086
MDR Ural	3.10878712454716
MDR Ural	3.25300811051842
MDR Ural	2.94748661042719
MDR Ural	3.42313022268718
MDR Ural	2.78580893523011
MDR Ural	2.79958483686176
MDR Ural	3.4678878626911
MDR Ural	3.42511824427969
MDR Ural	3.68199359184813
MDR Ural	3.23431029577837
MDR Ural	3.2233772305554
MDR Ural	2.9225688093914
MDR Ural	3.00584095611074
MDR Ural	3.23333706251187
MDR Ural	3.71616405467831
MDR Ural	4.3675565082215
MDR Ural	3.57646118323963
MDR Ural	3.31290658939988
MDR Ural	3.10757640425385
MDR Ural	3.05504383834768
MDR Ural	3.7331836066457
MDR Ural	3.84711247001732
MDR Ural	3.48135932046124
MDR Ural	3.39456556801913
MDR Ural	3.22491484924404
MDR Ural	3.20659837318201
MDR Ural	2.96942016669363
MDR Ural	2.8723369487389
MDR Ural	2.8798925904463
MDR Ural	2.92490411212324
MDR Ural	2.43876632104077
MDR Ural	3.35764677328113
MDR Ural	3.25399239199399
MDR Ural	3.85659066394168
MDR Ural	3.17404040672769
MDR Ural	3.22507498429153
MDR Ural	2.98441655051138
MDR Ural	3.12759824771939
MDR Ural	3.24243493451324
MDR Ural	3.18822008343917
MDR Ural	2.90524188934053
MDR Ural	2.97930142724073
MDR Ural	2.67015355261965
MDR Ural	2.47592074775589
MDR Ural	2.72063154042028
MDR Ural	2.94898632584698
MDR Ural	2.86204525569154
MDR Ural	2.71844977188163
MDR Ural	2.30250525901481
MDR Ural	2.38432472203604
MDR Ural	2.43852661474965
MDR Ural	2.61011975661793
MDR Ural	2.73644397078441
MDR Ural	2.88557310139628
MDR Ural	2.64785904074263
MDR Ural	2.72390267464833
MDR Ural	2.88193361234052
MDR Ural	2.77611960162062
MDR Ural	2.71841618522512
MDR Ural	3.11257607845851
MDR Ural	2.91242110833117
MDR Ural	3.09615684237543
MDR Ural	2.76203853490918
MDR Ural	3.1903518284287
MDR Ural	3.16079219348772
MDR Ural	3.37171945573447
MDR Ural	3.45346642164996
MDR Ural	2.63119364733427
MDR Ural	2.7183768833306
MDR Ural	2.80199942748426
MDR Ural	3.2794711875312
MDR Ural	3.45674864684837
MDR Ural	4.7149921603494
MDR Ural	3.77434905585081
MDR Ural	3.85502841177805
MDR Ural	4.80310004544683
MDR Ural	4.22695023527932
MDR Ural	3.97342389942231
MDR Ural	3.91848058878703
MDR Ural	3.69372641843013
MDR Ural	3.15337501179596
MDR Ural	3.78921885144481
MDR Ural	4.23817536013774
MDR Ural	3.90495865516092
MDR Ural	4.06342812630679
MDR Ural	4.55764407532661
MDR Ural	3.11926329128717
MDR Ural	2.98529674908303
MDR Ural	2.93235214709481
MDR Ural	2.85193766695575
MDR Ural	2.71470145088034
MDR Ural	2.937786033719
MDR Ural	2.99197411057894
MDR Ural	2.81359407318381
MDR Ural	3.21272357490673
MDR Ural	3.02884316307487
MDR Ural	3.1491315474336
MDR Ural	3.3187295131088
MDR Ural	3.87156632411027
MDR Ural	4.18678347576053
MDR Ural	3.8156540310638
MDR Ural	3.88005209435973
MDR Ural	3.81654762498504
MDR Ural	4.47120778453867
MDR Ural	3.63345501328934
MDR Ural	3.0692965080884
MDR Ural	3.550493064354
MDR Ural	3.64800533856511
MDR Ural	3.21181651559226
MDR Ural	3.47186325957149
MDR Ural	3.58787148548139
MDR Ural	3.32977964849967
MDR Ural	3.26549204177203
MDR Ural	2.43676456562072
MDR Ural	2.40468545931299
MDR Ural	2.30412104091864
MDR Ural	2.52956131605242
MDR Ural	2.63855240187986
MDR Ural	2.8478390617097
MDR Ural	2.80338197573737
MDR Ural	2.91816078831475
MDR Ural	3.19898217908918
MDR Ural	3.41709066048687
MDR Ural	4.42206966978195
MDR Ural	3.41733843807069
MDR Ural	3.24619496187313
MDR Ural	3.4422674694564
MDR Ural	3.79781592657441
MDR Ural	4.2536235958082
MDR Ural	3.68465733173309
MDR Ural	3.60078659880158
MDR Ural	3.39523709903096
MDR Ural	3.12101428658419
MDR Ural	3.13491413263693
MDR Ural	2.7410346291848
MDR Ural	3.26687242060345
MDR Ural	3.49611557490501
MDR Ural	3.39313991989907
MDR Ural	3.32991879974182
MDR Ural	3.42038804349942
MDR Ural	2.99703029379302
MDR Ural	2.10404250779712
MDR Ural	2.36751268048305
MDR Ural	2.26825362771091
MDR Ural	2.28948394255314
MDR Ural	2.12387106165249
MDR Ural	2.32427538394818
MDR Ural	2.26564959847263
MDR Ural	2.2565219422134
MDR Ural	2.24480995174527
MDR Ural	2.24541083010337
MDR Ural	2.17032788375701
MDR Ural	2.03949441472809
MDR Ural	2.55441379393602
MDR Ural	2.36048945881589
MDR Ural	2.13658162211134
MDR Ural	2.09959029126008
MDR Ural	2.10133000487261
MDR Ural	2.27061391489472
MDR Ural	2.04791892845824
MDR Ural	2.01043633531519
MDR Ural	1.92736029260534
MDR Ural	2.02545276990362
MDR Ural	1.95849272952966
MDR Ural	1.95849272952966
MDR Ural	2.00142332047798
MDR Ural	2.16714457559967
MDR Ural	2.23244891939323
MDR Ural	2.56171615911333
MDR Ural	2.80836220363644
MDR Ural	2.81512102662847
MDR Ural	2.97059359068714
MDR Ural	2.57832432946869
MDR Ural	2.84683877631943
MDR Ural	3.06838682049171
MDR Ural	2.52487304513961
MDR Ural	2.86206948397276
MDR Ural	2.79709608808012
MDR Ural	2.69245393351721
MDR Ural	2.98568172126268
MDR Ural	3.38905751203079
MDR Ural	3.02299447427314
MDR Ural	2.45651708183789
MDR Ural	2.27293300158099
MDR Ural	2.5487972132584
MDR Ural	2.90141606030119
[truncated: 550,825 more rows]
