# Supplementary material for: The recent rapid expansion of multidrug resistant Ural lineage Mycobacterium tuberculosis in Moldova
Source: Nat Commun. 2024 Apr 5;15:2962. doi: 10.1038/s41467-024-47282-9 (PMC10997638; doi:10.1038/s41467-024-47282-9)
Supplement: Supplementary file 7 — Source Data [file 41467_2024_47282_MOESM7_ESM.zip › SourceData/FigureS3_phylogeny.tree]

#NEXUS
begin taxa;
	dimensions ntax=841;
	taxlabels
	ERR11003794
	ERR11243464
	ERR11243472
	ERR11243485
	ERR11243491
	ERR11243502
	ERR11243506
	ERR11243511
	ERR11243514
	ERR11243515
	ERR11243519
	ERR11243582
	ERR11243589
	ERR11243596
	ERR11243617
	ERR11243631
	ERR11243638
	ERR11243667
	ERR11243691
	ERR11243692
	ERR11243711
	ERR11243731
	ERR11243749
	ERR11243755
	ERR11243768
	ERR11243772
	ERR11243782
	ERR11243792
	ERR11243793
	ERR11243794
	ERR11243814
	ERR11243818
	ERR11243819
	ERR11243833
	ERR11243834
	ERR11243835
	ERR11243836
	ERR11243837
	ERR11243872
	ERR11243875
	ERR11243917
	ERR11243927
	ERR11243962
	ERR11243967
	ERR11243969
	ERR11243970
	ERR11243975
	ERR11243982
	ERR11244008
	ERR11244009
	ERR11244010
	ERR11244014
	ERR11244017
	ERR11244020
	ERR11244028
	ERR11244053
	ERR11244060
	ERR11244063
	ERR11244064
	ERR11244098
	ERR11244101
	ERR11244103
	ERR11244104
	ERR11244105
	ERR11244109
	ERR11244113
	ERR11244114
	ERR11244115
	ERR11244117
	ERR11244122
	ERR11244124
	ERR11244167
	ERR11244168
	ERR11244169
	ERR11244170
	ERR11244176
	ERR11244177
	ERR11244178
	ERR11244187
	ERR11244191
	ERR11244221
	ERR11244223
	ERR11244224
	ERR11244229
	ERR11244231
	ERR11244232
	ERR11244234
	ERR11244235
	ERR11244240
	ERR11244243
	ERR11244244
	ERR11244248
	ERR11244289
	ERR11244291
	ERR11244292
	ERR11244296
	ERR11244300
	ERR11244304
	ERR11244338
	ERR11244339
	ERR11244341
	ERR11244342
	ERR11244351
	ERR11244352
	ERR11244354
	ERR11244387
	ERR11244389
	ERR11244391
	ERR11244392
	ERR11244397
	ERR11244400
	ERR11244401
	ERR11244446
	ERR11244449
	ERR11244450
	ERR11244453
	ERR11244454
	ERR11244459
	ERR11244498
	ERR11244499
	ERR11244500
	ERR11244502
	ERR11244503
	ERR11244504
	ERR11244507
	ERR11244508
	ERR11244513
	ERR11244521
	ERR11244554
	ERR11244557
	ERR11244558
	ERR11244559
	ERR11244562
	ERR11244563
	ERR11244566
	ERR11244571
	ERR11244583
	ERR11244617
	ERR11244620
	ERR11244631
	ERR11244632
	ERR11244636
	ERR11244639
	ERR11244668
	ERR11244674
	ERR11244680
	ERR11244681
	ERR11244682
	ERR11244683
	ERR11244695
	ERR11244709
	ERR11244710
	ERR11244712
	ERR11244713
	ERR11244717
	ERR11244755
	ERR11244760
	ERR11244761
	ERR11244762
	ERR11244763
	ERR11244768
	ERR11244770
	ERR11244774
	ERR11244809
	ERR11244811
	ERR11244812
	ERR11244814
	ERR11244817
	ERR11244820
	ERR11244849
	ERR11244850
	ERR11244852
	ERR11244854
	ERR11244863
	ERR11244865
	ERR11244905
	ERR11244906
	ERR11244907
	ERR11244908
	ERR11244911
	ERR11244912
	ERR11244915
	ERR11244919
	ERR11244957
	ERR11244961
	ERR11244962
	ERR11244964
	ERR11244967
	ERR11245008
	ERR11245009
	ERR11245018
	ERR11245053
	ERR11245054
	ERR11245055
	ERR11245057
	ERR11245058
	ERR11245062
	ERR11245065
	ERR11245066
	ERR11245068
	ERR11245070
	ERR11245103
	ERR11245104
	ERR11245106
	ERR11245109
	ERR11245113
	ERR11245146
	ERR11245148
	ERR11245154
	ERR11245156
	ERR11245157
	ERR11245159
	ERR11245186
	ERR11245188
	ERR11245190
	ERR11245196
	ERR11245201
	ERR11245202
	ERR11245213
	ERR11245239
	ERR11245240
	ERR11245241
	ERR11245246
	ERR11245248
	ERR11245283
	ERR11245290
	ERR11245293
	ERR11245298
	ERR11245301
	ERR11245305
	ERR11245337
	ERR11245338
	ERR11245339
	ERR11245345
	ERR11245348
	ERR11245373
	ERR11245374
	ERR11245375
	ERR11245376
	ERR11245378
	ERR11245379
	ERR11245384
	ERR11245385
	ERR11245415
	ERR11245416
	ERR11245420
	ERR11245422
	ERR11245424
	ERR11245425
	ERR11245466
	ERR11245467
	ERR11245469
	ERR11245478
	ERR11245481
	ERR11245515
	ERR11245517
	ERR11245518
	ERR11245522
	ERR11245523
	ERR11245524
	ERR11245525
	ERR11245528
	ERR11245529
	ERR11245532
	ERR11245533
	ERR11245534
	ERR11245535
	ERR11245565
	ERR11245571
	ERR11245572
	ERR11245574
	ERR11245575
	ERR11245576
	ERR11245606
	ERR11245607
	ERR11245608
	ERR11245612
	ERR11245618
	ERR11245619
	ERR11245620
	ERR11245625
	ERR11245626
	ERR11245631
	ERR11245632
	ERR11245666
	ERR11245669
	ERR11245670
	ERR11245671
	ERR11245674
	ERR11245700
	ERR11245704
	ERR11245705
	ERR11245707
	ERR11245712
	ERR11245737
	ERR11245739
	ERR11245744
	ERR11245748
	ERR11245768
	ERR11245771
	ERR11245773
	ERR11245775
	ERR11245777
	ERR11245778
	ERR11245782
	ERR11245806
	ERR11245810
	ERR11245812
	ERR11245832
	ERR11245833
	ERR11245836
	ERR11245842
	ERR11245858
	ERR11245860
	ERR11245865
	ERR11245887
	ERR11245905
	ERR11245908
	ERR11245909
	ERR11245910
	ERR11245923
	ERR11245926
	ERR11245940
	ERR11245941
	ERR11245956
	ERR11245957
	ERR11245961
	ERR11245972
	ERR11245974
	ERR11245979
	ERR11245990
	ERR11245991
	ERR11245993
	ERR11246003
	ERR11246019
	ERR11246021
	ERR11246022
	ERR11246023
	ERR11246035
	ERR11246067
	ERR11246068
	ERR11246070
	ERR11246074
	ERR11246093
	ERR11246096
	ERR11246104
	ERR11246111
	ERR11246120
	ERR11246127
	ERR11246136
	ERR11246138
	ERR11246268
	ERR11246275
	ERR11246279
	ERR11246282
	ERR11246283
	ERR11246285
	ERR11246290
	ERR11246294
	ERR11246295
	ERR11246296
	ERR11246298
	ERR11246305
	ERR11246306
	ERR11246308
	ERR11246313
	ERR11246314
	ERR11246317
	ERR11246319
	ERR11246320
	ERR11246324
	ERR11246326
	ERR11246331
	ERR11246332
	ERR11246334
	ERR11246336
	ERR11246337
	ERR11246338
	ERR11246339
	ERR11246344
	ERR11246345
	ERR11246346
	ERR11246349
	ERR11246351
	ERR11246355
	ERR11246358
	ERR11246370
	ERR11246373
	ERR11246374
	ERR11246387
	ERR11246388
	ERR11246389
	ERR11246410
	ERR11246414
	ERR11246415
	ERR11246420
	ERR5864322
	ERR5864402
	ERR5864405
	ERR5864524
	ERR5864526
	ERR5864527
	ERR5865106
	ERR5865142
	ERR5865169
	ERR5865910
	ERR5865913
	ERR5865922
	ERR5865980
	ERR5865988
	ERR5865989
	ERR5866008
	ERR5866014
	ERR5866072
	ERR5866079
	ERR5866087
	ERR5866227
	ERR5866252
	ERR5866281
	ERR5866473
	ERR5866477
	TB-111-10034-18_S147
	TB-111-1018-18-138_S165
	TB-111-10300-18_S97
	TB-111-10418-18_S15
	TB-111-10456-18_S8
	TB-111-10558-18_S42
	TB-111-10582-18_S37
	TB-111-10713-18_S39
	TB-111-1096-18-138_S163
	TB-111-11287-18_S137
	TB-111-11299-19_S242
	TB-111-11429-19_S253
	TB-111-11645-18_S136
	TB-111-11857-18_S135
	TB-111-11919-18_S80
	TB-111-12146-18_S113
	TB-111-1233-19-138_S40
	TB-111-12364-18_S95
	TB-111-12407-18_S90
	TB-111-1249-19-138_S41
	TB-111-12496-19_S198
	TB-111-1266-19-138_S39
	TB-111-12663-18_S74
	TB-111-12685-18_S79
	TB-111-12700-18_S76
	TB-111-12840-18_S139
	TB-111-1299-19_S97
	TB-111-13160-18_S73
	TB-111-13161-18_S116
	TB-111-1328-19-138_S82
	TB-111-13294-18_S171
	TB-111-13498-18_S94
	TB-111-13880-18_S84
	TB-111-14100-18_S68
	TB-111-14450-18_S167
	TB-111-14524-19_S158
	TB-111-14558-19_S78
	TB-111-14675-18_S164
	TB-111-14733-19_S155
	TB-111-15075-18_S144
	TB-111-15086-18_S161
	TB-111-15148-18_S245
	TB-111-15171-18-138_S6
	TB-111-15201-18_S165
	TB-111-15297-18_S84
	TB-111-15339-19_S16
	TB-111-15340-19_S116
	TB-111-15341-19_S98
	TB-111-15345-19_S9
	TB-111-15382-19_S141
	TB-111-15561-19_S127
	TB-111-15657-19_S142
	TB-111-15713-19_S73
	TB-111-15751-18-138_S20
	TB-111-15794-18_S149
	TB-111-15895-18-138_S49
	TB-111-15903-19_S5
	TB-111-15916-19_S161
	TB-111-16121-18-138_S29
	TB-111-16133-18-138_S10
	TB-111-16297-19_S60
	TB-111-16379-18_S126
	TB-111-164-18-138_S168
	TB-111-16436-19_S115
	TB-111-16485-19_S117
	TB-111-16552-18_S32
	TB-111-16645-19_S110
	TB-111-16694-19_S61
	TB-111-1672-18-138_S166
	TB-111-16777-18_S100
	TB-111-16779-18_S99
	TB-111-16817-18_S138
	TB-111-16954-18_S30
	TB-111-16979-18_S43
	TB-111-17019-18_S34
	TB-111-17049-19_S2
	TB-111-17335-18-138_S16
	TB-111-17340-18-138_S30
	TB-111-17415-18-138_S53
	TB-111-17429-18_S15
	TB-111-17590-18_S33
	TB-111-17649-19_S3
	TB-111-17797-18_S133
	TB-111-17827-18_S136
	TB-111-17916-18_S120
	TB-111-1793-18_S286
	TB-111-18004-18_S145
	TB-111-18075-18_S141
	TB-111-18099-18_S101
	TB-111-1844-19_S18
	TB-111-18504-18-138_S23
	TB-111-18538-18-138_S51
	TB-111-18657-18-138_S24
	TB-111-18751-18-138_S50
	TB-111-188-18-138_S147
	TB-111-18854-18-138_S26
	TB-111-19016-18_S131
	TB-111-19026-18-138_S21
	TB-111-19151-18-138_S23
	TB-111-19199-18_S116
	TB-111-19315-18_S152
	TB-111-19340-19_S114
	TB-111-19390-18_S119
	TB-111-19530-19_S147
	TB-111-19597-18_S76
	TB-111-19695-18_S173
	TB-111-19708-18_S166
	TB-111-19861-18_S172
	TB-111-19884-19_S90
	TB-111-19925-19_S143
	TB-111-19937-18_S168
	TB-111-20041-18_S161
	TB-111-20102-19_S20
	TB-111-20109-18_S2
	TB-111-20153-18_S165
	TB-111-20301-18_S1
	TB-111-20546-19_S105
	TB-111-20592-18_S45
	TB-111-20605-19_S166
	TB-111-20799-18_S33
	TB-111-20948-18_S39
	TB-111-21342-19_S88
	TB-111-21354-19_S138
	TB-111-21453-19_S133
	TB-111-21496-19_S122
	TB-111-21561-19_S150
	TB-111-21564-19_S97
	TB-111-2220-19_S83
	TB-111-23367-18F_S224
	TB-111-23689-18F-138_S62
	TB-111-238-18_S242
	TB-111-24233-18F_S232
	TB-111-249-18_S235
	TB-111-2565-18_S6
	TB-111-2577-18_S150
	TB-111-2736-19_S108
	TB-111-2754-19_S7
	TB-111-280-18-138_S144
	TB-111-2895-19_S119
	TB-111-3235-19_S113
	TB-111-3412-18_S152
	TB-111-3644-19_S20
	TB-111-3880-19_S265
	TB-111-3920-19_S205
	TB-111-4167-19_S189
	TB-111-4415-19_S64
	TB-111-4466-19_S239
	TB-111-52-18_S277
	TB-111-5354-19-138_S61
	TB-111-5368-19_S132
	TB-111-5395-19-138_S29
	TB-111-5555-19-138_S45
	TB-111-566-18-138_S171
	TB-111-6421-19_S149
	TB-111-6552-19-138_S32
	TB-111-6799-19-138_S43
	TB-111-6967-19_S108
	TB-111-7016-18_S4
	TB-111-7086-18_S6
	TB-111-7114-18_S190
	TB-111-7270-19_S127
	TB-111-7437-19-138_S33
	TB-111-7609-18_S176
	TB-111-7624-18_S172
	TB-111-7922-18_S21
	TB-111-7925-18_S19
	TB-111-7932-18_S25
	TB-111-7933-18_S24
	TB-111-795-18_S279
	TB-111-7991-19-138_S74
	TB-111-8263-18_S51
	TB-111-8305-18_S78
	TB-111-8323-18_S53
	TB-111-8366-18_S72
	TB-111-8385-18_S57
	TB-111-8655-18_S194
	TB-111-8764-18_S68
	TB-111-8777-18_S79
	TB-111-8840-18_S67
	TB-111-8922-18_S50
	TB-111-903-19_S92
	TB-111-9037-18_S92
	TB-111-9249-18_S181
	TB-111-9488-19-138_S76
	TB-111-9490-18_S140
	TB-111-9585-18_S116
	TB-111-9606-18_S168
	TB-111-9676-18_S191
	TB-111-9678-19_S62
	TB-111-9797-18_S155
	TB-111-9817-18_S17
	TB-111-9837-18_S136
	TB-111-9838-18_S139
	TB-111-9992-18_S143
	TB-222-1054-18-138_S135
	TB-222-1385-18_S79
	TB-222-1414-18_S109
	TB-222-18-19_S24
	TB-222-1810-18_S62
	TB-222-182-19_S200
	TB-222-1914-19_S208
	TB-222-2117-18_S147
	TB-222-239-19_S2
	TB-222-2538-18_S150
	TB-222-2618-18_S51
	TB-222-2620-18-138_S4
	TB-222-2879-19_S188
	TB-222-2929-18_S176
	TB-222-2929-19_S6
	TB-222-2972-19_S195
	TB-222-318-18_S58
	TB-222-3292-18_S63
	TB-222-3337-19_S206
	TB-222-3451-19_S185
	TB-222-3678-18_S177
	TB-222-3854-18_S61
	TB-222-3940-18_S179
	TB-222-4003-18_S71
	TB-222-4175-18_S168
	TB-222-4397-18_S69
	TB-222-4805-18_S74
	TB-222-4848-19_S273
	TB-222-4939-19_S215
	TB-222-4948-18_S73
	TB-222-4964-19_S216
	TB-222-5151-19_S258
	TB-222-517-18_S216
	TB-222-5557-18_S61
	TB-222-5642-19_S268
	TB-222-5766-18_S55
	TB-222-5877-19_S275
	TB-222-591-19-138_S1
	TB-222-5961-18_S60
	TB-222-608-18_S153
	TB-222-6137-19_S254
	TB-222-624-18_S61
	TB-222-63111-8_S145
	TB-222-6399-19_S260
	TB-222-644-18_S138
	TB-222-6794-18_S69
	TB-222-6896-19_S269
	TB-222-6963-19_S213
	TB-222-7040-19_S280
	TB-222-7237-18_S66
	TB-222-7265-18_S214
	TB-222-858-19_S213
	TB-222-965-19_S6
	TB-333-1163-19_S75
	TB-333-1248-19_S93
	TB-333-1272-19_S84
	TB-333-1363-19_S33
	TB-333-1556-19_S126
	TB-333-1585-19_S123
	TB-333-164-19_S95
	TB-333-1750-19_S182
	TB-333-1786-19_S178
	TB-333-1861-19_S23
	TB-333-1864-19_S91
	TB-333-1865-19_S52
	TB-333-1926-19_S38
	TB-333-1931-19_S56
	TB-333-1933-19_S34
	TB-333-1981-19_S52
	TB-333-1983-19_S47
	TB-333-2018-19_S31
	TB-333-2093-19_S34
	TB-333-2152-19_S29
	TB-333-2178-19_S37
	TB-333-2240-19_S32
	TB-333-2259-19_S3
	TB-333-2359-19_S37
	TB-333-2411-19_S87
	TB-333-2412-19_S1
	TB-333-2417-19_S44
	TB-333-2478-19_S79
	TB-333-2530-19_S90
	TB-333-2849-19_S30
	TB-333-293-19_S130
	TB-333-2986-19_S169
	TB-333-3041-19-138_S117
	TB-333-3079-19_S79
	TB-333-3165-19_S86
	TB-333-3228-19_S136
	TB-333-334-19_S78
	TB-333-3345-19_S150
	TB-333-3416-19_S139
	TB-333-3593-19_S148
	TB-333-3600-19_S164
	TB-333-3697-19_S152
	TB-333-3780-19_S179
	TB-333-3828-19_S263
	TB-333-39-19_S120
	TB-333-3902-19-138_S57
	TB-333-3938-19_S50
	TB-333-4040-19_S59
	TB-333-4111-19_S140
	TB-333-4171-19-138_S51
	TB-333-4189-19_S165
	TB-333-4193-19_S176
	TB-333-4624-19_S157
	TB-333-4712-19-138_S48
	TB-333-4940-19_S72
	TB-333-5021-19-138_S129
	TB-333-510-19_S119
	TB-333-5561-19_S173
	TB-333-765-19_S199
	TB-333-90-19_S1
	TB-333-959-19_S82
	TB-333-964-19_S41
	TB-444-1834-18_S13
	TB-444-2394-18_S11
	TB-444-2409-18_S30
	TB-444-2576-19_S5
	TB-444-2635-19_S6
	TB-444-2636-19_S29
	TB-444-2637-19_S229
	TB-444-2656-19_S9
	TB-444-2752-18_S193
	TB-444-2788-19_S26
	TB-444-2848-18_S47
	TB-444-2853-18_S192
	TB-444-2918-18_S36
	TB-444-3065-18_S85
	TB-444-3322-18_S19
	TB-444-3405-18_S206
	TB-444-3544-18_S214
	TB-444-3558-18_S132
	TB-444-3698-18_S161
	TB-444-3776-18_S86
	TB-444-4048-18_S125
	TB-444-4422-18_S100
	TB-444-463-19_S68
	TB-444-4775-18_S28
	TB-444-5286-18_S34
	TB-444-5322-19_S59
	TB-444-5376-18_S110
	TB-444-5397-18_S29
	TB-444-5442-18_S64
	TB-444-5609-18_S182
	TB-444-5756-18_S179
	TB-444-5993-18_S30
	TB-444-6003-18_S100
	TB-444-6061-18_S104
	TB-444-6093-18_S105
	TB-444-6286-18_S101
	TB-444-6323-18_S44
	TB-DNA0334_S191
	TB-DNA0336_S193
	TB-DNA0345_S202
	TB-DNA0347_S204
	TB-DNA0356_S213
	TB-DNA0357_S214
	TB-DNA0362_S219
	TB-DNA0365_S222
	TB-DNA0368_S225
	TB-DNA0373_S230
	TB-DNA0375_S232
	TB-MoldovaSeq-DNA005-516_S5
	TB-MoldovaSeq-DNA010-142_S10
	TB-MoldovaSeq-DNA013-536_S13
	TB-MoldovaSeq-DNA0197-2109_S7
	TB-MoldovaSeq-DNA0199-2025_S9
	TB-MoldovaSeq-DNA0210-2128_S20
	TB-MoldovaSeq-DNA0211-2993_S21
	TB-MoldovaSeq-DNA0213-2033_S23
	TB-MoldovaSeq-DNA0215-4211_S25
	TB-MoldovaSeq-DNA0219-4548_S29
	TB-MoldovaSeq-DNA0223-2292_S33
	TB-MoldovaSeq-DNA023-182_S23
	TB-MoldovaSeq-DNA0233-4840_S235
	TB-MoldovaSeq-DNA0238-3731_S48
	TB-MoldovaSeq-DNA0242-1981_S52
	TB-MoldovaSeq-DNA0253-3126_S63
	TB-MoldovaSeq-DNA0258-3079_S68
	TB-MoldovaSeq-DNA0266-3138_S76
	TB-MoldovaSeq-DNA0276-3306_S86
	TB-MoldovaSeq-DNA0277-3449_S87
	TB-MoldovaSeq-DNA028-38_S28
	TB-MoldovaSeq-DNA0286-4470_S289
	TB-MoldovaSeq-DNA0288-5509_S291
	TB-MoldovaSeq-DNA0293-3261_S296
	TB-MoldovaSeq-DNA0294-4695_S297
	TB-MoldovaSeq-DNA0298-371_S301
	TB-MoldovaSeq-DNA0299-4999_S302
	TB-MoldovaSeq-DNA0302-5166_S305
	TB-MoldovaSeq-DNA0306-5348_S309
	TB-MoldovaSeq-DNA0310-3312_S313
	TB-MoldovaSeq-DNA0312-4978_S315
	TB-MoldovaSeq-DNA0316-4135_S319
	TB-MoldovaSeq-DNA033-78_S33
	TB-MoldovaSeq-DNA0330-5305_S333
	TB-MoldovaSeq-DNA037-350_S37
	TB-MoldovaSeq-DNA043-429_S43
	TB-MoldovaSeq-DNA045-570_S45
	TB-MoldovaSeq-DNA065-421_S65
	TB-MoldovaSeq-DNA068-653_S68
	TB-MoldovaSeq-DNA077-757_S77
	TB-MoldovaSeq-DNA081-244_S81
	TB-MoldovaSeq-DNA082-1082_S82
	TB-MoldovaSeq-DNA086-784_S86
	TB-MoldovaSeq-DNA087-1084_S87
	TB-MoldovaSeq-DNA090-620_S90
	TB-MoldovaSeq-DNA091-824_S91
	TB-MoldovaSeq-DNA092-547_S92
	TB-MoldovaSeq-DNA093-887_S93
	TB-MoldovaSeq-DNA095-339_S95
	TB-MoldovaSeq-DNA105-73_S106
	TB-MoldovaSeq-DNA112-1809_S113
	TB-MoldovaSeq-DNA116-1415_S117
	TB-MoldovaSeq-DNA134-1881_S135
	TB-MoldovaSeq-DNA135-1833_S136
	TB-MoldovaSeq-DNA142-807_S143
	TB-MoldovaSeq-DNA145-850_S146
	TB-MoldovaSeq-DNA164-1514_S165
	TB-MoldovaSeq-DNA170-2377_S171
	TB-MoldovaSeq-DNA172-2312_S173
	TB-MoldovaSeq-DNA182-2728_S183
	TB-MoldovaSeq-DNA184-2841_S185
	TB-MoldovaSeq-DNA185-2529_S186
	TB-MoldovaSeq-DNA186-3071_S187
;
end;
begin trees;
	tree tree_1 = [&R] (TB-111-164-18-138_S168:6.38E-4,(((((((((((((((((((((((((((((((((TB-222-18-19_S24:2.73E-4,TB-222-7237-18_S66:3.0E-6)[&label=100]:5.46E-4,(TB-111-17429-18_S15:4.55E-4,TB-111-19925-19_S143:2.73E-4)[&label=24]:3.0E-6)[&label=9]:3.0E-6,(TB-222-517-18_S216:8.2E-4,(TB-DNA0347_S204:2.73E-4,TB-111-12146-18_S113:3.0E-6)[&label=100]:7.28E-4)[&label=22]:3.0E-6)[&label=8]:3.0E-6,((TB-111-2…
end;
begin figtree;
	set appearance.backgroundColorAttribute="Default";
	set appearance.backgroundColour=#ffffff;
	set appearance.branchColorAttribute="User selection";
	set appearance.branchColorGradient=false;
	set appearance.branchLineWidth=1.0;
	set appearance.branchMinLineWidth=0.0;
	set appearance.branchWidthAttribute="Fixed";
	set appearance.foregroundColour=#000000;
	set appearance.hilightingGradient=false;
	set appearance.selectionColour=#2d3680;
	set branchLabels.colorAttribute="User selection";
	set branchLabels.displayAttribute="Branch times";
	set branchLabels.fontName=".SF NS Text";
	set branchLabels.fontSize=8;
	set branchLabels.fontStyle=0;
	set branchLabels.isShown=false;
	set branchLabels.significantDigits=4;
	set layout.expansion=0;
	set layout.layoutType="RECTILINEAR";
	set layout.zoom=0;
	set legend.attribute=null;
	set legend.fontSize=10.0;
	set legend.isShown=false;
	set legend.significantDigits=4;
	set nodeBars.barWidth=4.0;
	set nodeBars.displayAttribute=null;
	set nodeBars.isShown=false;
	set nodeLabels.colorAttribute="User selection";
	set nodeLabels.displayAttribute="Node ages";
	set nodeLabels.fontName=".SF NS Text";
	set nodeLabels.fontSize=8;
	set nodeLabels.fontStyle=0;
	set nodeLabels.isShown=false;
	set nodeLabels.significantDigits=4;
	set nodeShapeExternal.colourAttribute=null;
	set nodeShapeExternal.isShown=false;
	set nodeShapeExternal.minSize=10.0;
	set nodeShapeExternal.scaleType=Width;
	set nodeShapeExternal.shapeType=Circle;
	set nodeShapeExternal.size=4.0;
	set nodeShapeExternal.sizeAttribute=null;
	set nodeShapeInternal.colourAttribute=null;
	set nodeShapeInternal.isShown=false;
	set nodeShapeInternal.minSize=10.0;
	set nodeShapeInternal.scaleType=Width;
	set nodeShapeInternal.shapeType=Circle;
	set nodeShapeInternal.size=4.0;
	set nodeShapeInternal.sizeAttribute=null;
	set polarLayout.alignTipLabels=false;
	set polarLayout.angularRange=0;
	set polarLayout.rootAngle=0;
	set polarLayout.rootLength=100;
	set polarLayout.showRoot=true;
	set radialLayout.spread=0.0;
	set rectilinearLayout.alignTipLabels=false;
	set rectilinearLayout.curvature=0;
	set rectilinearLayout.rootLength=100;
	set scale.offsetAge=0.0;
	set scale.rootAge=1.0;
	set scale.scaleFactor=1.0;
	set scale.scaleRoot=false;
	set scaleAxis.automaticScale=true;
	set scaleAxis.fontSize=8.0;
	set scaleAxis.isShown=false;
	set scaleAxis.lineWidth=1.0;
	set scaleAxis.majorTicks=1.0;
	set scaleAxis.minorTicks=0.5;
	set scaleAxis.origin=0.0;
	set scaleAxis.reverseAxis=false;
	set scaleAxis.showGrid=true;
	set scaleBar.automaticScale=true;
	set scaleBar.fontSize=10.0;
	set scaleBar.isShown=true;
	set scaleBar.lineWidth=1.0;
	set scaleBar.scaleRange=0.0;
	set tipLabels.colorAttribute="User selection";
	set tipLabels.displayAttribute="Names";
	set tipLabels.fontName=".SF NS Text";
	set tipLabels.fontSize=8;
	set tipLabels.fontStyle=0;
	set tipLabels.isShown=true;
	set tipLabels.significantDigits=4;
	set trees.order=false;
	set trees.orderType="increasing";
	set trees.rooting=true;
	set trees.rootingType="User Selection";
	set trees.transform=false;
	set trees.transformType="cladogram";
end;
