# Supplementary material for: The recent rapid expansion of multidrug resistant Ural lineage Mycobacterium tuberculosis in Moldova
Source: Nat Commun. 2024 Apr 5;15:2962. doi: 10.1038/s41467-024-47282-9 (PMC10997638; doi:10.1038/s41467-024-47282-9)
Supplement: Supplementary file 7 — Source Data [file 41467_2024_47282_MOESM7_ESM.zip › SourceData/FigureS4b_Data.csv]

Clade	Time	2.50%	50%	97.50%
Ural_17	1940.047968	5.32E-06	0.001581482	13516.68015
Ural_17	1941.647008	1.27E-05	0.001968368	5000.600841
Ural_17	1943.246049	1.91E-05	0.002525591	2531.682618
Ural_17	1944.845089	2.61E-05	0.003209272	1358.889866
Ural_17	1946.44413	3.97E-05	0.005152603	652.7404151
Ural_17	1948.043171	4.96E-05	0.008045806	436.0351952
Ural_17	1949.642211	5.56E-05	0.011451344	253.3471058
Ural_17	1951.241252	5.95E-05	0.017131237	126.1019015
Ural_17	1952.840293	7.73E-05	0.027372687	68.4520883
Ural_17	1954.439333	9.51E-05	0.045468042	35.89436484
Ural_17	1956.038374	0.000143877	0.072483035	12.5813879
Ural_17	1957.637415	0.000231765	0.107340105	8.146637846
Ural_17	1959.236455	0.000360013	0.125767525	8.312480954
Ural_17	1960.835496	0.000592137	0.148365884	6.864347137
Ural_17	1962.434537	0.001141052	0.15546149	6.167571706
Ural_17	1964.033577	0.002205648	0.156093972	6.694988904
Ural_17	1965.632618	0.004177551	0.19039758	8.601281461
Ural_17	1967.231659	0.007227081	0.242205668	8.653710801
Ural_17	1968.830699	0.009771734	0.304871551	9.324982242
Ural_17	1970.42974	0.009944292	0.332641042	11.25271412
Ural_17	1972.028781	0.006958949	0.302705884	14.55645156
Ural_17	1973.627821	0.006144064	0.297477702	19.64417116
Ural_17	1975.226862	0.007085956	0.31493001	23.20900321
Ural_17	1976.825902	0.007467865	0.322177466	28.90410369
Ural_17	1978.424943	0.007999314	0.321086681	34.03229744
Ural_17	1980.023984	0.012892418	0.327505735	37.20450517
Ural_17	1981.623024	0.018318557	0.342901093	42.9988576
Ural_17	1983.222065	0.027098069	0.373758093	44.06362645
Ural_17	1984.821106	0.044188494	0.434080816	41.55995138
Ural_17	1986.420146	0.062939089	0.517111162	39.44575965
Ural_17	1988.019187	0.082802333	0.667489791	31.94200966
Ural_17	1989.618228	0.121240765	0.894707253	26.18257231
Ural_17	1991.217268	0.185144009	1.237613478	20.33071546
Ural_17	1992.816309	0.369429279	1.783788613	17.04464565
Ural_17	1994.41535	0.749278764	2.746521117	15.38561382
Ural_17	1996.01439	1.612150015	4.661457058	17.02617591
Ural_17	1997.613431	3.819355295	8.439706485	21.62201134
Ural_17	1999.212472	8.556908093	16.54714467	32.96339991
Ural_17	2000.811512	20.3266787	34.40949161	62.59854598
Ural_17	2002.410553	44.70187274	73.12563585	135.4265556
Ural_17	2004.009594	88.6920579	143.7946734	306.0284241
Ural_17	2005.608634	118.0091559	235.6458831	670.7136235
Ural_17	2007.207675	119.782593	326.976209	1310.144643
Ural_17	2008.806715	97.68552194	362.2377038	1905.23468
Ural_17	2010.405756	81.6378049	334.8637104	1774.277974
Ural_17	2012.004797	76.50595456	273.3799407	1306.911423
Ural_17	2013.603837	74.07713935	201.5857227	715.9825343
Ural_17	2015.202878	71.38995335	163.3045529	560.1091438
Ural_17	2016.801919	45.40404356	126.0593551	531.2886047
Ural_17	2018.400959	22.21024854	102.3761446	638.0639347
Ural_26	1954.987026	8.702251093	109.0806609	300781.2321
Ural_26	1956.287286	12.58971194	91.30177681	47102.62527
Ural_26	1957.587545	13.68418005	78.51907939	15744.28492
Ural_26	1958.887804	14.00242247	67.08208971	6077.551313
Ural_26	1960.188064	16.2023733	62.32701596	2500.593229
Ural_26	1961.488323	16.7038581	56.36498982	1233.58436
Ural_26	1962.788583	16.00800622	50.27343419	579.0672024
Ural_26	1964.088842	14.97766973	44.91037945	340.7967554
Ural_26	1965.389102	12.96378414	42.45337704	196.5780769
Ural_26	1966.689361	11.03023836	38.20506798	135.1856226
Ural_26	1967.989621	8.590746482	33.41151351	108.7063264
Ural_26	1969.28988	6.562833126	29.52973773	100.4197612
Ural_26	1970.59014	5.307088625	25.24932444	97.29464645
Ural_26	1971.890399	4.702169186	22.05818107	98.87940512
Ural_26	1973.190659	4.103435009	20.18276987	86.52528077
Ural_26	1974.490918	3.832716671	17.83425679	81.24438648
Ural_26	1975.791178	3.87270883	16.2406369	67.24799948
Ural_26	1977.091437	4.386731351	14.82533757	50.79241957
Ural_26	1978.391697	4.797784218	13.75752569	41.36585615
Ural_26	1979.691956	5.195867464	13.8351966	34.99943093
Ural_26	1980.992216	6.298984691	14.66976608	33.20198982
Ural_26	1982.292475	8.208093995	16.44591806	30.89224134
Ural_26	1983.592735	11.1147701	19.78890309	34.65601582
Ural_26	1984.892994	15.17357824	24.68575849	41.74303214
Ural_26	1986.193254	19.57679867	31.89654426	50.69864757
Ural_26	1987.493513	25.83004178	41.07696437	68.43867556
Ural_26	1988.793772	32.95439195	51.05829766	89.97480598
Ural_26	1990.094032	40.36459413	61.81975256	103.0036832
Ural_26	1991.394291	49.51908012	73.67984165	116.8555809
Ural_26	1992.694551	58.78475212	84.68723719	124.4562787
Ural_26	1993.99481	68.30316895	97.46059375	142.5545338
Ural_26	1995.29507	82.94642084	115.1969107	164.1984103
Ural_26	1996.595329	105.5834531	143.5265615	196.5300644
Ural_26	1997.895589	143.2938303	186.4771095	247.0414158
Ural_26	1999.195848	195.1624686	245.6642741	315.0620551
Ural_26	2000.496108	250.6971217	319.5332589	407.9880469
Ural_26	2001.796367	328.2251753	414.2755869	536.2677358
Ural_26	2003.096627	427.5944647	542.2236234	710.6397412
Ural_26	2004.396886	546.4213164	700.5603061	917.2892997
Ural_26	2005.697146	682.265621	864.0149517	1115.46598
Ural_26	2006.997405	812.7909071	1054.496419	1372.348275
Ural_26	2008.297665	997.0993542	1313.00787	1713.89346
Ural_26	2009.597924	1251.060262	1607.834554	2106.307514
Ural_26	2010.898184	1563.481876	2041.33822	2696.760763
Ural_26	2012.198443	1964.040094	2573.463317	3447.071327
Ural_26	2013.498703	2357.645643	3113.415758	4421.21669
Ural_26	2014.798962	2464.479774	3385.274725	4793.676845
Ural_26	2016.099222	2485.643887	3398.120377	4937.962456
Ural_26	2017.399481	2292.510276	3506.14897	5925.954479
Ural_26	2018.699741	1639.721159	3599.965681	7455.212167
Ural_31	1988.465062	0.962454573	2.573366992	5.865087092
Ural_31	1989.095761	1.383963833	3.404836119	6.69072425
Ural_31	1989.72646	2.066120149	4.484997195	8.015577695
Ural_31	1990.357159	3.049423796	5.950790528	9.82641044
Ural_31	1990.987857	4.413663587	7.823567768	11.91700683
Ural_31	1991.618556	6.282425618	10.31724395	14.88295457
Ural_31	1992.249255	9.186710878	13.5509991	19.03030698
Ural_31	1992.879954	12.70558226	17.62652698	24.43640658
Ural_31	1993.510652	16.78875366	23.23129984	31.82287157
Ural_31	1994.141351	22.34034855	30.44957116	42.01731192
Ural_31	1994.77205	28.84660552	39.48309256	55.75020719
Ural_31	1995.402749	38.03755455	51.6450969	73.21840903
Ural_31	1996.033447	49.45012206	67.02446674	96.67336953
Ural_31	1996.664146	65.41539966	86.08916294	125.3577205
Ural_31	1997.294845	83.82049837	108.2210415	166.8204112
Ural_31	1997.925544	100.361231	133.3801674	218.6678613
Ural_31	1998.556242	121.008976	162.92971	270.4189495
Ural_31	1999.186941	141.2610272	197.1651278	325.3183088
Ural_31	1999.81764	159.6252354	232.2603787	377.117565
Ural_31	2000.448339	180.7161323	267.5118071	426.7692725
Ural_31	2001.079037	200.2088931	303.5846447	473.1633378
Ural_31	2001.709736	221.1761324	338.2817192	523.0368698
Ural_31	2002.340435	233.7631044	372.720452	544.1242418
Ural_31	2002.971134	240.6188243	397.0941386	575.7192741
Ural_31	2003.601832	246.7299516	416.2725915	607.2876301
Ural_31	2004.232531	244.9047217	429.1174548	650.3111527
Ural_31	2004.86323	245.7260639	441.2203642	681.9402988
Ural_31	2005.493929	251.5012258	448.789166	699.2445221
Ural_31	2006.124627	262.3046637	454.227784	717.5481886
Ural_31	2006.755326	273.0688236	463.9576435	748.1723208
Ural_31	2007.386025	276.6369331	465.7950436	783.30587
Ural_31	2008.016724	285.2320656	466.9114041	795.3802043
Ural_31	2008.647422	305.8827034	477.6154001	831.2392292
Ural_31	2009.278121	327.7807385	496.1813324	852.0638768
Ural_31	2009.90882	351.7108416	518.5998933	890.5345952
Ural_31	2010.539519	384.7651174	551.2023097	967.3820017
Ural_31	2011.170217	404.4597456	582.5475567	1077.080599
Ural_31	2011.800916	423.9649837	612.7472313	1143.394162
Ural_31	2012.431615	423.8049264	631.7286016	1134.912052
Ural_31	2013.062314	416.2233257	638.5521255	1098.25561
Ural_31	2013.693012	419.2556926	648.9566253	1063.880645
Ural_31	2014.323711	422.2460309	646.8834837	1044.943887
Ural_31	2014.95441	414.0651108	636.1243246	1001.157876
Ural_31	2015.585109	405.2036842	613.4222305	954.9169036
Ural_31	2016.215807	377.013669	587.7037278	908.4792449
Ural_31	2016.846506	348.2955538	554.972176	877.4809917
Ural_31	2017.477205	307.2286186	518.9098794	895.7487887
Ural_31	2018.107904	264.506182	481.0465563	944.1823718
Ural_31	2018.738602	212.4395068	449.6021042	1031.928191
Ural_31	2019.369301	140.2015533	421.9874415	1151.838979
