# Supplementary material for: The recent rapid expansion of multidrug resistant Ural lineage Mycobacterium tuberculosis in Moldova
Source: Nat Commun. 2024 Apr 5;15:2962. doi: 10.1038/s41467-024-47282-9 (PMC10997638; doi:10.1038/s41467-024-47282-9)
Supplement: Supplementary file 7 — Source Data [file 41467_2024_47282_MOESM7_ESM.zip › SourceData/FigureS3_data.csv]

Tip	Location	MDRstatus
ERR11003794	Georgia	MDR
ERR11243464	Georgia	non-MDR
ERR11243472	Georgia	non-MDR
ERR11243485	Georgia	non-MDR
ERR11243491	Georgia	non-MDR
ERR11243502	Georgia	non-MDR
ERR11243506	Georgia	non-MDR
ERR11243511	Georgia	non-MDR
ERR11243514	Georgia	non-MDR
ERR11243515	Georgia	non-MDR
ERR11243519	Georgia	non-MDR
ERR11243582	Georgia	MDR
ERR11243589	Georgia	non-MDR
ERR11243596	Georgia	non-MDR
ERR11243617	Georgia	non-MDR
ERR11243631	Georgia	non-MDR
ERR11243638	Georgia	non-MDR
ERR11243667	Georgia	non-MDR
ERR11243691	Georgia	non-MDR
ERR11243692	Georgia	non-MDR
ERR11243711	Georgia	non-MDR
ERR11243731	Georgia	non-MDR
ERR11243749	Georgia	non-MDR
ERR11243755	Georgia	non-MDR
ERR11243768	Georgia	non-MDR
ERR11243772	Georgia	non-MDR
ERR11243782	Georgia	non-MDR
ERR11243792	Georgia	non-MDR
ERR11243793	Georgia	non-MDR
ERR11243794	Georgia	non-MDR
ERR11243814	Georgia	non-MDR
ERR11243818	Georgia	non-MDR
ERR11243819	Georgia	non-MDR
ERR11243833	Georgia	non-MDR
ERR11243834	Georgia	non-MDR
ERR11243835	Georgia	non-MDR
ERR11243836	Georgia	non-MDR
ERR11243837	Georgia	non-MDR
ERR11243872	Georgia	non-MDR
ERR11243875	Georgia	non-MDR
ERR11243917	Georgia	non-MDR
ERR11243927	Georgia	non-MDR
ERR11243962	Georgia	non-MDR
ERR11243967	Georgia	non-MDR
ERR11243969	Georgia	non-MDR
ERR11243970	Georgia	non-MDR
ERR11243975	Georgia	non-MDR
ERR11243982	Georgia	non-MDR
ERR11244008	Georgia	non-MDR
ERR11244009	Georgia	non-MDR
ERR11244010	Georgia	non-MDR
ERR11244014	Georgia	non-MDR
ERR11244017	Georgia	non-MDR
ERR11244020	Georgia	non-MDR
ERR11244028	Georgia	non-MDR
ERR11244053	Georgia	non-MDR
ERR11244060	Georgia	non-MDR
ERR11244063	Georgia	non-MDR
ERR11244064	Georgia	non-MDR
ERR11244098	Georgia	non-MDR
ERR11244101	Georgia	non-MDR
ERR11244103	Georgia	non-MDR
ERR11244104	Georgia	non-MDR
ERR11244105	Georgia	non-MDR
ERR11244109	Georgia	non-MDR
ERR11244113	Georgia	non-MDR
ERR11244114	Georgia	non-MDR
ERR11244115	Georgia	non-MDR
ERR11244117	Georgia	non-MDR
ERR11244122	Georgia	non-MDR
ERR11244124	Georgia	non-MDR
ERR11244167	Georgia	non-MDR
ERR11244168	Georgia	non-MDR
ERR11244169	Georgia	non-MDR
ERR11244170	Georgia	non-MDR
ERR11244176	Georgia	non-MDR
ERR11244177	Georgia	non-MDR
ERR11244178	Georgia	non-MDR
ERR11244187	Georgia	non-MDR
ERR11244191	Georgia	non-MDR
ERR11244221	Georgia	non-MDR
ERR11244223	Georgia	non-MDR
ERR11244224	Georgia	non-MDR
ERR11244229	Georgia	non-MDR
ERR11244231	Georgia	non-MDR
ERR11244232	Georgia	non-MDR
ERR11244234	Georgia	non-MDR
ERR11244235	Georgia	non-MDR
ERR11244240	Georgia	non-MDR
ERR11244243	Georgia	non-MDR
ERR11244244	Georgia	non-MDR
ERR11244248	Georgia	non-MDR
ERR11244289	Georgia	non-MDR
ERR11244291	Georgia	non-MDR
ERR11244292	Georgia	non-MDR
ERR11244296	Georgia	non-MDR
ERR11244300	Georgia	non-MDR
ERR11244304	Georgia	non-MDR
ERR11244338	Georgia	non-MDR
ERR11244339	Georgia	non-MDR
ERR11244341	Georgia	non-MDR
ERR11244342	Georgia	non-MDR
ERR11244351	Georgia	non-MDR
ERR11244352	Georgia	non-MDR
ERR11244354	Georgia	non-MDR
ERR11244387	Georgia	non-MDR
ERR11244389	Georgia	non-MDR
ERR11244391	Georgia	non-MDR
ERR11244392	Georgia	non-MDR
ERR11244397	Georgia	non-MDR
ERR11244400	Georgia	non-MDR
ERR11244401	Georgia	non-MDR
ERR11244446	Georgia	non-MDR
ERR11244449	Georgia	non-MDR
ERR11244450	Georgia	non-MDR
ERR11244453	Georgia	non-MDR
ERR11244454	Georgia	non-MDR
ERR11244459	Georgia	non-MDR
ERR11244498	Georgia	non-MDR
ERR11244499	Georgia	non-MDR
ERR11244500	Georgia	non-MDR
ERR11244502	Georgia	non-MDR
ERR11244503	Georgia	non-MDR
ERR11244504	Georgia	non-MDR
ERR11244507	Georgia	non-MDR
ERR11244508	Georgia	non-MDR
ERR11244513	Georgia	non-MDR
ERR11244521	Georgia	non-MDR
ERR11244554	Georgia	non-MDR
ERR11244557	Georgia	non-MDR
ERR11244558	Georgia	non-MDR
ERR11244559	Georgia	non-MDR
ERR11244562	Georgia	non-MDR
ERR11244563	Georgia	non-MDR
ERR11244566	Georgia	non-MDR
ERR11244571	Georgia	non-MDR
ERR11244583	Georgia	non-MDR
ERR11244617	Georgia	non-MDR
ERR11244620	Georgia	non-MDR
ERR11244631	Georgia	non-MDR
ERR11244632	Georgia	non-MDR
ERR11244636	Georgia	non-MDR
ERR11244639	Georgia	non-MDR
ERR11244668	Georgia	non-MDR
ERR11244674	Georgia	non-MDR
ERR11244680	Georgia	non-MDR
ERR11244681	Georgia	non-MDR
ERR11244682	Georgia	non-MDR
ERR11244683	Georgia	non-MDR
ERR11244695	Georgia	non-MDR
ERR11244709	Georgia	non-MDR
ERR11244710	Georgia	non-MDR
ERR11244712	Georgia	non-MDR
ERR11244713	Georgia	non-MDR
ERR11244717	Georgia	non-MDR
ERR11244755	Georgia	non-MDR
ERR11244760	Georgia	non-MDR
ERR11244761	Georgia	non-MDR
ERR11244762	Georgia	non-MDR
ERR11244763	Georgia	non-MDR
ERR11244768	Georgia	non-MDR
ERR11244770	Georgia	non-MDR
ERR11244774	Georgia	non-MDR
ERR11244809	Georgia	non-MDR
ERR11244811	Georgia	non-MDR
ERR11244812	Georgia	non-MDR
ERR11244814	Georgia	non-MDR
ERR11244817	Georgia	non-MDR
ERR11244820	Georgia	non-MDR
ERR11244849	Georgia	non-MDR
ERR11244850	Georgia	non-MDR
ERR11244852	Georgia	non-MDR
ERR11244854	Georgia	non-MDR
ERR11244863	Georgia	non-MDR
ERR11244865	Georgia	non-MDR
ERR11244905	Georgia	non-MDR
ERR11244906	Georgia	non-MDR
ERR11244907	Georgia	non-MDR
ERR11244908	Georgia	non-MDR
ERR11244911	Georgia	non-MDR
ERR11244912	Georgia	non-MDR
ERR11244915	Georgia	non-MDR
ERR11244919	Georgia	non-MDR
ERR11244957	Georgia	non-MDR
ERR11244961	Georgia	non-MDR
ERR11244962	Georgia	non-MDR
ERR11244964	Georgia	non-MDR
ERR11244967	Georgia	non-MDR
ERR11245008	Georgia	non-MDR
ERR11245009	Georgia	non-MDR
ERR11245018	Georgia	non-MDR
ERR11245053	Georgia	non-MDR
ERR11245054	Georgia	non-MDR
ERR11245055	Georgia	non-MDR
ERR11245057	Georgia	non-MDR
ERR11245058	Georgia	non-MDR
ERR11245062	Georgia	non-MDR
ERR11245065	Georgia	non-MDR
ERR11245066	Georgia	non-MDR
ERR11245068	Georgia	non-MDR
ERR11245070	Georgia	non-MDR
ERR11245103	Georgia	non-MDR
ERR11245104	Georgia	non-MDR
ERR11245106	Georgia	non-MDR
ERR11245109	Georgia	non-MDR
ERR11245113	Georgia	non-MDR
ERR11245146	Georgia	non-MDR
ERR11245148	Georgia	non-MDR
ERR11245154	Georgia	non-MDR
ERR11245156	Georgia	non-MDR
ERR11245157	Georgia	non-MDR
ERR11245159	Georgia	non-MDR
ERR11245186	Georgia	non-MDR
ERR11245188	Georgia	non-MDR
ERR11245190	Georgia	non-MDR
ERR11245196	Georgia	non-MDR
ERR11245201	Georgia	non-MDR
ERR11245202	Georgia	non-MDR
ERR11245213	Georgia	non-MDR
ERR11245239	Georgia	non-MDR
ERR11245240	Georgia	non-MDR
ERR11245241	Georgia	non-MDR
ERR11245246	Georgia	non-MDR
ERR11245248	Georgia	non-MDR
ERR11245283	Georgia	non-MDR
ERR11245290	Georgia	non-MDR
ERR11245293	Georgia	non-MDR
ERR11245298	Georgia	non-MDR
ERR11245301	Georgia	non-MDR
ERR11245305	Georgia	non-MDR
ERR11245337	Georgia	non-MDR
ERR11245338	Georgia	non-MDR
ERR11245339	Georgia	non-MDR
ERR11245345	Georgia	non-MDR
ERR11245348	Georgia	non-MDR
ERR11245373	Georgia	non-MDR
ERR11245374	Georgia	non-MDR
ERR11245375	Georgia	non-MDR
ERR11245376	Georgia	non-MDR
ERR11245378	Georgia	non-MDR
ERR11245379	Georgia	non-MDR
ERR11245384	Georgia	non-MDR
ERR11245385	Georgia	non-MDR
ERR11245415	Georgia	non-MDR
ERR11245416	Georgia	non-MDR
ERR11245420	Georgia	non-MDR
ERR11245422	Georgia	non-MDR
ERR11245424	Georgia	non-MDR
ERR11245425	Georgia	non-MDR
ERR11245466	Georgia	non-MDR
ERR11245467	Georgia	non-MDR
ERR11245469	Georgia	non-MDR
ERR11245478	Georgia	non-MDR
ERR11245481	Georgia	non-MDR
ERR11245515	Georgia	non-MDR
ERR11245517	Georgia	non-MDR
ERR11245518	Georgia	non-MDR
ERR11245522	Georgia	non-MDR
ERR11245523	Georgia	non-MDR
ERR11245524	Georgia	non-MDR
ERR11245525	Georgia	non-MDR
ERR11245528	Georgia	non-MDR
ERR11245529	Georgia	non-MDR
ERR11245532	Georgia	non-MDR
ERR11245533	Georgia	non-MDR
ERR11245534	Georgia	non-MDR
ERR11245535	Georgia	non-MDR
ERR11245565	Georgia	non-MDR
ERR11245571	Georgia	non-MDR
ERR11245572	Georgia	non-MDR
ERR11245574	Georgia	non-MDR
ERR11245575	Georgia	non-MDR
ERR11245576	Georgia	non-MDR
ERR11245606	Georgia	non-MDR
ERR11245607	Georgia	non-MDR
ERR11245608	Georgia	non-MDR
ERR11245612	Georgia	non-MDR
ERR11245618	Georgia	non-MDR
ERR11245619	Georgia	non-MDR
ERR11245620	Georgia	non-MDR
ERR11245625	Georgia	non-MDR
ERR11245626	Georgia	non-MDR
ERR11245631	Georgia	non-MDR
ERR11245632	Georgia	non-MDR
ERR11245666	Georgia	non-MDR
ERR11245669	Georgia	non-MDR
ERR11245670	Georgia	non-MDR
ERR11245671	Georgia	non-MDR
ERR11245674	Georgia	non-MDR
ERR11245700	Georgia	non-MDR
ERR11245704	Georgia	non-MDR
ERR11245705	Georgia	non-MDR
ERR11245707	Georgia	non-MDR
ERR11245712	Georgia	non-MDR
ERR11245737	Georgia	non-MDR
ERR11245739	Georgia	non-MDR
ERR11245744	Georgia	non-MDR
ERR11245748	Georgia	non-MDR
ERR11245768	Georgia	non-MDR
ERR11245771	Georgia	non-MDR
ERR11245773	Georgia	non-MDR
ERR11245775	Georgia	non-MDR
ERR11245777	Georgia	non-MDR
ERR11245778	Georgia	non-MDR
ERR11245782	Georgia	non-MDR
ERR11245806	Georgia	non-MDR
ERR11245810	Georgia	non-MDR
ERR11245812	Georgia	non-MDR
ERR11245832	Georgia	non-MDR
ERR11245833	Georgia	non-MDR
ERR11245836	Georgia	non-MDR
ERR11245842	Georgia	non-MDR
ERR11245858	Georgia	non-MDR
ERR11245860	Georgia	non-MDR
ERR11245865	Georgia	non-MDR
ERR11245887	Georgia	non-MDR
ERR11245905	Georgia	non-MDR
ERR11245908	Georgia	non-MDR
ERR11245909	Georgia	non-MDR
ERR11245910	Georgia	non-MDR
ERR11245923	Georgia	non-MDR
ERR11245926	Georgia	non-MDR
ERR11245940	Georgia	non-MDR
ERR11245941	Georgia	non-MDR
ERR11245956	Georgia	non-MDR
ERR11245957	Georgia	non-MDR
ERR11245961	Georgia	non-MDR
ERR11245972	Georgia	non-MDR
ERR11245974	Georgia	non-MDR
ERR11245979	Georgia	non-MDR
ERR11245990	Georgia	non-MDR
ERR11245991	Georgia	non-MDR
ERR11245993	Georgia	non-MDR
ERR11246003	Georgia	non-MDR
ERR11246019	Georgia	non-MDR
ERR11246021	Georgia	non-MDR
ERR11246022	Georgia	non-MDR
ERR11246023	Georgia	non-MDR
ERR11246035	Georgia	non-MDR
ERR11246067	Georgia	non-MDR
ERR11246068	Georgia	non-MDR
ERR11246070	Georgia	non-MDR
ERR11246074	Georgia	non-MDR
ERR11246093	Georgia	non-MDR
ERR11246096	Georgia	non-MDR
ERR11246104	Georgia	non-MDR
ERR11246111	Georgia	non-MDR
ERR11246120	Georgia	non-MDR
ERR11246127	Georgia	non-MDR
ERR11246136	Georgia	non-MDR
ERR11246138	Georgia	non-MDR
ERR11246268	Georgia	non-MDR
ERR11246275	Georgia	non-MDR
ERR11246279	Georgia	non-MDR
ERR11246282	Georgia	non-MDR
ERR11246283	Georgia	non-MDR
ERR11246285	Georgia	non-MDR
ERR11246290	Georgia	non-MDR
ERR11246294	Georgia	non-MDR
ERR11246295	Georgia	non-MDR
ERR11246296	Georgia	non-MDR
ERR11246298	Georgia	non-MDR
ERR11246305	Georgia	non-MDR
ERR11246306	Georgia	non-MDR
ERR11246308	Georgia	non-MDR
ERR11246313	Georgia	non-MDR
ERR11246314	Georgia	non-MDR
ERR11246317	Georgia	non-MDR
ERR11246319	Georgia	non-MDR
ERR11246320	Georgia	non-MDR
ERR11246324	Georgia	non-MDR
ERR11246326	Georgia	non-MDR
ERR11246331	Georgia	non-MDR
ERR11246332	Georgia	non-MDR
ERR11246334	Georgia	non-MDR
ERR11246336	Georgia	non-MDR
ERR11246337	Georgia	non-MDR
ERR11246338	Georgia	non-MDR
ERR11246339	Georgia	non-MDR
ERR11246344	Georgia	non-MDR
ERR11246345	Georgia	non-MDR
ERR11246346	Georgia	non-MDR
ERR11246349	Georgia	non-MDR
ERR11246351	Georgia	non-MDR
ERR11246355	Georgia	non-MDR
ERR11246358	Georgia	non-MDR
ERR11246370	Georgia	non-MDR
ERR11246373	Georgia	non-MDR
ERR11246374	Georgia	non-MDR
ERR11246387	Georgia	non-MDR
ERR11246388	Georgia	non-MDR
ERR11246389	Georgia	non-MDR
ERR11246410	Georgia	non-MDR
ERR11246414	Georgia	non-MDR
ERR11246415	Georgia	non-MDR
ERR11246420	Georgia	non-MDR
ERR5864322	Georgia	MDR
ERR5864402	Georgia	MDR
ERR5864405	Georgia	MDR
ERR5864524	Georgia	MDR
ERR5864526	Georgia	MDR
ERR5864527	Georgia	MDR
ERR5865106	Georgia	MDR
ERR5865142	Georgia	MDR
ERR5865169	Georgia	MDR
ERR5865910	Georgia	MDR
ERR5865913	Georgia	MDR
ERR5865922	Georgia	MDR
ERR5865980	Georgia	MDR
ERR5865988	Georgia	MDR
ERR5865989	Georgia	MDR
ERR5866008	Georgia	MDR
ERR5866014	Georgia	MDR
ERR5866072	Georgia	MDR
ERR5866079	Georgia	MDR
ERR5866087	Georgia	MDR
ERR5866227	Georgia	MDR
ERR5866252	Georgia	MDR
ERR5866281	Georgia	MDR
ERR5866473	Georgia	MDR
ERR5866477	Georgia	MDR
TB-111-164-18-138_S168	Moldova	MDR
TB-222-18-19_S24	Moldova	non-MDR
TB-333-39-19_S120	Moldova	MDR
TB-111-249-18_S235	Moldova	MDR
TB-111-52-18_S277	Moldova	MDR
TB-333-334-19_S78	Moldova	non-MDR
TB-111-188-18-138_S147	Moldova	non-MDR
TB-111-238-18_S242	Moldova	non-MDR
TB-111-280-18-138_S144	Moldova	MDR
TB-111-23367-18F_S224	Moldova	non-MDR
TB-111-23689-18F-138_S62	Moldova	MDR
TB-MoldovaSeq-DNA028-38_S28	Moldova	MDR
TB-MoldovaSeq-DNA0298-371_S301	Moldova	non-MDR
TB-333-164-19_S95	Moldova	MDR
TB-333-90-19_S1	Moldova	MDR
TB-111-566-18-138_S171	Moldova	non-MDR
TB-MoldovaSeq-DNA033-78_S33	Moldova	MDR
TB-MoldovaSeq-DNA105-73_S106	Moldova	MDR
TB-222-318-18_S58	Moldova	MDR
TB-MoldovaSeq-DNA010-142_S10	Moldova	MDR
TB-MoldovaSeq-DNA023-182_S23	Moldova	MDR
TB-222-182-19_S200	Moldova	non-MDR
TB-222-239-19_S2	Moldova	non-MDR
TB-111-795-18_S279	Moldova	non-MDR
TB-111-1096-18-138_S163	Moldova	MDR
TB-MoldovaSeq-DNA081-244_S81	Moldova	MDR
TB-333-293-19_S130	Moldova	MDR
TB-111-1018-18-138_S165	Moldova	non-MDR
TB-111-24233-18F_S232	Moldova	MDR
TB-333-510-19_S119	Moldova	MDR
TB-222-517-18_S216	Moldova	non-MDR
TB-111-903-19_S92	Moldova	non-MDR
TB-MoldovaSeq-DNA037-350_S37	Moldova	MDR
TB-MoldovaSeq-DNA095-339_S95	Moldova	MDR
TB-111-1249-19-138_S41	Moldova	non-MDR
TB-111-1266-19-138_S39	Moldova	non-MDR
TB-222-591-19-138_S1	Moldova	MDR
TB-MoldovaSeq-DNA043-429_S43	Moldova	MDR
TB-MoldovaSeq-DNA065-421_S65	Moldova	MDR
TB-111-1233-19-138_S40	Moldova	non-MDR
TB-111-1299-19_S97	Moldova	non-MDR
TB-444-463-19_S68	Moldova	MDR
TB-111-1328-19-138_S82	Moldova	non-MDR
TB-111-1672-18-138_S166	Moldova	non-MDR
TB-MoldovaSeq-DNA005-516_S5	Moldova	MDR
TB-333-765-19_S199	Moldova	MDR
TB-MoldovaSeq-DNA013-536_S13	Moldova	non-MDR
TB-333-964-19_S41	Moldova	non-MDR
TB-111-1793-18_S286	Moldova	non-MDR
TB-MoldovaSeq-DNA0242-1981_S52	Moldova	MDR
TB-MoldovaSeq-DNA092-547_S92	Moldova	MDR
TB-333-959-19_S82	Moldova	non-MDR
TB-MoldovaSeq-DNA045-570_S45	Moldova	MDR
TB-111-1844-19_S18	Moldova	MDR
TB-222-608-18_S153	Moldova	non-MDR
TB-222-644-18_S138	Moldova	non-MDR
TB-MoldovaSeq-DNA0199-2025_S9	Moldova	non-MDR
TB-222-624-18_S61	Moldova	non-MDR
TB-MoldovaSeq-DNA0197-2109_S7	Moldova	non-MDR
TB-MoldovaSeq-DNA0213-2033_S23	Moldova	MDR
TB-MoldovaSeq-DNA090-620_S90	Moldova	MDR
TB-DNA0347_S204	Moldova	non-MDR
TB-MoldovaSeq-DNA068-653_S68	Moldova	MDR
TB-111-2220-19_S83	Moldova	MDR
TB-222-858-19_S213	Moldova	MDR
TB-111-2577-18_S150	Moldova	MDR
TB-DNA0345_S202	Moldova	non-MDR
TB-333-1163-19_S75	Moldova	MDR
TB-333-1248-19_S93	Moldova	MDR
TB-111-2565-18_S6	Moldova	MDR
TB-DNA0368_S225	Moldova	MDR
TB-MoldovaSeq-DNA0258-3079_S68	Moldova	non-MDR
TB-MoldovaSeq-DNA077-757_S77	Moldova	MDR
TB-222-965-19_S6	Moldova	MDR
TB-DNA0356_S213	Moldova	non-MDR
TB-MoldovaSeq-DNA0210-2128_S20	Moldova	MDR
TB-MoldovaSeq-DNA086-784_S86	Moldova	MDR
TB-333-1272-19_S84	Moldova	non-MDR
TB-DNA0373_S230	Moldova	MDR
TB-MoldovaSeq-DNA142-807_S143	Moldova	MDR
TB-DNA0336_S193	Moldova	non-MDR
TB-DNA0357_S214	Moldova	non-MDR
TB-MoldovaSeq-DNA091-824_S91	Moldova	non-MDR
TB-111-2736-19_S108	Moldova	non-MDR
TB-111-2754-19_S7	Moldova	non-MDR
TB-333-1363-19_S33	Moldova	non-MDR
TB-MoldovaSeq-DNA0211-2993_S21	Moldova	MDR
TB-MoldovaSeq-DNA0266-3138_S76	Moldova	non-MDR
TB-333-1585-19_S123	Moldova	MDR
TB-MoldovaSeq-DNA0253-3126_S63	Moldova	non-MDR
TB-MoldovaSeq-DNA093-887_S93	Moldova	MDR
TB-111-2895-19_S119	Moldova	non-MDR
TB-MoldovaSeq-DNA0276-3306_S86	Moldova	non-MDR
TB-MoldovaSeq-DNA0293-3261_S296	Moldova	non-MDR
TB-MoldovaSeq-DNA0310-3312_S313	Moldova	non-MDR
TB-111-3412-18_S152	Moldova	MDR
TB-MoldovaSeq-DNA0277-3449_S87	Moldova	non-MDR
TB-111-3235-19_S113	Moldova	non-MDR
TB-333-1556-19_S126	Moldova	MDR
TB-222-1054-18-138_S135	Moldova	MDR
TB-111-3644-19_S20	Moldova	MDR
TB-333-1864-19_S91	Moldova	non-MDR
TB-MoldovaSeq-DNA082-1082_S82	Moldova	MDR
TB-MoldovaSeq-DNA087-1084_S87	Moldova	MDR
TB-333-1750-19_S182	Moldova	MDR
TB-333-1861-19_S23	Moldova	non-MDR
TB-MoldovaSeq-DNA0238-3731_S48	Moldova	non-MDR
TB-333-1865-19_S52	Moldova	non-MDR
TB-333-1926-19_S38	Moldova	non-MDR
TB-333-1931-19_S56	Moldova	non-MDR
TB-DNA0365_S222	Moldova	non-MDR
TB-333-1786-19_S178	Moldova	MDR
TB-111-7925-18_S19	Moldova	MDR
TB-111-7932-18_S25	Moldova	MDR
TB-111-7933-18_S24	Moldova	MDR
TB-222-1414-18_S109	Moldova	MDR
TB-MoldovaSeq-DNA0286-4470_S289	Moldova	non-MDR
TB-333-1933-19_S34	Moldova	non-MDR
TB-333-1981-19_S52	Moldova	MDR
TB-MoldovaSeq-DNA0215-4211_S25	Moldova	non-MDR
TB-111-3880-19_S265	Moldova	non-MDR
TB-111-3920-19_S205	Moldova	non-MDR
TB-333-1983-19_S47	Moldova	non-MDR
TB-111-4167-19_S189	Moldova	non-MDR
TB-333-2018-19_S31	Moldova	non-MDR
TB-333-2259-19_S3	Moldova	MDR
TB-DNA0362_S219	Moldova	MDR
TB-333-2093-19_S34	Moldova	non-MDR
TB-111-4415-19_S64	Moldova	non-MDR
TB-MoldovaSeq-DNA0219-4548_S29	Moldova	MDR
TB-MoldovaSeq-DNA0294-4695_S297	Moldova	MDR
TB-111-4466-19_S239	Moldova	MDR
TB-222-1385-18_S79	Moldova	non-MDR
TB-DNA0375_S232	Moldova	non-MDR
TB-333-2152-19_S29	Moldova	MDR
TB-333-2178-19_S37	Moldova	MDR
TB-MoldovaSeq-DNA0299-4999_S302	Moldova	MDR
TB-333-2359-19_S37	Moldova	MDR
TB-MoldovaSeq-DNA0302-5166_S305	Moldova	MDR
TB-MoldovaSeq-DNA116-1415_S117	Moldova	MDR
TB-333-2240-19_S32	Moldova	MDR
TB-MoldovaSeq-DNA164-1514_S165	Moldova	MDR
TB-MoldovaSeq-DNA0233-4840_S235	Moldova	MDR
TB-MoldovaSeq-DNA0306-5348_S309	Moldova	MDR
TB-MoldovaSeq-DNA0330-5305_S333	Moldova	non-MDR
TB-DNA0334_S191	Moldova	non-MDR
TB-333-2411-19_S87	Moldova	MDR
TB-333-2412-19_S1	Moldova	MDR
TB-MoldovaSeq-DNA0312-4978_S315	Moldova	MDR
TB-333-2417-19_S44	Moldova	MDR
TB-111-5354-19-138_S61	Moldova	non-MDR
TB-111-5368-19_S132	Moldova	non-MDR
TB-333-2478-19_S79	Moldova	MDR
TB-111-5395-19-138_S29	Moldova	non-MDR
TB-333-2530-19_S90	Moldova	MDR
TB-333-2849-19_S30	Moldova	MDR
TB-222-1810-18_S62	Moldova	MDR
TB-MoldovaSeq-DNA0316-4135_S319	Moldova	non-MDR
TB-111-5555-19-138_S45	Moldova	MDR
TB-222-1914-19_S208	Moldova	non-MDR
TB-MoldovaSeq-DNA112-1809_S113	Moldova	non-MDR
TB-444-1834-18_S13	Moldova	non-MDR
TB-333-3041-19-138_S117	Moldova	MDR
TB-333-3079-19_S79	Moldova	non-MDR
TB-333-2986-19_S169	Moldova	MDR
TB-111-6421-19_S149	Moldova	non-MDR
TB-111-6552-19-138_S32	Moldova	MDR
TB-333-3228-19_S136	Moldova	MDR
TB-111-6799-19-138_S43	Moldova	non-MDR
TB-333-3165-19_S86	Moldova	MDR
TB-222-2117-18_S147	Moldova	non-MDR
TB-MoldovaSeq-DNA134-1881_S135	Moldova	MDR
TB-MoldovaSeq-DNA135-1833_S136	Moldova	non-MDR
TB-111-7016-18_S4	Moldova	non-MDR
TB-111-7086-18_S6	Moldova	MDR
TB-111-7114-18_S190	Moldova	MDR
TB-111-6967-19_S108	Moldova	MDR
TB-333-3345-19_S150	Moldova	MDR
TB-111-7270-19_S127	Moldova	non-MDR
TB-333-3600-19_S164	Moldova	MDR
TB-333-3416-19_S139	Moldova	MDR
TB-111-7437-19-138_S33	Moldova	non-MDR
TB-111-7609-18_S176	Moldova	non-MDR
TB-111-7624-18_S172	Moldova	MDR
TB-111-7922-18_S21	Moldova	MDR
TB-222-2538-18_S150	Moldova	MDR
TB-333-3593-19_S148	Moldova	MDR
TB-MoldovaSeq-DNA172-2312_S173	Moldova	MDR
TB-333-3780-19_S179	Moldova	MDR
TB-333-3828-19_S263	Moldova	MDR
TB-111-8263-18_S51	Moldova	non-MDR
TB-222-2618-18_S51	Moldova	non-MDR
TB-222-2620-18-138_S4	Moldova	non-MDR
TB-MoldovaSeq-DNA170-2377_S171	Moldova	non-MDR
TB-333-3697-19_S152	Moldova	MDR
TB-333-3938-19_S50	Moldova	non-MDR
TB-111-8323-18_S53	Moldova	MDR
TB-111-8655-18_S194	Moldova	MDR
TB-444-2409-18_S30	Moldova	MDR
TB-111-8305-18_S78	Moldova	MDR
TB-111-8366-18_S72	Moldova	MDR
TB-222-2929-18_S176	Moldova	MDR
TB-111-8385-18_S57	Moldova	non-MDR
TB-111-8840-18_S67	Moldova	MDR
TB-MoldovaSeq-DNA0223-2292_S33	Moldova	MDR
TB-111-7991-19-138_S74	Moldova	MDR
TB-333-3902-19-138_S57	Moldova	MDR
TB-111-8764-18_S68	Moldova	non-MDR
TB-111-8777-18_S79	Moldova	non-MDR
TB-MoldovaSeq-DNA185-2529_S186	Moldova	MDR
TB-222-2972-19_S195	Moldova	MDR
TB-111-8922-18_S50	Moldova	MDR
TB-222-2879-19_S188	Moldova	MDR
TB-333-4040-19_S59	Moldova	MDR
TB-333-4171-19-138_S51	Moldova	MDR
TB-111-9037-18_S92	Moldova	non-MDR
TB-222-2929-19_S6	Moldova	MDR
TB-333-4189-19_S165	Moldova	MDR
TB-333-4193-19_S176	Moldova	non-MDR
TB-333-4111-19_S140	Moldova	MDR
TB-111-9249-18_S181	Moldova	MDR
TB-444-2752-18_S193	Moldova	MDR
TB-MoldovaSeq-DNA182-2728_S183	Moldova	MDR
TB-111-9490-18_S140	Moldova	MDR
TB-111-9606-18_S168	Moldova	MDR
TB-111-9676-18_S191	Moldova	MDR
TB-MoldovaSeq-DNA184-2841_S185	Moldova	MDR
TB-111-9585-18_S116	Moldova	non-MDR
TB-111-9797-18_S155	Moldova	non-MDR
TB-444-2848-18_S47	Moldova	MDR
TB-444-2853-18_S192	Moldova	MDR
TB-111-9817-18_S17	Moldova	MDR
TB-222-3292-18_S63	Moldova	MDR
TB-111-9488-19-138_S76	Moldova	non-MDR
TB-111-9837-18_S136	Moldova	MDR
TB-111-9838-18_S139	Moldova	MDR
TB-444-2918-18_S36	Moldova	MDR
TB-111-9992-18_S143	Moldova	non-MDR
TB-111-10034-18_S147	Moldova	non-MDR
TB-111-9678-19_S62	Moldova	non-MDR
TB-444-2576-19_S5	Moldova	MDR
TB-MoldovaSeq-DNA0288-5509_S291	Moldova	MDR
TB-333-4940-19_S72	Moldova	non-MDR
TB-111-10300-18_S97	Moldova	non-MDR
TB-111-10418-18_S15	Moldova	MDR
TB-333-4624-19_S157	Moldova	MDR
TB-333-4712-19-138_S48	Moldova	MDR
TB-111-10456-18_S8	Moldova	MDR
TB-111-10582-18_S37	Moldova	MDR
TB-444-3065-18_S85	Moldova	MDR
TB-MoldovaSeq-DNA186-3071_S187	Moldova	MDR
TB-222-3337-19_S206	Moldova	MDR
TB-444-2635-19_S6	Moldova	MDR
TB-444-2636-19_S29	Moldova	MDR
TB-444-2637-19_S229	Moldova	MDR
TB-444-2656-19_S9	Moldova	MDR
TB-111-10558-18_S42	Moldova	non-MDR
TB-111-10713-18_S39	Moldova	non-MDR
TB-MoldovaSeq-DNA145-850_S146	Moldova	MDR
TB-222-3451-19_S185	Moldova	non-MDR
TB-222-3678-18_S177	Moldova	non-MDR
TB-333-5021-19-138_S129	Moldova	MDR
TB-444-2788-19_S26	Moldova	MDR
TB-111-11287-18_S137	Moldova	non-MDR
TB-444-3322-18_S19	Moldova	MDR
TB-222-4003-18_S71	Moldova	non-MDR
TB-222-3854-18_S61	Moldova	MDR
TB-444-3405-18_S206	Moldova	MDR
TB-111-11645-18_S136	Moldova	MDR
TB-222-3940-18_S179	Moldova	non-MDR
TB-111-11299-19_S242	Moldova	non-MDR
TB-111-11429-19_S253	Moldova	MDR
TB-111-11857-18_S135	Moldova	non-MDR
TB-111-11919-18_S80	Moldova	non-MDR
TB-444-3544-18_S214	Moldova	MDR
TB-333-5561-19_S173	Moldova	non-MDR
TB-444-3558-18_S132	Moldova	MDR
TB-111-12146-18_S113	Moldova	non-MDR
TB-111-12700-18_S76	Moldova	MDR
TB-222-4175-18_S168	Moldova	MDR
TB-111-12364-18_S95	Moldova	MDR
TB-444-3698-18_S161	Moldova	MDR
TB-111-12407-18_S90	Moldova	MDR
TB-111-12663-18_S74	Moldova	MDR
TB-444-3776-18_S86	Moldova	MDR
TB-111-12685-18_S79	Moldova	MDR
TB-111-12496-19_S198	Moldova	MDR
TB-111-12840-18_S139	Moldova	non-MDR
TB-222-4397-18_S69	Moldova	non-MDR
TB-111-13160-18_S73	Moldova	MDR
TB-111-13161-18_S116	Moldova	MDR
TB-111-13294-18_S171	Moldova	MDR
TB-444-4048-18_S125	Moldova	non-MDR
TB-444-2394-18_S11	Moldova	MDR
TB-111-13498-18_S94	Moldova	MDR
TB-111-16552-18_S32	Moldova	MDR
TB-111-13880-18_S84	Moldova	MDR
TB-111-14100-18_S68	Moldova	non-MDR
TB-222-4805-18_S74	Moldova	non-MDR
TB-111-14450-18_S167	Moldova	non-MDR
TB-444-4422-18_S100	Moldova	MDR
TB-111-14675-18_S164	Moldova	non-MDR
TB-222-4948-18_S73	Moldova	MDR
TB-111-14524-19_S158	Moldova	MDR
TB-111-14558-19_S78	Moldova	non-MDR
TB-111-14733-19_S155	Moldova	MDR
TB-111-15171-18-138_S6	Moldova	MDR
TB-111-15075-18_S144	Moldova	non-MDR
TB-111-15086-18_S161	Moldova	MDR
TB-111-15148-18_S245	Moldova	non-MDR
TB-222-4848-19_S273	Moldova	MDR
TB-111-15201-18_S165	Moldova	non-MDR
TB-444-4775-18_S28	Moldova	MDR
TB-111-15297-18_S84	Moldova	non-MDR
TB-222-4939-19_S215	Moldova	MDR
TB-111-15339-19_S16	Moldova	MDR
TB-111-15340-19_S116	Moldova	MDR
TB-111-15341-19_S98	Moldova	MDR
TB-111-15345-19_S9	Moldova	MDR
TB-111-15382-19_S141	Moldova	MDR
TB-222-4964-19_S216	Moldova	MDR
TB-111-15794-18_S149	Moldova	non-MDR
TB-111-15751-18-138_S20	Moldova	MDR
TB-111-15561-19_S127	Moldova	MDR
TB-111-15657-19_S142	Moldova	MDR
TB-111-15713-19_S73	Moldova	MDR
TB-111-16133-18-138_S10	Moldova	MDR
TB-111-15903-19_S5	Moldova	non-MDR
TB-111-15916-19_S161	Moldova	MDR
TB-111-15895-18-138_S49	Moldova	non-MDR
TB-222-5151-19_S258	Moldova	MDR
TB-111-16121-18-138_S29	Moldova	non-MDR
TB-222-5557-18_S61	Moldova	MDR
TB-111-16379-18_S126	Moldova	MDR
TB-111-16297-19_S60	Moldova	MDR
TB-111-16436-19_S115	Moldova	non-MDR
TB-111-16485-19_S117	Moldova	non-MDR
TB-444-5286-18_S34	Moldova	MDR
TB-111-16817-18_S138	Moldova	non-MDR
TB-111-16645-19_S110	Moldova	non-MDR
TB-111-16694-19_S61	Moldova	MDR
TB-111-16777-18_S100	Moldova	MDR
TB-111-16779-18_S99	Moldova	non-MDR
TB-111-16979-18_S43	Moldova	non-MDR
TB-444-5376-18_S110	Moldova	non-MDR
TB-222-5766-18_S55	Moldova	MDR
TB-111-16954-18_S30	Moldova	MDR
TB-444-5442-18_S64	Moldova	MDR
TB-111-17049-19_S2	Moldova	MDR
TB-111-17019-18_S34	Moldova	MDR
TB-111-17335-18-138_S16	Moldova	MDR
TB-111-17340-18-138_S30	Moldova	non-MDR
TB-111-17429-18_S15	Moldova	non-MDR
TB-222-5642-19_S268	Moldova	MDR
TB-111-17415-18-138_S53	Moldova	MDR
TB-222-5961-18_S60	Moldova	non-MDR
TB-444-5609-18_S182	Moldova	MDR
TB-111-17649-19_S3	Moldova	non-MDR
TB-111-17590-18_S33	Moldova	MDR
TB-111-17827-18_S136	Moldova	MDR
TB-111-17916-18_S120	Moldova	MDR
TB-111-17797-18_S133	Moldova	MDR
TB-444-5756-18_S179	Moldova	MDR
TB-111-18004-18_S145	Moldova	non-MDR
TB-111-18075-18_S141	Moldova	non-MDR
TB-222-5877-19_S275	Moldova	MDR
TB-111-18099-18_S101	Moldova	non-MDR
TB-111-18504-18-138_S23	Moldova	MDR
TB-222-63111-8_S145	Moldova	MDR
TB-111-18538-18-138_S51	Moldova	MDR
TB-444-5993-18_S30	Moldova	non-MDR
TB-444-6003-18_S100	Moldova	MDR
TB-111-18657-18-138_S24	Moldova	MDR
TB-111-18751-18-138_S50	Moldova	MDR
TB-444-6061-18_S104	Moldova	non-MDR
TB-222-6137-19_S254	Moldova	MDR
TB-444-6093-18_S105	Moldova	non-MDR
TB-111-18854-18-138_S26	Moldova	non-MDR
TB-111-19016-18_S131	Moldova	MDR
TB-111-19026-18-138_S21	Moldova	MDR
TB-111-19340-19_S114	Moldova	MDR
TB-111-19530-19_S147	Moldova	non-MDR
TB-111-19151-18-138_S23	Moldova	MDR
TB-111-19199-18_S116	Moldova	non-MDR
TB-444-6286-18_S101	Moldova	non-MDR
TB-222-6399-19_S260	Moldova	non-MDR
TB-111-19315-18_S152	Moldova	MDR
TB-111-19390-18_S119	Moldova	MDR
TB-444-6323-18_S44	Moldova	MDR
TB-111-19884-19_S90	Moldova	MDR
TB-111-19925-19_S143	Moldova	non-MDR
TB-111-19597-18_S76	Moldova	MDR
TB-111-19708-18_S166	Moldova	MDR
TB-111-20102-19_S20	Moldova	MDR
TB-111-19695-18_S173	Moldova	non-MDR
TB-222-6794-18_S69	Moldova	non-MDR
TB-111-19861-18_S172	Moldova	MDR
TB-444-5322-19_S59	Moldova	MDR
TB-111-19937-18_S168	Moldova	non-MDR
TB-111-20041-18_S161	Moldova	MDR
TB-111-20109-18_S2	Moldova	non-MDR
TB-111-20153-18_S165	Moldova	MDR
TB-444-5397-18_S29	Moldova	MDR
TB-111-20605-19_S166	Moldova	MDR
TB-111-20546-19_S105	Moldova	non-MDR
TB-111-20301-18_S1	Moldova	MDR
TB-111-20592-18_S45	Moldova	MDR
TB-222-7265-18_S214	Moldova	MDR
TB-111-21342-19_S88	Moldova	MDR
TB-111-21496-19_S122	Moldova	MDR
TB-222-6896-19_S269	Moldova	MDR
TB-111-20799-18_S33	Moldova	non-MDR
TB-111-21354-19_S138	Moldova	MDR
TB-222-6963-19_S213	Moldova	non-MDR
TB-111-20948-18_S39	Moldova	non-MDR
TB-222-7237-18_S66	Moldova	non-MDR
TB-111-21453-19_S133	Moldova	non-MDR
TB-222-7040-19_S280	Moldova	MDR
TB-111-21561-19_S150	Moldova	non-MDR
TB-111-21564-19_S97	Moldova	MDR
