# Supplementary material for: The recent rapid expansion of multidrug resistant Ural lineage Mycobacterium tuberculosis in Moldova
Source: Nat Commun. 2024 Apr 5;15:2962. doi: 10.1038/s41467-024-47282-9 (PMC10997638; doi:10.1038/s41467-024-47282-9)
Supplement: Supplementary file 7 — Source Data [file 41467_2024_47282_MOESM7_ESM.zip › SourceData/FigureS2_Data.csv]

SeuqenceID	Lineage	Sublineage	Type	LBI_value
TB-333-1815-19_S124	Lineage2	beijing	MDR	0.030626608
TB-DNA0339_S196	Lineage2	beijing	MDR	0.027277963
TB-444-4548-18_S103	Lineage2	beijing	MDR	0.02673426
TB-444-2672-18_S124	Lineage2	beijing	MDR	0.026732087
TB-444-3672-18_S164	Lineage2	beijing	MDR	0.026732087
TB-111-7045-18_S22	Lineage2	beijing	MDR	0.026354983
TB-111-6770-19_S99	Lineage2	beijing	MDR	0.025358474
TB-111-15845-18-138_S119	Lineage2	beijing	MDR	0.028488877
TB-MoldovaSeq-DNA0245-3474_S55	Lineage2	beijing	MDR	0.027399666
TB-111-20450-18_S44	Lineage2	beijing	MDR	0.025345966
TB-111-20738-18_S41	Lineage2	beijing	MDR	0.02583659
TB-222-5154-19_S264	Lineage2	beijing	MDR	0.029023664
TB-111-4661-19_S67	Lineage2	beijing	MDR	0.024369537
TB-MoldovaSeq-DNA133-1060_S134	Lineage2	beijing	MDR	0.028430577
TB-111-17545-19_S119	Lineage2	beijing	MDR	0.027356625
TB-DNA0342_S199	Lineage2	beijing	MDR	0.027356625
TB-444-5769-18_S62	Lineage2	beijing	MDR	0.027974663
TB-444-6669-18_S126	Lineage2	beijing	MDR	0.023983611
TB-444-4731-18_S37	Lineage2	beijing	MDR	0.029281602
TB-444-5310-18_S97	Lineage2	beijing	MDR	0.027982544
TB-444-2543-18_S27	Lineage2	beijing	MDR	0.024917955
TB-111-17253-18-138_S24	Lineage2	beijing	MDR	0.024900006
TB-111-2904-19_S227	Lineage2	beijing	MDR	0.029649612
TB-111-6423-19_S203	Lineage2	beijing	MDR	0.026917818
TB-111-15653-19_S42	Lineage2	beijing	MDR	0.025364866
TB-111-18405-19_S30	Lineage2	beijing	MDR	0.025364866
TB-444-3342-18_S202	Lineage2	beijing	MDR	0.02689665
TB-MoldovaSeq-DNA011-125_S11	Lineage2	beijing	MDR	0.027419111
TB-111-19502-19_S136	Lineage2	beijing	MDR	0.027964801
TB-333-5441-19_S70	Lineage2	beijing	MDR	0.026388041
TB-111-19049-19_S67	Lineage2	beijing	MDR	0.027421279
TB-222-365-18_S83	Lineage2	beijing	MDR	0.027957005
TB-222-5548-18_S142	Lineage2	beijing	Non-MDR	0.028691305
TB-MoldovaSeq-DNA113-1435_S114	Lineage2	beijing	Non-MDR	0.029673892
TB-444-6404-18_S178	Lineage2	beijing	MDR	0.025731619
TB-MoldovaSeq-DNA039-365_S39	Lineage2	beijing	MDR	0.026233297
TB-MoldovaSeq-DNA0193-2589_S3	Lineage2	beijing	MDR	0.024753266
TB-MoldovaSeq-DNA058-486_S58	Lineage2	beijing	MDR	0.025859391
TB-MoldovaSeq-DNA118-1170_S119	Lineage2	beijing	MDR	0.027404275
TB-444-4380-18_S106	Lineage2	beijing	MDR	0.025854601
TB-444-4911-19_S47	Lineage2	beijing	MDR	0.025365175
TB-MoldovaSeq-DNA036-246_S36	Lineage2	beijing	MDR	0.026875768
TB-444-5657-18_S60	Lineage2	beijing	MDR	0.02740088
TB-MoldovaSeq-DNA051-393_S51	Lineage2	beijing	MDR	0.029620598
TB-111-2691-19_S272	Lineage2	beijing	MDR	0.026299518
TB-MoldovaSeq-DNA189-3008_S190	Lineage2	beijing	MDR	0.027145632
TB-MoldovaSeq-DNA083-764_S83	Lineage2	beijing	MDR	0.025422795
TB-MoldovaSeq-DNA089-788_S89	Lineage2	beijing	MDR	0.024853443
TB-444-2692-18_S194	Lineage2	beijing	MDR	0.022547103
TB-MoldovaSeq-DNA151-1366_S152	Lineage2	beijing	MDR	0.022547103
TB-MoldovaSeq-DNA017-15_S17	Lineage2	beijing	MDR	0.027877882
TB-MoldovaSeq-DNA173-2332_S174	Lineage2	beijing	MDR	0.02681176
TB-MoldovaSeq-DNA188-2947_S189	Lineage2	beijing	MDR	0.027317466
TB-MoldovaSeq-DNA075-525_S75	Lineage2	beijing	MDR	0.027400334
TB-MoldovaSeq-DNA169-2297_S170	Lineage2	beijing	MDR	0.025855674
TB-444-2673-18_S197	Lineage2	beijing	MDR	0.026359723
TB-444-2866-19_S6	Lineage2	beijing	MDR	0.025365558
TB-444-6160-18_S125	Lineage2	beijing	MDR	0.026368403
TB-444-6581-18_S33	Lineage2	beijing	MDR	0.026885808
TB-111-876-19_S127	Lineage2	beijing	MDR	0.025871239
TB-MoldovaSeq-DNA167-2578_S168	Lineage2	beijing	MDR	0.025871239
TB-444-4848-18_S25	Lineage2	beijing	MDR	0.025873297
TB-MoldovaSeq-DNA156-1096_S157	Lineage2	beijing	MDR	0.028507162
TB-444-4887-19_S53	Lineage2	beijing	MDR	0.027421111
TB-MoldovaSeq-DNA140-1558_S141	Lineage2	beijing	MDR	0.026895045
TB-444-2281-18_S14	Lineage2	beijing	MDR	0.02687407
TB-444-3830-18_S130	Lineage2	beijing	MDR	0.025778558
TB-444-5477-19_S54	Lineage2	beijing	MDR	0.025764473
TB-444-4756-19_S85	Lineage2	beijing	MDR	0.025680954
TB-444-4827-19_S49	Lineage2	beijing	MDR	0.025287549
TB-444-4396-18_S108	Lineage2	beijing	MDR	0.025776532
TB-MoldovaSeq-DNA132-1515_S133	Lineage2	beijing	MDR	0.027309754
TB-MoldovaSeq-DNA179-2174_S180	Lineage2	beijing	MDR	0.025287018
TB-444-3932-18_S105	Lineage2	beijing	MDR	0.029732566
TB-444-5116-18_S36	Lineage2	beijing	MDR	0.025774481
TB-111-12608-18_S92	Lineage2	beijing	MDR	0.026705924
TB-333-3591-19_S62	Lineage2	beijing	MDR	0.028309282
TB-333-420-19_S43	Lineage2	beijing	MDR	0.027031151
TB-111-8545-19-138_S85	Lineage2	beijing	MDR	0.028279587
TB-111-19142-19_S123	Lineage2	beijing	Non-MDR	0.023081463
TB-111-20011-18_S32	Lineage2	beijing	MDR	0.020035461
TB-111-16720-19_S134	Lineage2	beijing	MDR	0.02390326
TB-333-2175-19_S94	Lineage2	beijing	MDR	0.023750623
TB-MoldovaSeq-DNA084-778_S84	Lineage2	beijing	MDR	0.020866916
TB-111-4797-19_S270	Lineage2	beijing	Non-MDR	0.013078255
TB-111-4798-19_S241	Lineage2	beijing	MDR	0.023851093
TB-111-19883-19_S86	Lineage2	beijing	MDR	0.022564025
TB-111-15693-19_S51	Lineage2	beijing	MDR	0.024544457
TB-111-18194-18_S121	Lineage2	beijing	MDR	0.024544457
TB-111-8671-19_S53	Lineage2	beijing	MDR	0.025029655
TB-MoldovaSeq-DNA0297-3404_S300	Lineage2	beijing	MDR	0.025027624
TB-111-13214-18_S115	Lineage2	beijing	MDR	0.026023958
TB-222-6357-19_S283	Lineage2	beijing	MDR	0.025043896
TB-111-18503-18-138_S52	Lineage2	beijing	MDR	0.025043896
TB-111-20107-18_S31	Lineage2	beijing	MDR	0.025416703
TB-111-3308-19_S120	Lineage2	beijing	MDR	0.024268124
TB-MoldovaSeq-DNA0235-4740_S45	Lineage2	beijing	Non-MDR	0.029760089
TB-111-18302-18_S155	Lineage2	beijing	Non-MDR	0.026031399
TB-111-7275-18_S169	Lineage2	beijing	Non-MDR	0.028115901
TB-111-19687-18_S122	Lineage2	beijing	MDR	0.028665316
TB-111-12708-19_S244	Lineage2	beijing	Non-MDR	0.027477981
TB-111-15323-18_S157	Lineage2	beijing	MDR	0.021322
TB-111-16380-19_S75	Lineage2	beijing	Non-MDR	0.0253092
TB-111-17590-19_S284	Lineage2	beijing	Non-MDR	0.026293336
TB-222-5351-18_S56	Lineage2	beijing	Non-MDR	0.018470804
TB-222-1360-19-138_S2	Lineage2	beijing	Non-MDR	0.019525498
TB-222-287-19_S199	Lineage2	beijing	Non-MDR	0.019878615
TB-333-339-19_S49	Lineage2	beijing	Non-MDR	0.019138343
TB-222-1706-18_S90	Lineage2	beijing	Non-MDR	0.028952379
TB-111-1701-19_S144	Lineage2	beijing	Non-MDR	0.013012275
TB-222-4791-18_S271	Lineage2	beijing	Non-MDR	0.012134749
TB-MoldovaSeq-DNA019-60_S19	Lineage2	beijing	MDR	0.013933776
TB-MoldovaSeq-DNA030-61_S30	Lineage2	beijing	MDR	0.012419193
TB-111-20151-19_S135	Lineage2	beijing	MDR	0.018929328
TB-111-15583-19_S278	Lineage2	beijing	MDR	0.022164091
TB-111-9083-18_S82	Lineage2	beijing	MDR	0.022164091
TB-444-2225-18_S25	Lineage2	beijing	MDR	0.014891398
TB-MoldovaSeq-DNA108-255_S109	Lineage2	beijing	MDR	0.015765565
TB-111-12506-19_S180	Lineage2	beijing	MDR	0.015164121
TB-111-3207-19_S75	Lineage2	beijing	MDR	0.025111634
TB-MoldovaSeq-DNA0272-3051_S82	Lineage2	beijing	Non-MDR	0.022815449
TB-MoldovaSeq-DNA025-11_S25	Lineage2	beijing	MDR	0.022890915
TB-MoldovaSeq-DNA0284-4250_S94	Lineage2	beijing	Non-MDR	0.022330866
TB-222-6743-19_S139	Lineage2	beijing	Non-MDR	0.021865932
TB-111-14875-19_S107	Lineage2	beijing	MDR	0.021404213
TB-111-720-19_S257	Lineage2	beijing	Non-MDR	0.020747237
TB-DNA0366_S223	Lineage2	beijing	MDR	0.021523454
TB-111-15806-18-138_S13	Lineage2	beijing	MDR	0.019575815
TB-111-8988-18_S22	Lineage2	beijing	MDR	0.019795534
TB-MoldovaSeq-DNA046-622_S46	Lineage2	beijing	MDR	0.023507179
TB-222-2445-19_S194	Lineage2	beijing	MDR	0.021520719
TB-222-147-18_S83	Lineage2	beijing	MDR	0.022443402
TB-333-2146-19_S45	Lineage2	beijing	MDR	0.022589228
TB-444-2588-18_S15	Lineage2	beijing	MDR	0.024809056
TB-444-6799-18_S53	Lineage2	beijing	MDR	0.024349829
TB-444-4195-18_S31	Lineage2	beijing	MDR	0.025313843
TB-444-4213-18_S99	Lineage2	beijing	MDR	0.023441198
TB-444-5337-19_S254	Lineage2	beijing	MDR	0.023290572
TB-MoldovaSeq-DNA183-708_S184	Lineage2	beijing	MDR	0.024825657
TB-MoldovaSeq-DNA187-3011_S188	Lineage2	beijing	MDR	0.024873698
TB-MoldovaSeq-DNA079-542_S79	Lineage2	beijing	MDR	0.024007629
TB-444-3404-18_S31	Lineage2	beijing	MDR	0.023093847
TB-444-3398-18_S34	Lineage2	beijing	MDR	0.023529363
TB-444-5101-18_S40	Lineage2	beijing	MDR	0.023531272
TB-MoldovaSeq-DNA061-706_S61	Lineage2	beijing	MDR	0.02309315
TB-MoldovaSeq-DNA050-353_S50	Lineage2	beijing	MDR	0.023540465
TB-444-6524-18_S134	Lineage2	beijing	MDR	0.021390032
TB-MoldovaSeq-DNA056-452_S56	Lineage2	beijing	MDR	0.02310902
TB-444-3833-18_S163	Lineage2	beijing	MDR	0.022803826
TB-444-4076-18_S98	Lineage2	beijing	MDR	0.022803826
TB-444-6232-18_S59	Lineage2	beijing	MDR	0.025119654
TB-MoldovaSeq-DNA078-354_S78	Lineage2	beijing	MDR	0.022377127
TB-444-990-19-138_S18	Lineage2	beijing	MDR	0.025022615
TB-444-3788-18_S160	Lineage2	beijing	MDR	0.02355713
TB-MoldovaSeq-DNA152-1941_S153	Lineage2	beijing	MDR	0.022677387
TB-MoldovaSeq-DNA161-1157_S162	Lineage2	beijing	MDR	0.022196582
TB-444-4372-18_S52	Lineage2	beijing	MDR	0.020895797
TB-MoldovaSeq-DNA154-2130_S155	Lineage2	beijing	MDR	0.021288086
TB-444-4320-18_S38	Lineage2	beijing	MDR	0.021289813
TB-444-4321-18_S39	Lineage2	beijing	MDR	0.021289813
TB-444-4316-18_S127	Lineage2	beijing	MDR	0.021288086
TB-444-3209-18_S44	Lineage2	beijing	MDR	0.021618142
TB-MoldovaSeq-DNA099-171_S100	Lineage2	beijing	MDR	0.020898703
TB-444-2743-19_S228	Lineage2	beijing	MDR	0.023558938
TB-444-1650-18_S16	Lineage2	beijing	MDR	0.022677336
TB-444-4579-19_S20	Lineage2	beijing	MDR	0.024125576
TB-MoldovaSeq-DNA080-523_S80	Lineage2	beijing	MDR	0.022758365
TB-111-15952-18_S73	Lineage2	beijing	MDR	0.021136895
TB-333-2024-19_S2	Lineage2	beijing	MDR	0.02154877
TB-MoldovaSeq-DNA031-74_S31	Lineage2	beijing	MDR	0.021521096
TB-MoldovaSeq-DNA190-2594_S191	Lineage2	beijing	MDR	0.021521096
TB-MoldovaSeq-DNA049-220_S49	Lineage2	beijing	MDR	0.021539755
TB-MoldovaSeq-DNA159-1163_S160	Lineage2	beijing	MDR	0.022818285
TB-111-4156-19_S187	Lineage2	beijing	MDR	0.023269177
TB-444-2768-18_S89	Lineage2	beijing	MDR	0.022820811
TB-444-4991-18_S27	Lineage2	beijing	MDR	0.023266199
TB-MoldovaSeq-DNA070-1319_S70	Lineage2	beijing	MDR	0.023240606
TB-MoldovaSeq-DNA123-1318_S124	Lineage2	beijing	MDR	0.023240606
TB-444-4429-19_S30	Lineage2	beijing	MDR	0.02238228
TB-444-5612-18_S51	Lineage2	beijing	MDR	0.023676451
TB-444-3963-18_S104	Lineage2	beijing	MDR	0.023678361
TB-444-5610-18_S50	Lineage2	beijing	MDR	0.023674541
TB-444-5626-18_S58	Lineage2	beijing	MDR	0.021921459
TB-MoldovaSeq-DNA057-674_S57	Lineage2	beijing	MDR	0.023680271
TB-444-4442-18_S123	Lineage2	beijing	MDR	0.02369392
TB-111-2072-19_S266	Lineage2	beijing	MDR	0.023237345
TB-444-3933-18_S165	Lineage2	beijing	MDR	0.023243709
TB-MoldovaSeq-DNA059-526_S59	Lineage2	beijing	MDR	0.022357476
TB-MoldovaSeq-DNA034-100_S34	Lineage2	beijing	MDR	0.023689017
TB-MoldovaSeq-DNA015-360_S15	Lineage2	beijing	MDR	0.023229717
TB-444-2623-18_S14	Lineage2	beijing	MDR	0.022783797
TB-MoldovaSeq-DNA047-668_S47	Lineage2	beijing	MDR	0.021479032
TB-444-6731-18_S131	Lineage2	beijing	MDR	0.025450485
TB-444-6152-18_S102	Lineage2	beijing	MDR	0.024026725
TB-MoldovaSeq-DNA055-99_S55	Lineage2	beijing	MDR	0.021815051
TB-MoldovaSeq-DNA027-35_S27	Lineage2	beijing	MDR	0.024026698
TB-444-4234-18_S111	Lineage2	beijing	MDR	0.022255424
TB-MoldovaSeq-DNA131-986_S132	Lineage2	beijing	MDR	0.024406415
TB-MoldovaSeq-DNA032-76_S32	Lineage2	beijing	MDR	0.023583494
TB-MoldovaSeq-DNA001-647_S1	Lineage2	beijing	MDR	0.021828875
TB-444-6584-18_S50	Lineage2	beijing	MDR	0.024520448
TB-MoldovaSeq-DNA148-1791_S149	Lineage2	beijing	MDR	0.024046015
TB-444-5382-18_S181	Lineage2	beijing	MDR	0.02225364
TB-444-4571-18_S30	Lineage2	beijing	MDR	0.023346567
TB-444-4580-19_S21	Lineage2	beijing	Non-MDR	0.02426877
TB-MoldovaSeq-DNA157-2066_S158	Lineage2	beijing	MDR	0.026199676
TB-444-5959-18_S49	Lineage2	beijing	MDR	0.021588007
TB-MoldovaSeq-DNA026-12_S26	Lineage2	beijing	MDR	0.02023334
TB-111-10472-18_S159	Lineage2	beijing	MDR	0.022013309
TB-444-2375-18_S10	Lineage2	beijing	MDR	0.022476305
TB-MoldovaSeq-DNA088-806_S88	Lineage2	beijing	MDR	0.021743964
TB-444-4934-19_S86	Lineage2	beijing	MDR	0.022037119
TB-444-4606-19_S79	Lineage2	beijing	MDR	0.024271417
TB-MoldovaSeq-DNA180-2298_S181	Lineage2	beijing	MDR	0.024273387
TB-MoldovaSeq-DNA174-2305_S175	Lineage2	beijing	MDR	0.024729165
TB-MoldovaSeq-DNA139-1997_S140	Lineage2	beijing	MDR	0.026208976
TB-444-715-19-138_S17	Lineage2	beijing	MDR	0.023857897
TB-444-3916-18_S167	Lineage2	beijing	MDR	0.023390697
TB-444-3952-18_S162	Lineage2	beijing	MDR	0.023856025
TB-444-2523-18_S196	Lineage2	beijing	MDR	0.023399985
TB-MoldovaSeq-DNA166-2098_S167	Lineage2	beijing	MDR	0.022079952
TB-MoldovaSeq-DNA155-1090_S156	Lineage2	beijing	MDR	0.023850294
TB-MoldovaSeq-DNA076-603_S76	Lineage2	beijing	MDR	0.024302098
TB-MoldovaSeq-DNA096-134_S97	Lineage2	beijing	MDR	0.024302055
TB-MoldovaSeq-DNA104-59_S105	Lineage2	beijing	MDR	0.021240618
TB-MoldovaSeq-DNA124-1548_S125	Lineage2	beijing	MDR	0.023842998
TB-MoldovaSeq-DNA153-1687_S154	Lineage2	beijing	MDR	0.020440424
TB-444-4256-19_S3	Lineage2	beijing	MDR	0.02473561
TB-444-6068-18_S49	Lineage2	beijing	MDR	0.02473561
TB-444-2479-18_S195	Lineage2	beijing	MDR	0.022899012
TB-333-3243-19_S182	Lineage2	beijing	MDR	0.020267879
TB-111-6600-19_S210	Lineage2	beijing	MDR	0.023600716
TB-222-6759-18_S215	Lineage2	beijing	Non-MDR	0.021735624
TB-111-548-18_S84	Lineage2	beijing	MDR	0.017715056
TB-444-4060-19_S76	Lineage2	beijing	MDR	0.018069726
TB-111-17963-18-138_S99	Lineage2	beijing	MDR	0.020000115
TB-DNA0377_S234	Lineage2	beijing	MDR	0.017936062
TB-111-24231-18F_S20	Lineage2	beijing	MDR	0.019324103
TB-111-14610-19_S156	Lineage2	beijing	MDR	0.021110758
TB-111-17835-18_S147	Lineage2	beijing	MDR	0.020706626
TB-111-1791-19-138_S93	Lineage2	beijing	MDR	0.020209891
TB-MoldovaSeq-DNA121-1200_S122	Lineage2	beijing	MDR	0.023048133
TB-444-6285-18_S99	Lineage2	beijing	MDR	0.022604934
TB-MoldovaSeq-DNA106-324_S107	Lineage2	beijing	MDR	0.023483716
TB-MoldovaSeq-DNA136-2044_S137	Lineage2	beijing	MDR	0.015584584
TB-MoldovaSeq-DNA144-751_S145	Lineage2	beijing	MDR	0.014967405
TB-333-2444-19_S55	Lineage2	beijing	MDR	0.022311862
TB-MoldovaSeq-DNA0230-5545_S40	Lineage2	beijing	MDR	0.021885238
TB-MoldovaSeq-DNA171-2227_S172	Lineage2	beijing	MDR	0.021864005
TB-111-211-19_S122	Lineage2	beijing	MDR	0.023253348
TB-444-4679-18_S32	Lineage2	beijing	MDR	0.02280799
TB-MoldovaSeq-DNA149-1039_S150	Lineage2	beijing	MDR	0.02365259
TB-444-2303-19_S28	Lineage2	beijing	MDR	0.019549157
TB-444-6103-18_S47	Lineage2	beijing	MDR	0.019549157
TB-MoldovaSeq-DNA018-352_S18	Lineage2	beijing	MDR	0.023395633
TB-444-4175-18_S101	Lineage2	beijing	MDR	0.022073436
TB-111-22750-18F_S233	Lineage2	beijing	MDR	0.020048453
TB-111-21011-18-138_S132	Lineage2	beijing	MDR	0.020432758
TB-MoldovaSeq-DNA0229-3379_S39	Lineage2	beijing	MDR	0.020054619
TB-111-6780-19_S146	Lineage2	beijing	MDR	0.021249283
TB-111-5634-19_S134	Lineage2	beijing	MDR	0.021666684
TB-444-6008-18_S46	Lineage2	beijing	MDR	0.020753453
TB-111-19945-18_S91	Lineage2	beijing	MDR	0.023307123
TB-222-2670-19_S87	Lineage2	beijing	MDR	0.019597132
TB-444-3082-18_S35	Lineage2	beijing	MDR	0.021561076
TB-444-3106-18_S205	Lineage2	beijing	MDR	0.021984615
TB-444-2677-18_S26	Lineage2	beijing	MDR	0.017834777
TB-111-19840-18_S164	Lineage2	beijing	MDR	0.021921088
TB-MoldovaSeq-DNA073-475_S73	Lineage2	beijing	MDR	0.019929914
TB-111-16810-18_S139	Lineage2	beijing	MDR	0.020922512
TB-MoldovaSeq-DNA0239-4349_S49	Lineage2	beijing	MDR	0.01977357
TB-MoldovaSeq-DNA0291-5375_S294	Lineage2	beijing	MDR	0.023394825
TB-111-5047-19_S52	Lineage2	beijing	MDR	0.009658204
TB-222-2944-19_S3	Lineage2	beijing	Non-MDR	0.008240865
TB-111-6978-19_S69	Lineage4	OtherLin4	Non-MDR	0.00196572
TB-333-1701-19_S92	Lineage4	OtherLin4	Non-MDR	0.001809327
TB-222-1269-18_S106	Lineage4	OtherLin4	Non-MDR	0.001796353
TB-222-551-18_S12	Lineage4	OtherLin4	Non-MDR	0.002032819
TB-222-6290-18_S1	Lineage4	OtherLin4	Non-MDR	0.001961962
TB-111-20976-18_S25	Lineage4	OtherLin4	Non-MDR	0.002511868
TB-222-5353-19_S266	Lineage4	OtherLin4	Non-MDR	0.002813602
TB-MoldovaSeq-DNA115-1414_S116	Lineage4	OtherLin4	Non-MDR	0.001996211
TB-111-7534-18_S114	Lineage4	OtherLin4	Non-MDR	0.002133864
TB-MoldovaSeq-DNA0325-4893_S328	Lineage4	OtherLin4	Non-MDR	0.002133864
TB-111-17296-19_S162	Lineage4	OtherLin4	Non-MDR	0.001787941
TB-333-2773-19_S6	Lineage4	OtherLin4	Non-MDR	0.002178721
TB-MoldovaSeq-DNA0212-3478_S22	Lineage4	OtherLin4	Non-MDR	0.002460337
TB-222-15-18-138_S54	Lineage4	OtherLin4	Non-MDR	0.002518994
TB-444-5319-19_S39	Lineage4	OtherLin4	Non-MDR	0.002639204
TB-333-2437-19_S190	Lineage4	haarlem	Non-MDR	0.005109716
TB-MoldovaSeq-DNA0313-5607_S316	Lineage4	haarlem	Non-MDR	0.006073014
TB-111-20092-18_S170	Lineage4	haarlem	Non-MDR	0.007349905
TB-MoldovaSeq-DNA0305-5704_S308	Lineage4	haarlem	Non-MDR	0.007790276
TB-111-19159-19_S128	Lineage4	haarlem	Non-MDR	0.008803641
TB-111-13703-18_S160	Lineage4	haarlem	Non-MDR	0.009877223
TB-111-6296-19_S207	Lineage4	haarlem	Non-MDR	0.009877223
TB-111-7226-18_S180	Lineage4	haarlem	Non-MDR	0.009877967
TB-111-7631-18_S187	Lineage4	haarlem	Non-MDR	0.010265737
TB-111-24163-18F_S222	Lineage4	haarlem	Non-MDR	0.008994105
TB-111-18206-18_S158	Lineage4	haarlem	Non-MDR	0.010040087
TB-111-15790-19_S8	Lineage4	haarlem	Non-MDR	0.009851341
TB-222-998-19_S59	Lineage4	haarlem	Non-MDR	0.009236
TB-111-18328-18_S154	Lineage4	haarlem	Non-MDR	0.008042871
TB-222-1043-18_S77	Lineage4	haarlem	Non-MDR	0.009411212
TB-333-1891-19_S95	Lineage4	haarlem	Non-MDR	0.008777386
TB-222-5734-19_S222	Lineage4	haarlem	Non-MDR	0.006501313
TB-111-19046-19_S52	Lineage4	haarlem	Non-MDR	0.008743379
TB-MoldovaSeq-DNA0240-3448_S50	Lineage4	haarlem	Non-MDR	0.008643741
TB-222-5797-19_S233	Lineage4	haarlem	Non-MDR	0.008638275
TB-111-20828-18_S13	Lineage4	haarlem	Non-MDR	0.007094816
TB-111-2839-19_S116	Lineage4	haarlem	Non-MDR	0.006847815
TB-111-18888-19_S17	Lineage4	haarlem	Non-MDR	0.00740236
TB-333-4137-19_S67	Lineage4	haarlem	Non-MDR	0.008459871
TB-333-4547-19-138_S112	Lineage4	haarlem	Non-MDR	0.00788044
TB-444-4960-18_S28	Lineage4	haarlem	Non-MDR	0.008041623
TB-MoldovaSeq-DNA0194-2350_S4	Lineage4	haarlem	Non-MDR	0.00834802
TB-111-2677-19_S231	Lineage4	haarlem	Non-MDR	0.007907455
TB-111-2034-19_S234	Lineage4	haarlem	Non-MDR	0.006949311
TB-444-3910-18_S187	Lineage4	haarlem	Non-MDR	0.008199205
TB-222-7009-19_S243	Lineage4	haarlem	Non-MDR	0.007599046
TB-111-17270-19_S77	Lineage4	haarlem	Non-MDR	0.007099787
TB-111-16019-19_S41	Lineage4	haarlem	Non-MDR	0.007094431
TB-111-18067-19_S29	Lineage4	haarlem	Non-MDR	0.007094431
TB-222-5795-19_S232	Lineage4	haarlem	Non-MDR	0.008369442
TB-222-5767-19_S223	Lineage4	haarlem	Non-MDR	0.008369448
TB-222-5840-19_S234	Lineage4	haarlem	Non-MDR	0.008499437
TB-111-19821-19_S112	Lineage4	haarlem	Non-MDR	0.007752481
TB-111-18994-18_S55	Lineage4	haarlem	Non-MDR	0.007936804
TB-MoldovaSeq-DNA0333-5339_S336	Lineage4	haarlem	Non-MDR	0.008347826
TB-111-11380-19_S160	Lineage4	haarlem	Non-MDR	0.008294686
TB-222-352-19_S86	Lineage4	haarlem	Non-MDR	0.007154831
TB-222-740-18_S63	Lineage4	haarlem	Non-MDR	0.007627261
TB-333-5723-19_S163	Lineage4	haarlem	Non-MDR	0.007998883
TB-555-1951-19_S2	Lineage4	haarlem	Non-MDR	0.007675288
TB-111-8852-18_S70	Lineage4	haarlem	Non-MDR	0.008085659
TB-111-4672-19_S15	Lineage4	haarlem	Non-MDR	0.007912734
TB-111-8900-18_S84	Lineage4	haarlem	Non-MDR	0.00821913
TB-111-20247-19_S92	Lineage4	haarlem	Non-MDR	0.006896995
TB-111-17608-19_S286	Lineage4	haarlem	Non-MDR	0.007281732
TB-MoldovaSeq-DNA0329-5055_S332	Lineage4	haarlem	Non-MDR	0.008045455
TB-111-8849-18_S63	Lineage4	haarlem	Non-MDR	0.00383852
TB-111-17687-18_S110	Lineage4	haarlem	Non-MDR	0.005576919
TB-111-15150-18_S159	Lineage4	haarlem	Non-MDR	0.006183846
TB-333-2786-19_S71	Lineage4	haarlem	Non-MDR	0.005453562
TB-111-6125-19_S208	Lineage4	haarlem	Non-MDR	0.006633993
TB-111-9342-18_S117	Lineage4	haarlem	Non-MDR	0.006507475
TB-111-2533-18_S232	Lineage4	haarlem	Non-MDR	0.006762821
TB-MoldovaSeq-DNA072-418_S72	Lineage4	haarlem	Non-MDR	0.007304574
TB-DNA0353_S210	Lineage4	haarlem	Non-MDR	0.00875335
TB-MoldovaSeq-DNA0268-3567_S78	Lineage4	haarlem	Non-MDR	0.00875335
TB-MoldovaSeq-DNA0246-3244_S56	Lineage4	haarlem	Non-MDR	0.009449525
TB-222-7061-18_S64	Lineage4	haarlem	Non-MDR	0.009274894
TB-MoldovaSeq-DNA0234-2675_S44	Lineage4	haarlem	Non-MDR	0.008270329
TB-222-5556-19_S228	Lineage4	haarlem	Non-MDR	0.008739993
TB-111-14743-18_S187	Lineage4	haarlem	Non-MDR	0.009074917
TB-333-1410-19_S94	Lineage4	haarlem	Non-MDR	0.009245773
TB-222-2699-19_S89	Lineage4	haarlem	Non-MDR	0.009426408
TB-111-9822-18_S149	Lineage4	haarlem	Non-MDR	0.007974838
TB-MoldovaSeq-DNA0287-5505_S290	Lineage4	haarlem	Non-MDR	0.009425699
TB-DNA0370_S227	Lineage4	haarlem	Non-MDR	0.009533554
TB-111-20082-19_S83	Lineage4	haarlem	Non-MDR	0.006424665
TB-111-20084-19_S84	Lineage4	haarlem	Non-MDR	0.006424665
TB-111-7995-18_S170	Lineage4	haarlem	Non-MDR	0.007581076
TB-222-4349-18_S211	Lineage4	haarlem	Non-MDR	0.008980943
TB-222-3847-18_S60	Lineage4	haarlem	MDR	0.00632809
TB-222-3118-18-138_S5	Lineage4	haarlem	Non-MDR	0.006631761
TB-222-4191-18_S170	Lineage4	haarlem	Non-MDR	0.006770469
TB-444-4187-19_S287	Lineage4	haarlem	Non-MDR	0.006891107
TB-MoldovaSeq-DNA178-1992_S179	Lineage4	haarlem	Non-MDR	0.007314014
TB-111-12915-18_S65	Lineage4	haarlem	Non-MDR	0.003578782
TB-111-7332-18_S185	Lineage4	haarlem	Non-MDR	0.00663524
TB-444-3272-18_S17	Lineage4	haarlem	Non-MDR	0.005617106
TB-222-2526-19_S187	Lineage4	haarlem	Non-MDR	0.006564855
TB-222-4541-18_S172	Lineage4	haarlem	Non-MDR	0.004985021
TB-111-276-18-138_S146	Lineage4	haarlem	Non-MDR	0.007393415
TB-111-20511-18_S10	Lineage4	haarlem	Non-MDR	0.006372757
TB-111-23855-18F_S227	Lineage4	haarlem	Non-MDR	0.0064926
TB-111-14471-18_S112	Lineage4	haarlem	Non-MDR	0.004499267
TB-MoldovaSeq-DNA0308-3565_S311	Lineage4	haarlem	Non-MDR	0.004567925
TB-222-1204-19_S94	Lineage4	haarlem	Non-MDR	0.007642056
TB-333-4095-19_S73	Lineage4	haarlem	Non-MDR	0.006382605
TB-444-5320-18_S21	Lineage4	haarlem	Non-MDR	0.003460445
TB-222-4740-19_S253	Lineage4	haarlem	Non-MDR	0.003416781
TB-222-3094-19_S186	Lineage4	haarlem	Non-MDR	0.004400309
TB-111-13485-18_S172	Lineage4	haarlem	Non-MDR	0.005155722
TB-111-2-19-18-138_S145	Lineage4	haarlem	Non-MDR	0.00565158
TB-444-4737-19_S52	Lineage4	haarlem	Non-MDR	0.004352878
TB-MoldovaSeq-DNA062-1138_S62	Lineage4	haarlem	Non-MDR	0.004042085
TB-MoldovaSeq-DNA122-1496_S123	Lineage4	haarlem	Non-MDR	0.004192755
TB-111-13893-18_S87	Lineage4	haarlem	Non-MDR	0.004715129
TB-444-3876-18_S109	Lineage4	OtherLin4	MDR	0.001563259
TB-444-2950-18_S211	Lineage4	OtherLin4	Non-MDR	0.001712812
TB-MoldovaSeq-DNA138-1156_S139	Lineage4	OtherLin4	Non-MDR	0.001647859
TB-111-9955-18_S145	Lineage4	OtherLin4	Non-MDR	0.001380179
TB-111-16119-18-138_S12	Lineage4	OtherLin4	Non-MDR	0.001500722
TB-222-1059-18_S65	Lineage4	OtherLin4	Non-MDR	0.001948137
TB-333-1095-19_S10	Lineage4	OtherLin4	Non-MDR	0.001746035
TB-333-462-19_S83	Lineage4	OtherLin4	Non-MDR	0.001744691
TB-111-1095-18_S37	Lineage4	OtherLin4	Non-MDR	0.001897952
TB-333-460-19_S93	Lineage4	OtherLin4	Non-MDR	0.001897952
TB-111-13492-18_S78	Lineage4	lam11	Non-MDR	0.001616197
TB-111-14056-18_S88	Lineage4	lam11	MDR	0.001658703
TB-111-12692-18_S141	Lineage4	lam11	Non-MDR	0.001721023
TB-111-15791-19_S81	Lineage4	lam11	Non-MDR	0.002324685
TB-333-2475-19_S36	Lineage4	lam11	Non-MDR	0.002123355
TB-111-17648-18_S48	Lineage4	lam11	Non-MDR	0.00250472
TB-111-22470-18F-138_S141	Lineage4	lam11	Non-MDR	0.005621635
TB-DNA0376_S233	Lineage4	lam11	Non-MDR	0.005617177
TB-111-11251-18_S19	Lineage4	lam11	Non-MDR	0.006061547
TB-111-7963-18_S94	Lineage4	lam11	Non-MDR	0.006061547
TB-111-7871-18_S11	Lineage4	lam11	Non-MDR	0.005745202
TB-444-3038-18_S213	Lineage4	lam11	Non-MDR	0.006060465
TB-MoldovaSeq-DNA094-596_S94	Lineage4	lam11	Non-MDR	0.006179842
TB-444-2441-19_S8	Lineage4	lam11	Non-MDR	0.005833632
TB-444-3733-18_S200	Lineage4	lam11	Non-MDR	0.006178481
TB-MoldovaSeq-DNA150-1287_S151	Lineage4	lam11	Non-MDR	0.005834089
TB-111-12543-18_S72	Lineage4	lam11	Non-MDR	0.005511197
TB-444-4618-18_S122	Lineage4	lam11	Non-MDR	0.005722528
TB-444-6287-18_S61	Lineage4	lam11	Non-MDR	0.005672692
TB-111-8372-18_S55	Lineage4	lam11	Non-MDR	0.006044596
TB-333-3288-19_S56	Lineage4	lam11	Non-MDR	0.006666211
TB-111-23511-18F-138_S138	Lineage4	lam11	Non-MDR	0.006020985
TB-333-2494-19_S4	Lineage4	lam11	Non-MDR	0.005907725
TB-111-18651-19_S19	Lineage4	lam11	Non-MDR	0.006021446
TB-111-1310-18_S263	Lineage4	lam11	Non-MDR	0.005688362
TB-111-20718-18_S18	Lineage4	lam11	Non-MDR	0.006024452
TB-111-6592-19_S105	Lineage4	lam11	Non-MDR	0.005986891
TB-333-1392-19_S39	Lineage4	lam11	Non-MDR	0.006099772
TB-111-8532-19_S112	Lineage4	lam11	Non-MDR	0.006031234
TB-111-8553-19-138_S86	Lineage4	lam11	Non-MDR	0.005806878
TB-222-2397-18-138_S42	Lineage4	lam11	Non-MDR	0.005442466
TB-111-15138-19_S24	Lineage4	lam11	Non-MDR	0.005849793
TB-111-5271-18_S91	Lineage4	lam11	Non-MDR	0.005832481
TB-444-6642-18_S175	Lineage4	lam11	Non-MDR	0.00655041
TB-111-15614-18-138_S120	Lineage4	lam11	Non-MDR	0.005956018
TB-MoldovaSeq-DNA143-1251_S144	Lineage4	lam11	Non-MDR	0.006417114
TB-111-3075-19-138_S97	Lineage4	lam11	Non-MDR	0.006093878
TB-111-20629-18_S43	Lineage4	lam11	Non-MDR	0.006451811
TB-111-18419-18_S104	Lineage4	lam11	Non-MDR	0.006093846
TB-111-16603-18_S112	Lineage4	lam11	Non-MDR	0.005994857
TB-333-967-19_S38	Lineage4	lam11	Non-MDR	0.005665214
TB-444-6715-18_S129	Lineage4	lam11	Non-MDR	0.005749717
TB-MoldovaSeq-DNA0295-1229_S298	Lineage4	lam11	Non-MDR	0.006084455
TB-222-4062-18_S182	Lineage4	lam11	Non-MDR	0.005746279
TB-222-7341-18_S114	Lineage4	lam11	Non-MDR	0.006195126
TB-111-12411-18_S82	Lineage4	lam11	Non-MDR	0.006417074
TB-111-16049-18-138_S36	Lineage4	lam11	Non-MDR	0.00551297
TB-222-6565-19_S218	Lineage4	lam9	MDR	0.001830138
TB-444-2061-19_S4	Lineage4	lam9	Non-MDR	0.001918625
TB-111-17288-18_S58	Lineage4	lam9	Non-MDR	0.00291166
TB-111-767-18-138_S170	Lineage4	lam9	Non-MDR	0.003607676
TB-333-635-19_S12	Lineage4	lam9	Non-MDR	0.002969032
TB-444-2285-18_S199	Lineage4	lam9	Non-MDR	0.002804766
TB-333-392-19_S27	Lineage4	lam9	Non-MDR	0.002969712
TB-111-7280-18_S9	Lineage4	lam9	Non-MDR	0.006073816
TB-MoldovaSeq-DNA114-1155_S115	Lineage4	lam9	Non-MDR	0.006073816
TB-MoldovaSeq-DNA0248-3413_S58	Lineage4	lam9	Non-MDR	0.007168244
TB-111-23182-18F-138_S140	Lineage4	lam9	Non-MDR	0.013470921
TB-111-16541-18_S145	Lineage4	lam9	Non-MDR	0.012837461
TB-111-440-19_S178	Lineage4	lam9	Non-MDR	0.016477863
TB-222-5017-19_S265	Lineage4	lam9	Non-MDR	0.016235686
TB-DNA0341_S198	Lineage4	lam9	Non-MDR	0.016620113
TB-111-11096-18_S157	Lineage4	lam9	Non-MDR	0.015989241
TB-111-17928-19_S69	Lineage4	lam9	Non-MDR	0.015989241
TB-111-7760-18_S175	Lineage4	lam9	Non-MDR	0.013817755
TB-MoldovaSeq-DNA0247-3672_S57	Lineage4	lam9	Non-MDR	0.01356547
TB-111-5118-18_S95	Lineage4	lam9	Non-MDR	0.01381999
TB-111-1255-18-138_S158	Lineage4	lam9	Non-MDR	0.013817755
TB-111-19005-18-138_S22	Lineage4	lam9	Non-MDR	0.01304762
TB-111-4708-19-138_S73	Lineage4	lam9	Non-MDR	0.019113453
TB-MoldovaSeq-DNA0311-3612_S314	Lineage4	lam9	Non-MDR	0.01496978
TB-111-17767-18_S151	Lineage4	lam9	Non-MDR	0.014879003
TB-333-2318-19_S86	Lineage4	lam9	Non-MDR	0.015505002
TB-111-13892-18_S86	Lineage4	lam9	Non-MDR	0.016566691
TB-111-15090-18_S77	Lineage4	lam9	Non-MDR	0.017558697
TB-222-6576-19_S259	Lineage4	lam9	Non-MDR	0.013001871
TB-222-6578-19_S240	Lineage4	lam9	Non-MDR	0.013001871
TB-111-4676-19_S25	Lineage4	lam9	Non-MDR	0.015400654
TB-111-17320-19_S11	Lineage4	lam9	Non-MDR	0.015104107
TB-444-3514-18_S33	Lineage4	lam9	Non-MDR	0.01828061
TB-222-3064-19-138_S10	Lineage4	lam9	Non-MDR	0.016416489
TB-MoldovaSeq-DNA035-241_S35	Lineage4	lam9	Non-MDR	0.017066249
TB-111-458-19_S95	Lineage4	lam9	Non-MDR	0.017494557
TB-MoldovaSeq-DNA0322-5563_S325	Lineage4	lam9	Non-MDR	0.017494557
TB-111-494-19_S218	Lineage4	lam9	Non-MDR	0.015536785
TB-111-12518-19_S238	Lineage4	lam9	Non-MDR	0.013396425
TB-111-19658-18-138_S28	Lineage4	lam9	Non-MDR	0.014217444
TB-111-290-19_S236	Lineage4	lam9	Non-MDR	0.0188784
TB-111-16399-18_S174	Lineage4	lam9	Non-MDR	0.011131725
TB-222-5912-19_S236	Lineage4	lam9	Non-MDR	0.011336001
TB-111-12335-18_S118	Lineage4	lam9	Non-MDR	0.014193348
TB-MoldovaSeq-DNA0324-5781_S327	Lineage4	lam9	Non-MDR	0.016478161
TB-111-9912-19_S110	Lineage4	lam9	Non-MDR	0.017523918
TB-111-2548-19_S174	Lineage4	lam9	MDR	0.016935225
TB-MoldovaSeq-DNA109-173_S110	Lineage4	lam9	MDR	0.01974427
TB-MoldovaSeq-DNA097-213_S98	Lineage4	lam9	MDR	0.018981295
TB-MoldovaSeq-DNA0261-3430_S71	Lineage4	lam9	MDR	0.018996538
TB-111-14749-18_S186	Lineage4	lam9	MDR	0.02011789
TB-222-1734-18-138_S14	Lineage4	lam9	MDR	0.019729721
TB-111-18023-19_S1	Lineage4	lam9	MDR	0.019729743
TB-333-2151-19_S90	Lineage4	lam9	MDR	0.017261575
TB-333-489-19_S46	Lineage4	lam9	MDR	0.019358589
TB-333-3793-19_S143	Lineage4	lam9	Non-MDR	0.016089907
TB-DNA0352_S209	Lineage4	lam9	Non-MDR	0.018053476
TB-MoldovaSeq-DNA014-382_S14	Lineage4	lam9	MDR	0.017187252
TB-111-20511-19_S165	Lineage4	lam9	MDR	0.01686535
TB-111-16958-18_S94	Lineage4	lam9	MDR	0.016169132
TB-111-2108-18_S3	Lineage4	lam9	MDR	0.016169132
TB-111-7998-18_S23	Lineage4	lam9	Non-MDR	0.016537482
TB-111-14895-18_S185	Lineage4	lam9	MDR	0.0163149
TB-222-5619-18_S62	Lineage4	lam9	Non-MDR	0.017261953
TB-111-15381-19_S108	Lineage4	lam9	Non-MDR	0.015981893
TB-444-5488-18_S35	Lineage4	lam9	MDR	0.016786914
TB-111-21451-19_S139	Lineage4	lam9	Non-MDR	0.018912158
TB-222-3334-19_S183	Lineage4	lam9	Non-MDR	0.015988716
TB-111-17394-19_S277	Lineage4	lam9	Non-MDR	0.01629224
TB-111-1697-19_S130	Lineage4	lam9	Non-MDR	0.017005886
TB-111-19157-18_S105	Lineage4	lam9	Non-MDR	0.017257727
TB-111-3252-19_S11	Lineage4	lam9	Non-MDR	0.017313355
TB-111-15543-19_S126	Lineage4	lam9	Non-MDR	0.016662516
TB-111-11446-19_S194	Lineage4	lam9	Non-MDR	0.015428811
TB-111-18660-18-138_S11	Lineage4	lam9	Non-MDR	0.016985901
TB-111-14646-18_S150	Lineage4	lam9	Non-MDR	0.017985826
TB-333-5598-19_S172	Lineage4	lam9	Non-MDR	0.017314095
TB-DNA0359_S216	Lineage4	lam9	Non-MDR	0.017314095
TB-111-8018-18_S83	Lineage4	lam9	Non-MDR	0.01733785
TB-MoldovaSeq-DNA0225-2591_S35	Lineage4	lam9	Non-MDR	0.016677693
TB-111-23887-18F_S26	Lineage4	lam9	Non-MDR	0.016047367
TB-111-898-18-138_S164	Lineage4	lam9	Non-MDR	0.017340622
TB-111-13816-18_S83	Lineage4	lam9	Non-MDR	0.017673016
TB-111-15343-19_S125	Lineage4	lam9	Non-MDR	0.015976881
TB-333-346-19_S73	Lineage4	lam9	Non-MDR	0.017940944
TB-111-3427-19-138_S27	Lineage4	lam9	Non-MDR	0.018768693
TB-333-3649-19_S147	Lineage4	lam9	Non-MDR	0.019890896
TB-444-5601-18_S188	Lineage4	lam9	Non-MDR	0.018424416
TB-222-6089-18_S135	Lineage4	lam9	Non-MDR	0.018768534
TB-333-1611-19_S57	Lineage4	lam9	Non-MDR	0.019873657
TB-111-14160-18_S69	Lineage4	lam9	Non-MDR	0.019900267
TB-111-11865-18-138_S18	Lineage4	lam9	Non-MDR	0.019900264
TB-111-10703-18_S113	Lineage4	lam9	Non-MDR	0.018579821
TB-111-9728-18_S115	Lineage4	lam9	Non-MDR	0.018579821
TB-111-15167-19_S76	Lineage4	lam9	Non-MDR	0.01897294
TB-MoldovaSeq-DNA0259-3543_S69	Lineage4	lam9	Non-MDR	0.019393469
TB-111-16547-19_S275	Lineage4	lam9	Non-MDR	0.021457379
TB-111-16523-19_S74	Lineage4	lam9	Non-MDR	0.018387234
TB-333-285-19_S118	Lineage4	lam9	Non-MDR	0.019392495
TB-111-19996-18_S162	Lineage4	lam9	Non-MDR	0.019033631
TB-111-9508-18_S93	Lineage4	lam9	Non-MDR	0.019035175
TB-222-6799-19_S241	Lineage4	lam9	Non-MDR	0.019012836
TB-111-21343-19_S137	Lineage4	lam9	Non-MDR	0.01640704
TB-222-6883-18_S59	Lineage4	lam9	MDR	0.016815952
TB-222-652-19-138_S3	Lineage4	lam9	Non-MDR	0.014666107
TB-222-2493-18-138_S60	Lineage4	lam9	Non-MDR	0.017647878
TB-111-20514-18_S35	Lineage4	lam9	Non-MDR	0.01637901
TB-222-2787-18_S60	Lineage4	lam9	Non-MDR	0.014668367
TB-222-6207-19_S239	Lineage4	lam9	Non-MDR	0.017537782
TB-MoldovaSeq-DNA0257-3510_S67	Lineage4	lam9	Non-MDR	0.017744991
TB-222-4238-18_S198	Lineage4	lam9	Non-MDR	0.016117329
TB-222-2878-19_S204	Lineage4	lam9	Non-MDR	0.017097916
TB-111-15377-19_S106	Lineage4	lam9	Non-MDR	0.017429086
TB-111-14481-19_S6	Lineage4	lam9	Non-MDR	0.017768968
TB-222-4083-18_S196	Lineage4	lam9	Non-MDR	0.01613663
TB-111-16585-18_S140	Lineage4	lam9	Non-MDR	0.017096036
TB-111-8032-19-138_S44	Lineage4	lam9	Non-MDR	0.017096036
TB-222-5611-19_S220	Lineage4	lam9	Non-MDR	0.01742912
TB-333-1857-19_S14	Lineage4	lam9	Non-MDR	0.015541491
TB-111-8951-18_S80	Lineage4	lam9	Non-MDR	0.016577619
TB-111-15320-18_S190	Lineage4	lam9	Non-MDR	0.016571236
TB-333-3333-19_S58	Lineage4	lam9	Non-MDR	0.01563119
TB-111-12918-18-138_S7	Lineage4	lam9	Non-MDR	0.016233666
TB-333-1010-19_S97	Lineage4	lam9	Non-MDR	0.016233666
TB-333-2345-19_S80	Lineage4	lam9	Non-MDR	0.016234986
TB-333-3810-19_S166	Lineage4	lam9	Non-MDR	0.01704227
TB-333-2701-19_S202	Lineage4	lam9	Non-MDR	0.017029198
TB-111-10332-18_S148	Lineage4	lam9	Non-MDR	0.019459353
TB-111-7608-18_S20	Lineage4	lam9	Non-MDR	0.018731475
TB-333-1715-19_S11	Lineage4	lam9	Non-MDR	0.014698205
TB-333-4274-19_S168	Lineage4	lam9	Non-MDR	0.019408943
TB-111-8537-19-138_S83	Lineage4	lam9	Non-MDR	0.016128512
TB-333-1232-19_S45	Lineage4	lam9	Non-MDR	0.016432531
TB-222-6984-19_S279	Lineage4	lam9	Non-MDR	0.013199079
TB-222-5476-19_S257	Lineage4	lam9	Non-MDR	0.017024883
TB-222-2042560-18_S146	Lineage4	lam9	Non-MDR	0.014578061
TB-222-4213-18_S209	Lineage4	lam9	Non-MDR	0.015149642
TB-222-527-18_S143	Lineage4	lam9	Non-MDR	0.017646665
TB-222-3395-19_S208	Lineage4	lam9	Non-MDR	0.016332978
TB-DNA0349_S206	Lineage4	lam9	Non-MDR	0.01555691
TB-MoldovaSeq-DNA0198-1967_S8	Lineage4	lam9	Non-MDR	0.015927399
TB-222-3086-19_S64	Lineage4	lam9	Non-MDR	0.016530901
TB-111-7346-18_S12	Lineage4	lam9	Non-MDR	0.014694342
TB-333-3230-19_S162	Lineage4	lam9	Non-MDR	0.015252187
TB-222-6156-18_S63	Lineage4	lam9	Non-MDR	0.015664882
TB-222-4151-18_S190	Lineage4	lam9	Non-MDR	0.014327213
TB-DNA0374_S231	Lineage4	lam9	Non-MDR	0.015476029
TB-111-3257-19_S63	Lineage4	lam9	Non-MDR	0.017180255
TB-111-15807-18_S120	Lineage4	lam9	Non-MDR	0.0182574
TB-333-1591-19_S40	Lineage4	lam9	Non-MDR	0.017907713
TB-222-782-18_S68	Lineage4	lam9	Non-MDR	0.013520343
TB-333-3728-19_S144	Lineage4	lam9	Non-MDR	0.013520343
TB-333-3076-19_S61	Lineage4	lam9	Non-MDR	0.018343045
TB-111-15192-19_S27	Lineage4	lam9	Non-MDR	0.015930473
TB-111-11527-19_S159	Lineage4	lam9	Non-MDR	0.015285558
TB-111-20370-19_S39	Lineage4	lam9	Non-MDR	0.015636057
TB-111-15839-18-138_S22	Lineage4	lam9	Non-MDR	0.021824255
TB-MoldovaSeq-DNA052-1161_S52	Lineage4	lam9	Non-MDR	0.014796976
TB-111-3907-19_S216	Lineage4	lam9	Non-MDR	0.015369364
TB-111-8022-18_S58	Lineage4	lam9	Non-MDR	0.017899482
TB-111-135-19-138_S56	Lineage4	lam9	Non-MDR	0.019670922
TB-111-5200-19-138_S31	Lineage4	lam9	Non-MDR	0.018939165
TB-MoldovaSeq-DNA0296-285_S299	Lineage4	lam9	Non-MDR	0.017530286
TB-333-4195-19_S149	Lineage4	lam9	Non-MDR	0.01754232
TB-MoldovaSeq-DNA0228-4337_S38	Lineage4	OtherLin4	Non-MDR	0.001409191
TB-222-6381-19_S151	Lineage4	OtherLin4	Non-MDR	0.001737518
TB-222-6148-19_S246	Lineage4	OtherLin4	Non-MDR	0.001721092
TB-222-6154-19_S245	Lineage4	OtherLin4	Non-MDR	0.00180931
TB-MoldovaSeq-DNA0267-4769_S77	Lineage4	t_type	Non-MDR	0.001947138
TB-111-19306-18_S129	Lineage4	t_type	Non-MDR	0.001636598
TB-111-19307-18_S31	Lineage4	t_type	Non-MDR	0.001636598
TB-111-2782-19_S8	Lineage4	t_type	Non-MDR	0.002778252
TB-111-7149-18_S173	Lineage4	t_type	Non-MDR	0.002743407
TB-222-3540-19_S175	Lineage4	t_type	Non-MDR	0.002472368
TB-111-14228-18_S17	Lineage4	t_type	Non-MDR	0.00320264
TB-111-17161-19_S118	Lineage4	t_type	Non-MDR	0.002753754
TB-MoldovaSeq-DNA060-873_S60	Lineage4	t_type	Non-MDR	0.003043842
TB-222-4846-18_S70	Lineage4	t_type	Non-MDR	0.00248786
TB-MoldovaSeq-DNA0263-4048_S73	Lineage4	t_type	Non-MDR	0.002493659
TB-222-1519-19_S176	Lineage4	t_type	Non-MDR	0.003022107
TB-111-18419-19_S59	Lineage4	t_type	Non-MDR	0.005643725
TB-333-1373-19_S35	Lineage4	t_type	Non-MDR	0.004958226
TB-444-2900-19-138_S131	Lineage4	t_type	Non-MDR	0.004957421
TB-333-1374-19_S9	Lineage4	t_type	Non-MDR	0.004957823
TB-333-3202-19_S63	Lineage4	t_type	Non-MDR	0.004957018
TB-333-3203-19_S60	Lineage4	t_type	Non-MDR	0.004957018
TB-444-3271-18_S87	Lineage4	t_type	Non-MDR	0.005330411
TB-222-5622-19_S221	Lineage4	t_type	Non-MDR	0.004869839
TB-111-21361-19_S89	Lineage4	t_type	Non-MDR	0.004960421
TB-111-19690-18_S174	Lineage4	t_type	Non-MDR	0.005754815
TB-444-3392-18_S121	Lineage4	t_type	Non-MDR	0.005748001
TB-MoldovaSeq-DNA063-1115_S63	Lineage4	t_type	Non-MDR	0.005743368
TB-222-1637-19-138_S2	Lineage4	t_type	Non-MDR	0.005248278
TB-222-4470-18_S85	Lineage4	t_type	Non-MDR	0.005756414
TB-222-4150-18_S169	Lineage4	t_type	Non-MDR	0.005873179
TB-111-19930-18_S115	Lineage4	t_type	Non-MDR	0.004894815
TB-222-123-18_S134	Lineage4	t_type	Non-MDR	0.004088387
TB-222-497-19_S11	Lineage4	t_type	Non-MDR	0.004780545
TB-333-5195-19_S52	Lineage4	t_type	Non-MDR	0.005262633
TB-111-19680-19_S148	Lineage4	t_type	Non-MDR	0.0047066
TB-111-16586-18_S111	Lineage4	t_type	Non-MDR	0.005067139
TB-111-14784-18_S148	Lineage4	t_type	Non-MDR	0.004976143
TB-111-1271-18_S284	Lineage4	t_type	Non-MDR	0.004883783
TB-111-16312-18_S157	Lineage4	t_type	Non-MDR	0.004977347
TB-111-19964-18_S8	Lineage4	t_type	Non-MDR	0.004440711
TB-111-20253-19_S70	Lineage4	t_type	Non-MDR	0.004696874
TB-333-2944-19-138_S50	Lineage4	t_type	Non-MDR	0.004485588
TB-DNA0351_S208	Lineage4	t_type	Non-MDR	0.00530962
TB-111-7003-18_S18	Lineage4	t_type	Non-MDR	0.005620978
TB-MoldovaSeq-DNA0206-2335_S16	Lineage4	t_type	Non-MDR	0.005119024
TB-MoldovaSeq-DNA0278-3928_S88	Lineage4	t_type	Non-MDR	0.005118632
TB-111-9956-18_S156	Lineage4	t_type	Non-MDR	0.005314514
TB-DNA0350_S207	Lineage4	t_type	Non-MDR	0.005413448
TB-222-2626-19_S191	Lineage4	t_type	Non-MDR	0.004965011
TB-333-3285-19_S151	Lineage4	t_type	Non-MDR	0.004996373
TB-333-3248-19_S77	Lineage4	t_type	Non-MDR	0.004996779
TB-333-3286-19_S146	Lineage4	t_type	Non-MDR	0.004996373
TB-MoldovaSeq-DNA117-1040_S118	Lineage4	t_type	Non-MDR	0.005309981
TB-MoldovaSeq-DNA177-2284_S178	Lineage4	t_type	Non-MDR	0.004850677
TB-MoldovaSeq-DNA0285-5738_S99	Lineage4	t_type	Non-MDR	0.005067763
TB-111-14741-18_S147	Lineage4	t_type	Non-MDR	0.005119008
TB-222-7059-19_S244	Lineage4	t_type	Non-MDR	0.004945658
TB-111-5570-19-138_S67	Lineage4	t_type	Non-MDR	0.003841838
TB-111-19594-18_S4	Lineage4	t_type	Non-MDR	0.005189727
TB-111-3764-19_S202	Lineage4	t_type	Non-MDR	0.005513625
TB-111-17993-18_S148	Lineage4	t_type	Non-MDR	0.005036029
TB-111-8969-18_S74	Lineage4	t_type	Non-MDR	0.006669467
TB-MoldovaSeq-DNA0203-2175_S13	Lineage4	t_type	Non-MDR	0.005696796
TB-222-5887-18_S108	Lineage4	t_type	Non-MDR	0.006837807
TB-222-1389-19_S201	Lineage4	t_type	MDR	0.005969778
TB-222-355-19_S203	Lineage4	t_type	Non-MDR	0.005970219
TB-222-3820-18_S62	Lineage4	t_type	Non-MDR	0.006430603
TB-222-2823-19_S189	Lineage4	t_type	Non-MDR	0.006129311
TB-MoldovaSeq-DNA0220-2124_S30	Lineage4	t_type	Non-MDR	0.006494882
TB-MoldovaSeq-DNA066-859_S66	Lineage4	t_type	Non-MDR	0.007062478
TB-444-5381-18_S22	Lineage4	t_type	Non-MDR	0.007201457
TB-111-1267-18_S282	Lineage4	t_type	Non-MDR	0.006925239
TB-111-11397-19_S268	Lineage4	t_type	Non-MDR	0.006925239
TB-111-17136-18_S39	Lineage4	t_type	Non-MDR	0.006925802
TB-111-1842-18-138_S157	Lineage4	t_type	Non-MDR	0.007098029
TB-MoldovaSeq-DNA0226-2590_S36	Lineage4	t_type	Non-MDR	0.007098029
TB-111-11147-18_S141	Lineage4	t_type	Non-MDR	0.007516898
TB-MoldovaSeq-DNA0315-4294_S318	Lineage4	t_type	Non-MDR	0.007378067
TB-111-19558-18_S171	Lineage4	t_type	Non-MDR	0.006969807
TB-111-6888-18_S177	Lineage4	t_type	Non-MDR	0.007239468
TB-MoldovaSeq-DNA0290-5196_S293	Lineage4	t_type	Non-MDR	0.00724061
TB-333-5559-19_S177	Lineage4	t_type	Non-MDR	0.007102921
TB-111-1046-18_S250	Lineage4	t_type	Non-MDR	0.009608975
TB-MoldovaSeq-DNA0254-3053_S64	Lineage4	t_type	Non-MDR	0.009622354
TB-111-8161-18_S62	Lineage4	t_type	Non-MDR	0.009437736
TB-111-14245-18_S137	Lineage4	t_type	Non-MDR	0.008923949
TB-111-15226-18_S151	Lineage4	t_type	Non-MDR	0.008592109
TB-111-1071-18-138_S156	Lineage4	t_type	Non-MDR	0.009076456
TB-111-18115-18_S142	Lineage4	t_type	Non-MDR	0.009253953
TB-222-4498-18_S68	Lineage4	t_type	Non-MDR	0.009569991
TB-222-6073-19_S238	Lineage4	t_type	Non-MDR	0.009757215
TB-111-17896-18_S97	Lineage4	t_type	Non-MDR	0.009575803
TB-111-14785-19_S7	Lineage4	t_type	Non-MDR	0.010136406
TB-111-18508-19_S23	Lineage4	t_type	Non-MDR	0.00904615
TB-111-15494-18_S47	Lineage4	t_type	Non-MDR	0.010060575
TB-333-3940-19-138_S56	Lineage4	t_type	Non-MDR	0.010661392
TB-111-12792-19_S217	Lineage4	t_type	Non-MDR	0.009569659
TB-333-4429-19_S183	Lineage4	t_type	Non-MDR	0.009847796
TB-MoldovaSeq-DNA009-424_S9	Lineage4	t_type	Non-MDR	0.010247793
TB-MoldovaSeq-DNA042-428_S42	Lineage4	t_type	Non-MDR	0.010247793
TB-111-1482-18-138_S159	Lineage4	t_type	Non-MDR	0.010257733
TB-111-24349-18F-138_S139	Lineage4	t_type	Non-MDR	0.010255258
TB-111-14586-18_S163	Lineage4	t_type	Non-MDR	0.010859855
TB-MoldovaSeq-DNA0256-4412_S66	Lineage4	t_type	Non-MDR	0.010264263
TB-111-10359-18_S1	Lineage4	t_type	Non-MDR	0.009697529
TB-111-20729-18_S38	Lineage4	t_type	Non-MDR	0.009340529
TB-MoldovaSeq-DNA002-694_S2	Lineage4	t_type	Non-MDR	0.00899809
TB-MoldovaSeq-DNA048-697_S48	Lineage4	t_type	Non-MDR	0.00899809
TB-444-2998-18_S32	Lineage4	t_type	Non-MDR	0.009523386
TB-444-3085-18_S209	Lineage4	t_type	Non-MDR	0.009523386
TB-111-8080-18_S75	Lineage4	t_type	Non-MDR	0.009878095
TB-111-7107-18_S182	Lineage4	t_type	Non-MDR	0.005778854
TB-MoldovaSeq-DNA0270-4875_S80	Lineage4	t_type	Non-MDR	0.007523841
TB-111-16850-19_S104	Lineage4	t_type	Non-MDR	0.007220014
TB-DNA0364_S221	Lineage4	t_type	Non-MDR	0.007220014
TB-111-13179-18_S114	Lineage4	t_type	Non-MDR	0.007349415
TB-222-4802-18_S174	Lineage4	t_type	Non-MDR	0.008063814
TB-111-19766-19_S144	Lineage4	t_type	Non-MDR	0.008375245
TB-111-7662-18_S171	Lineage4	t_type	Non-MDR	0.005567875
TB-111-850-18-138_S152	Lineage4	t_type	Non-MDR	0.007211415
TB-MoldovaSeq-DNA0320-4517_S323	Lineage4	t_type	Non-MDR	0.006542218
TB-MoldovaSeq-DNA0283-5592_S93	Lineage4	t_type	Non-MDR	0.007182868
TB-222-2595-18_S66	Lineage4	t_type	Non-MDR	0.007050821
TB-222-3914-18_S181	Lineage4	t_type	Non-MDR	0.007940569
TB-111-15395-19_S43	Lineage4	t_type	Non-MDR	0.004627849
TB-111-19377-19_S31	Lineage4	t_type	Non-MDR	0.004627477
TB-111-21360-19_S95	Lineage4	t_type	Non-MDR	0.004538579
TB-111-21435-19_S93	Lineage4	t_type	Non-MDR	0.004538579
TB-111-20898-18_S37	Lineage4	t_type	Non-MDR	0.004373725
TB-111-1102-18_S265	Lineage4	t_type	Non-MDR	0.004457166
TB-111-14211-18_S195	Lineage4	t_type	Non-MDR	0.005639725
TB-333-9111-9_S72	Lineage4	t_type	Non-MDR	0.006078459
TB-222-4615-18_S229	Lineage4	t_type	Non-MDR	0.005260132
TB-DNA0343_S200	Lineage4	t_type	Non-MDR	0.005030463
TB-111-83-18-138_S143	Lineage4	t_type	Non-MDR	0.004295089
TB-MoldovaSeq-DNA0269-4158_S79	Lineage4	t_type	Non-MDR	0.003842241
TB-111-14537-18_S149	Lineage4	t_type	Non-MDR	0.004294225
TB-111-15298-18_S76	Lineage4	t_type	Non-MDR	0.004133686
TB-111-15414-18_S154	Lineage4	t_type	Non-MDR	0.004148842
TB-222-5803-18_S111	Lineage4	t_type	Non-MDR	0.00399467
TB-111-20822-18_S47	Lineage4	t_type	Non-MDR	0.003783854
TB-111-11286-18_S134	Lineage4	t_type	Non-MDR	0.004149115
TB-111-17231-18-138_S14	Lineage4	t_type	Non-MDR	0.003921752
TB-333-5817-19_S51	Lineage4	t_type	Non-MDR	0.003921752
TB-111-2669-19_S173	Lineage4	t_type	Non-MDR	0.004278291
TB-111-23374-18F-138_S137	Lineage4	t_type	Non-MDR	0.004583466
TB-DNA0378_S235	Lineage4	t_type	Non-MDR	0.004930913
TB-DNA0344_S201	Lineage4	t_type	Non-MDR	0.004926637
TB-MoldovaSeq-DNA0205-2372_S15	Lineage4	t_type	Non-MDR	0.004930534
TB-111-20131-18_S159	Lineage4	t_type	Non-MDR	0.004054853
TB-333-2540-19_S88	Lineage4	t_type	Non-MDR	0.003480702
TB-MoldovaSeq-DNA0314-4895_S317	Lineage4	t_type	Non-MDR	0.005260562
TB-111-18567-18-138_S21	Lineage4	t_type	Non-MDR	0.006086664
TB-111-15314-18_S11	Lineage4	t_type	Non-MDR	0.006432544
TB-111-8468-18_S69	Lineage4	t_type	Non-MDR	0.00565933
TB-111-17003-19_S102	Lineage4	t_type	Non-MDR	0.004400041
TB-111-17276-19_S281	Lineage4	t_type	Non-MDR	0.005774663
TB-MoldovaSeq-DNA0301-443_S304	Lineage4	t_type	Non-MDR	0.005356701
TB-111-18765-18_S135	Lineage4	t_type	Non-MDR	0.005558217
TB-111-880-19_S91	Lineage4	t_type	Non-MDR	0.005263073
TB-111-200-19-138_S59	Lineage4	t_type	Non-MDR	0.005569137
TB-DNA0346_S203	Lineage4	t_type	Non-MDR	0.005569122
TB-111-17767-19_S57	Lineage4	t_type	Non-MDR	0.005673793
TB-444-4824-18_S111	Lineage4	t_type	Non-MDR	0.005565202
TB-MoldovaSeq-DNA0252-3579_S62	Lineage4	t_type	Non-MDR	0.005464598
TB-111-2208-19_S176	Lineage4	t_type	MDR	0.005552868
TB-111-20864-19_S152	Lineage4	t_type	Non-MDR	0.005268398
TB-111-9974-18_S76	Lineage4	t_type	Non-MDR	0.005368016
TB-111-14161-18_S67	Lineage4	t_type	Non-MDR	0.00546993
TB-333-615-19_S77	Lineage4	t_type	Non-MDR	0.005470712
TB-MoldovaSeq-DNA181-2102_S182	Lineage4	t_type	Non-MDR	0.005470325
TB-111-18180-18_S153	Lineage4	t_type	Non-MDR	0.005575897
TB-MoldovaSeq-DNA004-422_S4	Lineage4	t_type	Non-MDR	0.005470325
TB-111-19142-18_S106	Lineage4	t_type	Non-MDR	0.005352776
TB-111-13900-18-138_S65	Lineage4	t_type	Non-MDR	0.005160535
TB-111-4180-19_S212	Lineage4	t_type	Non-MDR	0.004743619
TB-222-1520-19-138_S5	Lineage4	t_type	Non-MDR	0.004832313
TB-222-1553-19-138_S1	Lineage4	t_type	Non-MDR	0.004832313
TB-MoldovaSeq-DNA0216-1987_S26	Lineage4	t_type	Non-MDR	0.004418453
TB-MoldovaSeq-DNA069-843_S69	Lineage4	t_type	Non-MDR	0.00469351
TB-222-5163-18_S72	Lineage4	t_type	Non-MDR	0.004121828
TB-MoldovaSeq-DNA126-1982_S127	Lineage4	t_type	Non-MDR	0.004354758
TB-111-19082-19_S49	Lineage4	t_type	Non-MDR	0.004198232
TB-111-19509-18_S167	Lineage4	t_type	Non-MDR	0.004198232
TB-111-1566-18-138_S161	Lineage4	t_type	Non-MDR	0.008485401
TB-222-6697-19_S263	Lineage4	t_type	MDR	0.003134753
TB-111-23874-18F_S43	Lineage4	t_type	Non-MDR	0.003977921
TB-MoldovaSeq-DNA0281-3277_S91	Lineage4	t_type	Non-MDR	0.004194003
TB-111-12030-18_S138	Lineage4	t_type	Non-MDR	0.00335719
TB-222-2537-18_S74	Lineage4	t_type	Non-MDR	0.003491392
TB-MoldovaSeq-DNA0244-3472_S54	Lineage4	t_type	Non-MDR	0.004252688
TB-111-13433-18_S75	Lineage4	t_type	Non-MDR	0.004001218
TB-111-20412-18_S17	Lineage4	t_type	Non-MDR	0.003323513
TB-444-4313-18_S129	Lineage4	t_type	Non-MDR	0.005042828
TB-222-4628-18_S171	Lineage4	t_type	Non-MDR	0.003409993
TB-111-10592-18_S41	Lineage4	t_type	Non-MDR	0.003753879
TB-MoldovaSeq-DNA168-2621_S169	Lineage4	t_type	Non-MDR	0.003969572
TB-MoldovaSeq-DNA192-2669_S2	Lineage4	t_type	Non-MDR	0.004044046
TB-111-766-18-138_S151	Lineage4	t_type	Non-MDR	0.003054402
TB-222-5194-18_S57	Lineage4	t_type	Non-MDR	0.003728641
TB-333-2987-19-138_S115	Lineage4	t_type	Non-MDR	0.004073246
TB-111-11146-18_S154	Lineage4	t_type	Non-MDR	0.003724324
TB-111-9238-18_S119	Lineage4	t_type	Non-MDR	0.003785719
TB-MoldovaSeq-DNA0204-2457_S14	Lineage4	t_type	Non-MDR	0.002781537
TB-MoldovaSeq-DNA016-272_S16	Lineage4	t_type	Non-MDR	0.00311336
TB-222-1996-18_S80	Lineage4	t_type	Non-MDR	0.002673906
TB-111-14249-18_S166	Lineage4	t_type	Non-MDR	0.003617084
TB-222-2697-19_S85	Lineage4	t_type	Non-MDR	0.003257363
TB-111-15136-18_S155	Lineage4	t_type	Non-MDR	0.004053095
TB-222-5367-19_S226	Lineage4	t_type	Non-MDR	0.003976408
TB-111-3078-19_S104	Lineage4	t_type	Non-MDR	0.003622164
TB-222-5069-18_S67	Lineage4	t_type	Non-MDR	0.003311242
TB-111-10223-18_S40	Lineage4	t_type	Non-MDR	0.003887867
TB-111-16230-18_S162	Lineage4	t_type	Non-MDR	0.0032833
TB-111-17766-18_S114	Lineage4	t_type	Non-MDR	0.002634662
TB-111-253-18-138_S148	Lineage4	t_type	Non-MDR	0.003808393
TB-111-9273-18_S142	Lineage4	t_type	Non-MDR	0.002756648
TB-MoldovaSeq-DNA053-52_S53	Lineage4	t_type	Non-MDR	0.003262455
TB-111-19641-18_S169	Lineage4	t_type	Non-MDR	0.005312736
TB-111-9535-18_S158	Lineage4	t_type	Non-MDR	0.005230216
TB-111-23033-18F-138_S61	Lineage4	t_type	Non-MDR	0.004095792
TB-MoldovaSeq-DNA0323-5700_S326	Lineage4	t_type	Non-MDR	0.004208839
TB-DNA0379_S236	Lineage4	t_type	Non-MDR	0.003515761
TB-333-1612-19_S46	Lineage4	t_type	Non-MDR	0.006318662
TB-111-12585-18_S71	Lineage4	t_type	Non-MDR	0.005924325
TB-222-2082-19_S68	Lineage4	t_type	Non-MDR	0.005703978
TB-111-1675-18-138_S167	Lineage4	t_type	Non-MDR	0.005467405
TB-111-7038-18_S17	Lineage4	t_type	Non-MDR	0.005062222
TB-222-7079-18_S131	Lineage4	t_type	Non-MDR	0.004878208
TB-111-9435-18_S64	Lineage4	t_type	Non-MDR	0.005009704
TB-111-16519-19_S50	Lineage4	t_type	Non-MDR	0.004393651
TB-111-15739-18_S19	Lineage4	t_type	Non-MDR	0.003338834
TB-111-9453-19_S124	Lineage4	t_type	Non-MDR	0.003600237
TB-DNA0337_S194	Lineage4	t_type	Non-MDR	0.004572637
TB-222-5886-19_S235	Lineage4	t_type	Non-MDR	0.004574243
TB-333-2319-19_S36	Lineage4	t_type	Non-MDR	0.004321606
TB-333-1022-19_S42	Lineage4	t_type	Non-MDR	0.002876444
TB-333-1166-19_S175	Lineage4	t_type	Non-MDR	0.001973511
TB-111-20553-18_S21	Lineage4	t_type	Non-MDR	0.001896988
TB-111-2840-19-138_S63	Lineage4	t_type	Non-MDR	0.001896988
TB-111-21546-19_S151	Lineage4	t_type	Non-MDR	0.002155098
TB-111-16802-18-138_S123	Lineage4	t_type	Non-MDR	0.002196196
TB-111-8898-18_S153	Lineage4	t_type	Non-MDR	0.002235574
TB-111-19507-18_S103	Lineage4	t_type	Non-MDR	0.001550185
TB-111-12268-18_S121	Lineage4	t_type	Non-MDR	0.001791998
TB-222-5185-19_S227	Lineage4	t_type	Non-MDR	0.001835967
TB-222-742-18_S133	Lineage4	t_type	Non-MDR	0.001681872
TB-111-10712-18_S4	Lineage4	t_type	Non-MDR	0.001887741
TB-111-13865-18_S85	Lineage4	t_type	Non-MDR	0.002331051
TB-111-13500-18-138_S8	Lineage4	t_type	Non-MDR	0.002292202
TB-111-20455-18_S20	Lineage4	t_type	Non-MDR	0.002240429
TB-MoldovaSeq-DNA0303-5583_S306	Lineage4	t_type	Non-MDR	0.002245268
TB-MoldovaSeq-DNA0236-3197_S46	Lineage4	t_type	Non-MDR	0.001577538
TB-111-8736-18_S49	Lineage4	OtherLin4	Non-MDR	0.001314589
TB-444-6343-18_S176	Lineage4	OtherLin4	Non-MDR	0.001425633
TB-MoldovaSeq-DNA040-372_S40	Lineage4	OtherLin4	Non-MDR	0.001326582
TB-111-9838-18_S139	Lineage4	ural	MDR	0.007404495
TB-111-9678-19_S62	Lineage4	ural	Non-MDR	0.007437257
TB-222-624-18_S61	Lineage4	ural	Non-MDR	0.012813892
TB-111-12663-18_S74	Lineage4	ural	MDR	0.019622116
TB-MoldovaSeq-DNA092-547_S92	Lineage4	ural	MDR	0.021175148
TB-444-4422-18_S100	Lineage4	ural	MDR	0.019949232
TB-MoldovaSeq-DNA033-78_S33	Lineage4	ural	MDR	0.019424267
TB-444-2394-18_S11	Lineage4	ural	MDR	0.020386087
TB-MoldovaSeq-DNA172-2312_S173	Lineage4	ural	MDR	0.01960631
TB-111-8305-18_S78	Lineage4	ural	MDR	0.021178425
TB-444-4775-18_S28	Lineage4	ural	MDR	0.019252339
TB-444-2409-18_S30	Lineage4	ural	MDR	0.020772628
TB-444-5286-18_S34	Lineage4	ural	MDR	0.019595549
TB-444-5442-18_S64	Lineage4	ural	MDR	0.019595549
TB-222-4848-19_S273	Lineage4	ural	MDR	0.028603664
TB-MoldovaSeq-DNA090-620_S90	Lineage4	ural	MDR	0.024541215
TB-333-1248-19_S93	Lineage4	ural	MDR	0.027022176
TB-111-5555-19-138_S45	Lineage4	ural	MDR	0.025505174
TB-111-21354-19_S138	Lineage4	ural	MDR	0.02599377
TB-222-7265-18_S214	Lineage4	ural	MDR	0.026405045
TB-222-5151-19_S258	Lineage4	ural	MDR	0.026516747
TB-222-6137-19_S254	Lineage4	ural	MDR	0.027168618
TB-222-5642-19_S268	Lineage4	ural	MDR	0.025785697
TB-222-2929-18_S176	Lineage4	ural	MDR	0.025517128
TB-222-2929-19_S6	Lineage4	ural	MDR	0.025517128
TB-222-5877-19_S275	Lineage4	ural	MDR	0.027311399
TB-222-4939-19_S215	Lineage4	ural	MDR	0.03065286
TB-111-2577-18_S150	Lineage4	ural	MDR	0.026302416
TB-MoldovaSeq-DNA182-2728_S183	Lineage4	ural	MDR	0.027672878
TB-111-8323-18_S53	Lineage4	ural	MDR	0.026277796
TB-111-18657-18-138_S24	Lineage4	ural	MDR	0.02679383
TB-111-3412-18_S152	Lineage4	ural	MDR	0.027835994
TB-111-15171-18-138_S6	Lineage4	ural	MDR	0.028385633
TB-111-17335-18-138_S16	Lineage4	ural	MDR	0.026799861
TB-444-2635-19_S6	Lineage4	ural	MDR	0.026799861
TB-333-2178-19_S37	Lineage4	ural	MDR	0.026816643
TB-111-19016-18_S131	Lineage4	ural	MDR	0.026836842
TB-111-7925-18_S19	Lineage4	ural	MDR	0.026320383
TB-111-20301-18_S1	Lineage4	ural	MDR	0.027876766
TB-333-4624-19_S157	Lineage4	ural	MDR	0.027872401
TB-444-6003-18_S100	Lineage4	ural	MDR	0.02843393
TB-111-9837-18_S136	Lineage4	ural	MDR	0.027872823
TB-333-5021-19-138_S129	Lineage4	ural	MDR	0.026313144
TB-MoldovaSeq-DNA0288-5509_S291	Lineage4	ural	MDR	0.024856348
TB-MoldovaSeq-DNA0299-4999_S302	Lineage4	ural	MDR	0.027738256
TB-222-6896-19_S269	Lineage4	ural	MDR	0.030055234
TB-444-2656-19_S9	Lineage4	ural	MDR	0.030648449
TB-111-9249-18_S181	Lineage4	ural	MDR	0.028288531
TB-MoldovaSeq-DNA028-38_S28	Lineage4	ural	MDR	0.025828731
TB-MoldovaSeq-DNA095-339_S95	Lineage4	ural	MDR	0.028849264
TB-MoldovaSeq-DNA184-2841_S185	Lineage4	ural	MDR	0.028849264
TB-MoldovaSeq-DNA045-570_S45	Lineage4	ural	MDR	0.028001845
TB-444-2752-18_S193	Lineage4	ural	MDR	0.007211439
TB-444-3698-18_S161	Lineage4	ural	MDR	0.024361439
TB-444-3558-18_S132	Lineage4	ural	MDR	0.029522382
TB-MoldovaSeq-DNA005-516_S5	Lineage4	ural	MDR	0.027774441
TB-444-2848-18_S47	Lineage4	ural	MDR	0.027751182
TB-MoldovaSeq-DNA081-244_S81	Lineage4	ural	MDR	0.028295838
TB-MoldovaSeq-DNA010-142_S10	Lineage4	ural	MDR	0.028317938
TB-333-293-19_S130	Lineage4	ural	MDR	0.026729093
TB-MoldovaSeq-DNA037-350_S37	Lineage4	ural	MDR	0.027244397
TB-222-2538-18_S150	Lineage4	ural	MDR	0.026725036
TB-MoldovaSeq-DNA145-850_S146	Lineage4	ural	MDR	0.027247073
TB-222-4964-19_S216	Lineage4	ural	MDR	0.029554753
TB-111-20041-18_S161	Lineage4	ural	MDR	0.029504268
TB-333-765-19_S199	Lineage4	ural	MDR	0.031245376
TB-111-15086-18_S161	Lineage4	ural	MDR	0.02731008
TB-111-19861-18_S172	Lineage4	ural	MDR	0.027842896
TB-MoldovaSeq-DNA0312-4978_S315	Lineage4	ural	MDR	0.030067227
TB-111-12496-19_S198	Lineage4	ural	MDR	0.028651834
TB-111-17590-18_S33	Lineage4	ural	MDR	0.030958827
TB-MoldovaSeq-DNA043-429_S43	Lineage4	ural	MDR	0.025544364
TB-333-3828-19_S263	Lineage4	ural	MDR	0.028695806
TB-111-11429-19_S253	Lineage4	ural	MDR	0.028649452
TB-444-5609-18_S182	Lineage4	ural	MDR	0.026032407
TB-333-3416-19_S139	Lineage4	ural	MDR	0.028595916
TB-111-15916-19_S161	Lineage4	ural	MDR	0.02859366
TB-333-3902-19-138_S57	Lineage4	ural	MDR	0.028963719
TB-222-1810-18_S62	Lineage4	ural	MDR	0.027721768
TB-333-4171-19-138_S51	Lineage4	ural	MDR	0.028429813
TB-333-2359-19_S37	Lineage4	ural	MDR	0.026924227
TB-111-19884-19_S90	Lineage4	ural	MDR	0.028515157
TB-111-7624-18_S172	Lineage4	ural	MDR	0.027971876
TB-111-8922-18_S50	Lineage4	ural	MDR	0.02692806
TB-222-63111-8_S145	Lineage4	ural	MDR	0.029221187
TB-111-23689-18F-138_S62	Lineage4	ural	MDR	0.02972331
TB-333-1163-19_S75	Lineage4	ural	MDR	0.02804405
TB-111-19708-18_S166	Lineage4	ural	MDR	0.029152567
TB-333-1786-19_S178	Lineage4	ural	MDR	0.028048145
TB-111-21564-19_S97	Lineage4	ural	MDR	0.02700304
TB-111-12685-18_S79	Lineage4	ural	MDR	0.028128774
TB-444-5756-18_S179	Lineage4	ural	MDR	0.029223981
TB-MoldovaSeq-DNA116-1415_S117	Lineage4	ural	MDR	0.027583312
TB-111-17019-18_S34	Lineage4	ural	MDR	0.027065788
TB-MoldovaSeq-DNA0302-5166_S305	Lineage4	ural	MDR	0.0286702
TB-333-3593-19_S148	Lineage4	ural	MDR	0.026048764
TB-111-2565-18_S6	Lineage4	ural	MDR	0.024870658
TB-333-3600-19_S164	Lineage4	ural	MDR	0.028998038
TB-111-16133-18-138_S10	Lineage4	ural	MDR	0.028452583
TB-333-3165-19_S86	Lineage4	ural	MDR	0.029011937
TB-111-16552-18_S32	Lineage4	ural	MDR	0.027370212
TB-111-15340-19_S116	Lineage4	ural	MDR	0.027262557
TB-111-15345-19_S9	Lineage4	ural	MDR	0.026844904
TB-111-15341-19_S98	Lineage4	ural	MDR	0.027353445
TB-111-15339-19_S16	Lineage4	ural	MDR	0.026844897
TB-222-1054-18-138_S135	Lineage4	ural	MDR	0.027928976
TB-444-6323-18_S44	Lineage4	ural	MDR	0.028995674
TB-111-19390-18_S119	Lineage4	ural	MDR	0.027388579
TB-222-5766-18_S55	Lineage4	ural	MDR	0.026879651
TB-222-4175-18_S168	Lineage4	ural	MDR	0.027398369
TB-333-2259-19_S3	Lineage4	ural	MDR	0.028402615
TB-333-4712-19-138_S48	Lineage4	ural	MDR	0.028402615
TB-111-1844-19_S18	Lineage4	ural	MDR	0.025807992
TB-444-3776-18_S86	Lineage4	ural	MDR	0.028364613
TB-333-2478-19_S79	Lineage4	ural	MDR	0.02624991
TB-111-13498-18_S94	Lineage4	ural	MDR	0.028440725
TB-333-1585-19_S123	Lineage4	ural	MDR	0.028440725
TB-111-17797-18_S133	Lineage4	ural	MDR	0.025369396
TB-111-9817-18_S17	Lineage4	ural	MDR	0.027922949
TB-444-463-19_S68	Lineage4	ural	MDR	0.027178585
TB-444-2788-19_S26	Lineage4	ural	MDR	0.026382235
TB-MoldovaSeq-DNA164-1514_S165	Lineage4	ural	MDR	0.026148329
TB-MoldovaSeq-DNA186-3071_S187	Lineage4	ural	MDR	0.026661397
TB-MoldovaSeq-DNA082-1082_S82	Lineage4	ural	MDR	0.026658527
TB-444-3405-18_S206	Lineage4	ural	MDR	0.028056485
TB-111-12407-18_S90	Lineage4	ural	MDR	0.027938002
TB-111-17415-18-138_S53	Lineage4	ural	MDR	0.027418933
TB-333-2849-19_S30	Lineage4	ural	MDR	0.028501232
TB-333-3041-19-138_S117	Lineage4	ural	MDR	0.029041186
TB-333-1981-19_S52	Lineage4	ural	MDR	0.028501232
TB-222-3337-19_S206	Lineage4	ural	MDR	0.026890685
TB-222-858-19_S213	Lineage4	ural	MDR	0.029011818
TB-111-17827-18_S136	Lineage4	ural	MDR	0.02901806
TB-111-13880-18_S84	Lineage4	ural	MDR	0.028023117
TB-222-318-18_S58	Lineage4	ural	MDR	0.027485321
TB-111-6552-19-138_S32	Lineage4	ural	MDR	0.029109595
TB-333-2530-19_S90	Lineage4	ural	MDR	0.026449291
TB-DNA0368_S225	Lineage4	ural	MDR	0.029109599
TB-111-7922-18_S21	Lineage4	ural	MDR	0.028005165
TB-222-2879-19_S188	Lineage4	ural	MDR	0.028027612
TB-111-16297-19_S60	Lineage4	ural	MDR	0.028012917
TB-111-16777-18_S100	Lineage4	ural	MDR	0.028562732
TB-111-10582-18_S37	Lineage4	ural	MDR	0.024939593
TB-111-11645-18_S136	Lineage4	ural	MDR	0.028524596
TB-111-15561-19_S127	Lineage4	ural	MDR	0.0279988
TB-111-20153-18_S165	Lineage4	ural	MDR	0.028524596
TB-111-10456-18_S8	Lineage4	ural	MDR	0.024098034
TB-222-7040-19_S280	Lineage4	ural	MDR	0.02854381
TB-111-19151-18-138_S23	Lineage4	ural	MDR	0.027445615
TB-111-9490-18_S140	Lineage4	ural	MDR	0.025432463
TB-MoldovaSeq-DNA0233-4840_S235	Lineage4	ural	MDR	0.0264214
TB-111-21342-19_S88	Lineage4	ural	MDR	0.026953344
TB-222-3292-18_S63	Lineage4	ural	MDR	0.027987834
TB-333-1556-19_S126	Lineage4	ural	MDR	0.029649361
TB-111-8840-18_S67	Lineage4	ural	MDR	0.025447535
TB-111-14524-19_S158	Lineage4	ural	MDR	0.027603046
TB-111-18751-18-138_S50	Lineage4	ural	MDR	0.026451442
TB-444-5397-18_S29	Lineage4	ural	MDR	0.029114261
TB-333-2240-19_S32	Lineage4	ural	MDR	0.026969009
TB-333-3228-19_S136	Lineage4	ural	MDR	0.026454699
TB-111-13294-18_S171	Lineage4	ural	MDR	0.027480073
TB-333-3697-19_S152	Lineage4	ural	MDR	0.027482286
TB-111-14733-19_S155	Lineage4	ural	MDR	0.027932948
TB-444-2918-18_S36	Lineage4	ural	MDR	0.02792999
TB-111-6967-19_S108	Lineage4	ural	MDR	0.031571007
TB-MoldovaSeq-DNA0211-2993_S21	Lineage4	ural	MDR	0.026554643
TB-111-16379-18_S126	Lineage4	ural	MDR	0.025559121
TB-111-19026-18-138_S21	Lineage4	ural	MDR	0.029241975
TB-111-7932-18_S25	Lineage4	ural	MDR	0.024576328
TB-111-7933-18_S24	Lineage4	ural	MDR	0.024576328
TB-333-1750-19_S182	Lineage4	ural	MDR	0.024146294
TB-111-2220-19_S83	Lineage4	ural	MDR	0.029242069
TB-111-13160-18_S73	Lineage4	ural	MDR	0.025598988
TB-333-4189-19_S165	Lineage4	ural	MDR	0.023693017
TB-MoldovaSeq-DNA0242-1981_S52	Lineage4	ural	MDR	0.024826535
TB-111-7991-19-138_S74	Lineage4	ural	MDR	0.028964882
TB-333-2986-19_S169	Lineage4	ural	MDR	0.02733906
TB-111-16694-19_S61	Lineage4	ural	MDR	0.025298776
TB-111-20605-19_S166	Lineage4	ural	MDR	0.025795977
TB-MoldovaSeq-DNA185-2529_S186	Lineage4	ural	MDR	0.028520489
TB-111-10418-18_S15	Lineage4	ural	MDR	0.027285368
TB-111-16954-18_S30	Lineage4	ural	MDR	0.024607761
TB-111-9676-18_S191	Lineage4	ural	MDR	0.026932087
TB-333-2412-19_S1	Lineage4	ural	MDR	0.025869916
TB-111-19340-19_S114	Lineage4	ural	MDR	0.02718621
TB-MoldovaSeq-DNA0213-2033_S23	Lineage4	ural	MDR	0.026510273
TB-MoldovaSeq-DNA086-784_S86	Lineage4	ural	MDR	0.026874333
TB-MoldovaSeq-DNA065-421_S65	Lineage4	ural	MDR	0.026874333
TB-MoldovaSeq-DNA142-807_S143	Lineage4	ural	MDR	0.026902129
TB-444-3065-18_S85	Lineage4	ural	MDR	0.02740954
TB-MoldovaSeq-DNA068-653_S68	Lineage4	ural	MDR	0.026902132
TB-MoldovaSeq-DNA093-887_S93	Lineage4	ural	MDR	0.026902132
TB-MoldovaSeq-DNA087-1084_S87	Lineage4	ural	MDR	0.02538354
TB-MoldovaSeq-DNA0306-5348_S309	Lineage4	ural	MDR	0.02513331
TB-MoldovaSeq-DNA0210-2128_S20	Lineage4	ural	MDR	0.023932768
TB-444-2853-18_S192	Lineage4	ural	MDR	0.026378441
TB-333-3345-19_S150	Lineage4	ural	MDR	0.026024632
TB-111-8366-18_S72	Lineage4	ural	MDR	0.026888539
TB-111-24233-18F_S232	Lineage4	ural	Non-MDR	0.03017557
TB-111-15382-19_S141	Lineage4	ural	MDR	0.027980966
TB-DNA0373_S230	Lineage4	ural	MDR	0.028520266
TB-333-4111-19_S140	Lineage4	ural	MDR	0.024933616
TB-111-15713-19_S73	Lineage4	ural	MDR	0.029064434
TB-222-591-19-138_S1	Lineage4	ural	MDR	0.029635002
TB-333-2417-19_S44	Lineage4	ural	MDR	0.028491039
TB-333-90-19_S1	Lineage4	ural	MDR	0.026137877
TB-111-19315-18_S152	Lineage4	ural	MDR	0.027946011
TB-222-965-19_S6	Lineage4	ural	MDR	0.027946011
TB-111-52-18_S277	Lineage4	ural	MDR	0.026928245
TB-333-2411-19_S87	Lineage4	ural	MDR	0.027434347
TB-333-39-19_S120	Lineage4	ural	MDR	0.028516971
TB-333-3780-19_S179	Lineage4	ural	MDR	0.02691987
TB-222-4948-18_S73	Lineage4	ural	MDR	0.026923866
TB-222-5557-18_S61	Lineage4	ural	MDR	0.027452218
TB-222-2972-19_S195	Lineage4	ural	MDR	0.027965759
TB-111-280-18-138_S144	Lineage4	ural	MDR	0.02589602
TB-111-17916-18_S120	Lineage4	ural	MDR	0.027979324
TB-111-13161-18_S116	Lineage4	ural	MDR	0.029087784
TB-MoldovaSeq-DNA134-1881_S135	Lineage4	ural	MDR	0.028516495
TB-333-164-19_S95	Lineage4	ural	MDR	0.026391026
TB-111-15751-18-138_S20	Lineage4	ural	MDR	0.029048897
TB-111-164-18-138_S168	Lineage4	ural	MDR	0.026907658
TB-111-1096-18-138_S163	Lineage4	ural	MDR	0.029619128
TB-333-2152-19_S29	Lineage4	ural	MDR	0.029623884
TB-444-3322-18_S19	Lineage4	ural	MDR	0.029787528
TB-MoldovaSeq-DNA0219-4548_S29	Lineage4	ural	MDR	0.026035133
TB-444-3544-18_S214	Lineage4	ural	MDR	0.029216379
TB-111-17049-19_S2	Lineage4	ural	MDR	0.017207332
TB-MoldovaSeq-DNA077-757_S77	Lineage4	ural	MDR	0.029216427
TB-111-15657-19_S142	Lineage4	ural	MDR	0.026095217
TB-DNA0357_S214	Lineage4	ural	Non-MDR	0.024133569
TB-MoldovaSeq-DNA0253-3126_S63	Lineage4	ural	Non-MDR	0.023686858
TB-111-18538-18-138_S51	Lineage4	ural	MDR	0.026070783
TB-111-8655-18_S194	Lineage4	ural	MDR	0.027104819
TB-MoldovaSeq-DNA0293-3261_S296	Lineage4	ural	Non-MDR	0.027102193
TB-111-12364-18_S95	Lineage4	ural	MDR	0.024569759
TB-111-20592-18_S45	Lineage4	ural	MDR	0.027052418
TB-111-20102-19_S20	Lineage4	ural	MDR	0.025029136
TB-DNA0362_S219	Lineage4	ural	MDR	0.025785108
TB-222-1414-18_S109	Lineage4	ural	MDR	0.02553471
TB-111-1299-19_S97	Lineage4	ural	Non-MDR	0.026086539
TB-111-249-18_S235	Lineage4	ural	MDR	0.026571377
TB-111-7114-18_S190	Lineage4	ural	MDR	0.026571377
TB-444-2576-19_S5	Lineage4	ural	MDR	0.026071554
TB-333-4040-19_S59	Lineage4	ural	MDR	0.024645916
TB-444-5322-19_S59	Lineage4	ural	MDR	0.024169857
TB-MoldovaSeq-DNA0294-4695_S297	Lineage4	ural	MDR	0.024169857
TB-111-14450-18_S167	Lineage4	ural	Non-MDR	0.02660337
TB-111-5368-19_S132	Lineage4	ural	Non-MDR	0.029864475
TB-444-2637-19_S229	Lineage4	ural	MDR	0.0245836
TB-444-2636-19_S29	Lineage4	ural	MDR	0.025049267
TB-MoldovaSeq-DNA105-73_S106	Lineage4	ural	MDR	0.024109831
TB-333-510-19_S119	Lineage4	ural	MDR	0.027554244
TB-111-21496-19_S122	Lineage4	ural	MDR	0.025032873
TB-111-7086-18_S6	Lineage4	ural	MDR	0.024574809
TB-111-3644-19_S20	Lineage4	ural	MDR	0.025050893
TB-111-4466-19_S239	Lineage4	ural	MDR	0.025523356
TB-111-9606-18_S168	Lineage4	ural	MDR	0.022282282
TB-111-12700-18_S76	Lineage4	ural	MDR	0.023594852
TB-111-18504-18-138_S23	Lineage4	ural	MDR	0.021856908
TB-MoldovaSeq-DNA0223-2292_S33	Lineage4	ural	MDR	0.01948551
TB-333-1272-19_S84	Lineage4	ural	Non-MDR	0.010247104
TB-111-8764-18_S68	Lineage4	ural	Non-MDR	0.00896563
TB-333-334-19_S78	Lineage4	ural	Non-MDR	0.008631242
TB-333-1926-19_S38	Lineage4	ural	Non-MDR	0.007147709
TB-333-1931-19_S56	Lineage4	ural	Non-MDR	0.007147709
TB-333-1933-19_S34	Lineage4	ural	Non-MDR	0.007016298
TB-222-5961-18_S60	Lineage4	ural	Non-MDR	0.005708151
TB-111-15297-18_S84	Lineage4	ural	Non-MDR	0.006854686
TB-111-3920-19_S205	Lineage4	ural	Non-MDR	0.006592932
TB-111-11287-18_S137	Lineage4	ural	Non-MDR	0.007027702
TB-222-3451-19_S185	Lineage4	ural	Non-MDR	0.007027702
TB-111-18004-18_S145	Lineage4	ural	Non-MDR	0.008388199
TB-333-1865-19_S52	Lineage4	ural	Non-MDR	0.008078295
TB-333-4193-19_S176	Lineage4	ural	Non-MDR	0.008077499
TB-111-2754-19_S7	Lineage4	ural	Non-MDR	0.009044114
TB-222-517-18_S216	Lineage4	ural	Non-MDR	0.007926375
TB-222-6963-19_S213	Lineage4	ural	Non-MDR	0.009036838
TB-222-3940-18_S179	Lineage4	ural	Non-MDR	0.008563491
TB-111-14558-19_S78	Lineage4	ural	Non-MDR	0.008598168
TB-222-182-19_S200	Lineage4	ural	Non-MDR	0.008546209
TB-111-19925-19_S143	Lineage4	ural	Non-MDR	0.008873989
TB-MoldovaSeq-DNA0316-4135_S319	Lineage4	ural	Non-MDR	0.008712456
TB-222-6794-18_S69	Lineage4	ural	Non-MDR	0.007926994
TB-111-17429-18_S15	Lineage4	ural	Non-MDR	0.008549931
TB-222-18-19_S24	Lineage4	ural	Non-MDR	0.007930412
TB-222-7237-18_S66	Lineage4	ural	Non-MDR	0.008397535
TB-111-238-18_S242	Lineage4	ural	Non-MDR	0.007935241
TB-333-2093-19_S34	Lineage4	ural	Non-MDR	0.007935241
TB-111-12146-18_S113	Lineage4	ural	Non-MDR	0.008088157
TB-DNA0347_S204	Lineage4	ural	Non-MDR	0.00763839
TB-111-10034-18_S147	Lineage4	ural	Non-MDR	0.006720978
TB-333-4940-19_S72	Lineage4	ural	Non-MDR	0.007080725
TB-111-21453-19_S133	Lineage4	ural	Non-MDR	0.006081171
TB-333-1861-19_S23	Lineage4	ural	Non-MDR	0.007708274
TB-111-14100-18_S68	Lineage4	ural	Non-MDR	0.006589916
TB-111-566-18-138_S171	Lineage4	ural	Non-MDR	0.0061903
TB-111-9992-18_S143	Lineage4	ural	Non-MDR	0.005568842
TB-222-239-19_S2	Lineage4	ural	Non-MDR	0.005367192
TB-MoldovaSeq-DNA0258-3079_S68	Lineage4	ural	Non-MDR	0.005176664
TB-111-3880-19_S265	Lineage4	ural	Non-MDR	0.005308334
TB-111-7609-18_S176	Lineage4	ural	Non-MDR	0.008097161
TB-MoldovaSeq-DNA0298-371_S301	Lineage4	ural	Non-MDR	0.007656365
TB-222-2117-18_S147	Lineage4	ural	Non-MDR	0.003939574
TB-111-23367-18F_S224	Lineage4	ural	Non-MDR	0.004104129
TB-111-4415-19_S64	Lineage4	ural	Non-MDR	0.004815449
TB-111-8777-18_S79	Lineage4	ural	Non-MDR	0.004561273
TB-222-4805-18_S74	Lineage4	ural	Non-MDR	0.005087899
TB-MoldovaSeq-DNA170-2377_S171	Lineage4	ural	Non-MDR	0.0043541
TB-111-10300-18_S97	Lineage4	ural	Non-MDR	0.003689436
TB-MoldovaSeq-DNA013-536_S13	Lineage4	ural	Non-MDR	0.004118597
TB-DNA0336_S193	Lineage4	ural	Non-MDR	0.004819764
TB-MoldovaSeq-DNA0238-3731_S48	Lineage4	ural	Non-MDR	0.004645668
TB-111-19695-18_S173	Lineage4	ural	Non-MDR	0.005161769
TB-111-9488-19-138_S76	Lineage4	ural	Non-MDR	0.00463195
TB-333-2018-19_S31	Lineage4	ural	Non-MDR	0.004297861
TB-MoldovaSeq-DNA091-824_S91	Lineage4	ural	Non-MDR	0.004593818
TB-111-17649-19_S3	Lineage4	ural	Non-MDR	0.004869706
TB-222-3854-18_S61	Lineage4	ural	MDR	0.003923344
TB-111-2736-19_S108	Lineage4	ural	Non-MDR	0.004090527
TB-MoldovaSeq-DNA023-182_S23	Lineage4	ural	MDR	0.004648692
TB-DNA0345_S202	Lineage4	ural	Non-MDR	0.005704518
TB-MoldovaSeq-DNA112-1809_S113	Lineage4	ural	Non-MDR	0.005704518
TB-222-6399-19_S260	Lineage4	ural	Non-MDR	0.011067361
TB-111-16645-19_S110	Lineage4	ural	Non-MDR	0.011608948
TB-111-20948-18_S39	Lineage4	ural	Non-MDR	0.011824386
TB-MoldovaSeq-DNA0197-2109_S7	Lineage4	ural	Non-MDR	0.011404192
TB-DNA0356_S213	Lineage4	ural	Non-MDR	0.011403287
TB-111-20546-19_S105	Lineage4	ural	Non-MDR	0.011403287
TB-111-19597-18_S76	Lineage4	ural	MDR	0.010567345
TB-111-903-19_S92	Lineage4	ural	Non-MDR	0.012942068
TB-111-16979-18_S43	Lineage4	ural	Non-MDR	0.011786865
TB-111-10558-18_S42	Lineage4	ural	Non-MDR	0.011347403
TB-111-9797-18_S155	Lineage4	ural	Non-MDR	0.012007955
TB-333-964-19_S41	Lineage4	ural	Non-MDR	0.012942571
TB-111-16817-18_S138	Lineage4	ural	Non-MDR	0.011125237
TB-111-20109-18_S2	Lineage4	ural	Non-MDR	0.01223373
TB-MoldovaSeq-DNA0276-3306_S86	Lineage4	ural	Non-MDR	0.011987259
TB-222-644-18_S138	Lineage4	ural	Non-MDR	0.012940093
TB-444-6061-18_S104	Lineage4	ural	Non-MDR	0.011550024
TB-111-16485-19_S117	Lineage4	ural	Non-MDR	0.011347831
TB-111-18854-18-138_S26	Lineage4	ural	Non-MDR	0.012438755
TB-222-2620-18-138_S4	Lineage4	ural	Non-MDR	0.012248371
TB-111-1233-19-138_S40	Lineage4	ural	Non-MDR	0.01243234
TB-111-9037-18_S92	Lineage4	ural	Non-MDR	0.012564304
TB-111-21561-19_S150	Lineage4	ural	Non-MDR	0.012225955
TB-111-4167-19_S189	Lineage4	ural	Non-MDR	0.01199988
TB-111-188-18-138_S147	Lineage4	ural	Non-MDR	0.01176844
TB-111-19199-18_S116	Lineage4	ural	Non-MDR	0.012435323
TB-222-1914-19_S208	Lineage4	ural	Non-MDR	0.011522618
TB-111-11299-19_S242	Lineage4	ural	Non-MDR	0.011062037
TB-222-3678-18_S177	Lineage4	ural	Non-MDR	0.011062037
TB-222-4003-18_S71	Lineage4	ural	Non-MDR	0.010723813
TB-111-18075-18_S141	Lineage4	ural	Non-MDR	0.011769069
TB-444-6286-18_S101	Lineage4	ural	Non-MDR	0.01156546
TB-444-5993-18_S30	Lineage4	ural	Non-MDR	0.010724553
TB-444-6093-18_S105	Lineage4	ural	Non-MDR	0.010724553
TB-111-10713-18_S39	Lineage4	ural	Non-MDR	0.012469177
TB-111-11857-18_S135	Lineage4	ural	Non-MDR	0.011783072
TB-111-15794-18_S149	Lineage4	ural	Non-MDR	0.01201391
TB-111-1672-18-138_S166	Lineage4	ural	Non-MDR	0.012951212
TB-MoldovaSeq-DNA0215-4211_S25	Lineage4	ural	Non-MDR	0.012711698
TB-111-19937-18_S168	Lineage4	ural	Non-MDR	0.011126884
TB-222-2618-18_S51	Lineage4	ural	Non-MDR	0.012462203
TB-MoldovaSeq-DNA0310-3312_S313	Lineage4	ural	Non-MDR	0.012462203
TB-111-1793-18_S286	Lineage4	ural	Non-MDR	0.012463426
TB-444-4048-18_S125	Lineage4	ural	Non-MDR	0.012232536
TB-111-9585-18_S116	Lineage4	ural	Non-MDR	0.011774043
TB-111-19530-19_S147	Lineage4	ural	Non-MDR	0.011574086
TB-111-15201-18_S165	Lineage4	ural	Non-MDR	0.012246323
TB-111-11919-18_S80	Lineage4	ural	Non-MDR	0.012246323
TB-111-1266-19-138_S39	Lineage4	ural	Non-MDR	0.01248513
TB-111-8263-18_S51	Lineage4	ural	Non-MDR	0.011798175
TB-444-1834-18_S13	Lineage4	ural	Non-MDR	0.012696363
TB-MoldovaSeq-DNA135-1833_S136	Lineage4	ural	Non-MDR	0.012696363
TB-111-6421-19_S149	Lineage4	ural	Non-MDR	0.012255734
TB-MoldovaSeq-DNA0199-2025_S9	Lineage4	ural	Non-MDR	0.011359881
TB-111-20799-18_S33	Lineage4	ural	Non-MDR	0.012737871
TB-MoldovaSeq-DNA0330-5305_S333	Lineage4	ural	Non-MDR	0.01202001
TB-111-2895-19_S119	Lineage4	ural	Non-MDR	0.01267684
TB-111-7270-19_S127	Lineage4	ural	Non-MDR	0.011751495
TB-111-15075-18_S144	Lineage4	ural	Non-MDR	0.012444845
TB-DNA0334_S191	Lineage4	ural	Non-MDR	0.012926444
TB-333-1983-19_S47	Lineage4	ural	Non-MDR	0.011311697
TB-MoldovaSeq-DNA0286-4470_S289	Lineage4	ural	Non-MDR	0.012669754
TB-333-1864-19_S91	Lineage4	ural	Non-MDR	0.012191673
TB-111-14675-18_S164	Lineage4	ural	Non-MDR	0.011946277
TB-111-5395-19-138_S29	Lineage4	ural	Non-MDR	0.012660551
TB-111-6799-19-138_S43	Lineage4	ural	Non-MDR	0.011716732
TB-111-16121-18-138_S29	Lineage4	ural	Non-MDR	0.012174188
TB-111-18099-18_S101	Lineage4	ural	Non-MDR	0.011290142
TB-333-3079-19_S79	Lineage4	ural	Non-MDR	0.011735854
TB-111-3235-19_S113	Lineage4	ural	Non-MDR	0.0119523
TB-111-7437-19-138_S33	Lineage4	ural	Non-MDR	0.011945453
TB-111-12840-18_S139	Lineage4	ural	Non-MDR	0.012175112
TB-333-5561-19_S173	Lineage4	ural	Non-MDR	0.010300188
TB-111-1328-19-138_S82	Lineage4	ural	Non-MDR	0.011114089
TB-111-15895-18-138_S49	Lineage4	ural	Non-MDR	0.010900645
TB-MoldovaSeq-DNA0266-3138_S76	Lineage4	ural	Non-MDR	0.012894391
TB-111-1249-19-138_S41	Lineage4	ural	Non-MDR	0.011183709
TB-111-5354-19-138_S61	Lineage4	ural	Non-MDR	0.011183709
TB-111-15903-19_S5	Lineage4	ural	Non-MDR	0.011329678
TB-DNA0375_S232	Lineage4	ural	Non-MDR	0.009947251
TB-333-959-19_S82	Lineage4	ural	Non-MDR	0.006756242
TB-111-795-18_S279	Lineage4	ural	Non-MDR	0.006883324
TB-333-1363-19_S33	Lineage4	ural	Non-MDR	0.006751334
TB-222-1385-18_S79	Lineage4	ural	Non-MDR	0.006587042
TB-222-4397-18_S69	Lineage4	ural	Non-MDR	0.006712206
TB-MoldovaSeq-DNA0277-3449_S87	Lineage4	ural	Non-MDR	0.006538034
TB-111-8385-18_S57	Lineage4	ural	Non-MDR	0.006294252
TB-111-15148-18_S245	Lineage4	ural	Non-MDR	0.006418866
TB-DNA0365_S222	Lineage4	ural	Non-MDR	0.006793622
TB-111-16779-18_S99	Lineage4	ural	Non-MDR	0.007688447
TB-111-17340-18-138_S30	Lineage4	ural	Non-MDR	0.007689002
TB-111-16436-19_S115	Lineage4	ural	Non-MDR	0.007672895
TB-222-608-18_S153	Lineage4	ural	Non-MDR	0.00766058
TB-111-1018-18-138_S165	Lineage4	ural	Non-MDR	0.002046812
TB-333-3938-19_S50	Lineage4	ural	Non-MDR	0.002046812
TB-111-7016-18_S4	Lineage4	ural	Non-MDR	0.002147766
TB-444-5376-18_S110	Lineage4	ural	Non-MDR	0.002089812
TB-222-5058-19_S277	Lineage2	beijing	MDR	0.00152024
TB-333-356-19_S177	Lineage2	beijing	Non-MDR	0.001691703
TB-DNA0340_S197	Lineage2	beijing	Non-MDR	0.001691703
TB-111-17854-18_S98	Lineage2	beijing	Non-MDR	0.007139371
TB-111-17901-18_S118	Lineage2	beijing	Non-MDR	0.007139371
TB-MoldovaSeq-DNA021-106_S21	Lineage2	beijing	Non-MDR	0.006099937
TB-111-15203-18_S16	Lineage2	beijing	Non-MDR	0.006823033
TB-222-3339-19_S59	Lineage2	beijing	Non-MDR	0.006329942
TB-MoldovaSeq-DNA0249-3687_S59	Lineage2	beijing	Non-MDR	0.02932753
TB-444-4275-19_S286	Lineage2	beijing	Non-MDR	0.022014448
TB-111-1045-18_S249	Lineage2	beijing	Non-MDR	0.020400283
TB-111-16668-18-138_S124	Lineage2	beijing	Non-MDR	0.021616006
TB-MoldovaSeq-DNA141-1097_S142	Lineage2	beijing	MDR	0.029857592
TB-MoldovaSeq-DNA0202-2452_S12	Lineage2	beijing	Non-MDR	0.021904706
TB-222-2423-18_S144	Lineage2	beijing	Non-MDR	0.021080787
TB-333-3729-19F_S112	Lineage2	beijing	Non-MDR	0.021912803
TB-444-4537-18_S26	Lineage2	beijing	MDR	0.024474708
TB-444-4535-18_S26	Lineage2	beijing	MDR	0.024474708
TB-444-4553-18_S24	Lineage2	beijing	MDR	0.022663982
TB-222-6312-18_S113	Lineage2	beijing	MDR	0.021372342
TB-111-17557-19_S13	Lineage2	beijing	MDR	0.023102162
TB-111-18605-19_S71	Lineage2	beijing	MDR	0.020585857
TB-111-3906-19_S200	Lineage2	beijing	MDR	0.024463995
TB-111-3905-19_S247	Lineage2	beijing	MDR	0.024463995
TB-111-3908-19_S201	Lineage2	beijing	MDR	0.024465984
TB-111-9725-18_S81	Lineage2	beijing	MDR	0.019794781
TB-333-2089-19_S39	Lineage2	beijing	MDR	0.021362822
TB-222-1257-18_S107	Lineage2	beijing	MDR	0.023067582
TB-MoldovaSeq-DNA0217-5425_S27	Lineage2	beijing	MDR	0.023067582
TB-111-8103-18_S73	Lineage2	beijing	MDR	0.023533968
TB-111-10693-18_S43	Lineage2	beijing	MDR	0.020426725
TB-MoldovaSeq-DNA0292-4416_S295	Lineage2	beijing	MDR	0.022634724
TB-222-1682-19-138_S4	Lineage2	beijing	MDR	0.021736846
TB-222-2441-19_S193	Lineage2	beijing	MDR	0.021789141
TB-111-20322-19_S85	Lineage2	beijing	MDR	0.02543401
TB-111-13199-18_S117	Lineage2	beijing	MDR	0.022648272
TB-222-2259-19_S210	Lineage2	beijing	MDR	0.024054051
TB-111-15218-19_S154	Lineage2	beijing	MDR	0.024540446
TB-111-17329-18-138_S9	Lineage2	beijing	MDR	0.02407177
TB-111-352-19_S150	Lineage2	beijing	MDR	0.02407177
TB-111-15348-18_S156	Lineage2	beijing	MDR	0.021294756
TB-333-362-19_S186	Lineage2	beijing	MDR	0.021713046
TB-111-20347-18_S24	Lineage2	beijing	Non-MDR	0.028933077
TB-222-6788-19_S224	Lineage2	beijing	MDR	0.024777015
TB-222-6789-19_S261	Lineage2	beijing	MDR	0.024777015
TB-111-16871-18_S144	Lineage2	beijing	Non-MDR	0.027321895
TB-111-7348-18_S178	Lineage2	beijing	Non-MDR	0.024800454
TB-333-1897-19_S21	Lineage2	beijing	MDR	0.024333742
TB-111-6043-18_S2	Lineage2	beijing	MDR	0.023780554
TB-111-18519-19_S66	Lineage2	beijing	MDR	0.01759936
TB-111-4496-19_S199	Lineage2	beijing	MDR	0.023032345
TB-111-6510-19_S48	Lineage2	beijing	MDR	0.023032345
TB-222-5486-19_S225	Lineage2	beijing	Non-MDR	0.027149215
TB-111-14828-19_S124	Lineage2	beijing	Non-MDR	0.021405483
TB-111-14831-19_S109	Lineage2	beijing	MDR	0.024421212
TB-111-9099-18_S13	Lineage2	beijing	MDR	0.0273142
TB-111-18937-18_S80	Lineage2	beijing	Non-MDR	0.025755379
TB-444-4325-19_S89	Lineage2	beijing	MDR	0.025278617
TB-111-3954-19_S21	Lineage2	beijing	MDR	0.025322828
TB-111-15711-18-138_S15	Lineage2	beijing	Non-MDR	0.024837248
TB-222-5873-19_S247	Lineage2	beijing	MDR	0.024363767
TB-111-14933-19_S121	Lineage2	beijing	Non-MDR	0.024814375
TB-111-6435-18_S186	Lineage2	beijing	Non-MDR	0.026808246
TB-444-5363-18_S57	Lineage2	beijing	MDR	0.02267716
TB-222-2108-18_S149	Lineage2	beijing	Non-MDR	0.03037978
TB-111-10812-18_S5	Lineage2	beijing	Non-MDR	0.029230735
TB-222-3836-18_S178	Lineage2	beijing	Non-MDR	0.029209164
TB-222-2174-19_S78	Lineage2	beijing	Non-MDR	0.027046821
TB-222-1648-19_S16	Lineage2	beijing	Non-MDR	0.028645182
TB-222-5067-18_S71	Lineage2	beijing	Non-MDR	0.028645182
TB-MoldovaSeq-DNA137-1826_S138	Lineage2	beijing	MDR	0.023725822
TB-111-1083-19-138_S95	Lineage2	beijing	Non-MDR	0.022387616
TB-111-1279-18-138_S64	Lineage2	beijing	Non-MDR	0.024200801
TB-222-2112-19_S65	Lineage2	beijing	MDR	0.024540503
TB-111-9753-19_S206	Lineage2	beijing	MDR	0.025031575
TB-111-17495-19_S80	Lineage2	beijing	MDR	0.025496105
TB-222-5569-19_S214	Lineage2	beijing	MDR	0.025496105
TB-111-164-19_S126	Lineage2	beijing	Non-MDR	0.02407294
TB-333-2317-19_S24	Lineage2	beijing	Non-MDR	0.025972583
TB-333-601-19_S127	Lineage2	beijing	Non-MDR	0.024980305
TB-MoldovaSeq-DNA0326-4164_S329	Lineage2	beijing	Non-MDR	0.024980305
TB-111-1972-19-138_S108	Lineage2	beijing	Non-MDR	0.026754804
TB-111-20245-19_S160	Lineage2	beijing	Non-MDR	0.0260918
TB-111-3843-19_S269	Lineage2	beijing	MDR	0.02652082
TB-222-529-18_S140	Lineage2	beijing	Non-MDR	0.026028851
TB-222-5371-19_S262	Lineage2	beijing	MDR	0.027056216
TB-MoldovaSeq-DNA041-423_S41	Lineage2	beijing	MDR	0.022753629
TB-MoldovaSeq-DNA158-1567_S159	Lineage2	beijing	MDR	0.026525673
TB-111-19444-19_S87	Lineage2	beijing	Non-MDR	0.021926914
TB-111-17023-19_S10	Lineage2	beijing	Non-MDR	0.025764234
TB-222-4220-18_S212	Lineage2	beijing	Non-MDR	0.024785844
TB-222-6865-19_S255	Lineage2	beijing	Non-MDR	0.027291019
TB-MoldovaSeq-DNA0237-3588_S47	Lineage2	beijing	Non-MDR	0.026269473
TB-222-5241-19_S252	Lineage2	beijing	Non-MDR	0.026782728
TB-111-24254-18F_S32	Lineage2	beijing	Non-MDR	0.026782728
TB-111-12951-18_S183	Lineage2	beijing	MDR	0.023930762
TB-111-17371-18_S101	Lineage2	beijing	Non-MDR	0.019760104
TB-111-17584-19_S14	Lineage2	beijing	Non-MDR	0.029345401
TB-111-7256-18_S183	Lineage2	beijing	Non-MDR	0.024512369
TB-111-12453-19_S254	Lineage2	beijing	Non-MDR	0.028950684
TB-111-2911-19_S122	Lineage2	beijing	Non-MDR	0.026793018
TB-333-2968-19_S137	Lineage2	beijing	Non-MDR	0.025301554
TB-333-4324-19_S181	Lineage2	beijing	Non-MDR	0.0278667
TB-111-16888-18_S66	Lineage2	beijing	Non-MDR	0.025288317
TB-111-8861-19_S138	Lineage2	beijing	Non-MDR	0.02730586
TB-111-4456-19_S224	Lineage2	beijing	Non-MDR	0.026795675
TB-111-5620-19_S30	Lineage2	beijing	Non-MDR	0.027316912
TB-111-777-19_S262	Lineage2	beijing	Non-MDR	0.030076481
TB-111-7423-18_S7	Lineage2	beijing	Non-MDR	0.025774565
TB-222-3461-18-138_S36	Lineage2	beijing	Non-MDR	0.028392237
TB-222-6448-19_S230	Lineage2	beijing	Non-MDR	0.025781628
TB-MoldovaSeq-DNA147-2239_S148	Lineage2	beijing	Non-MDR	0.025782588
TB-444-2261-18_S13	Lineage2	beijing	Non-MDR	0.025784681
TB-444-2270-18_S198	Lineage2	beijing	Non-MDR	0.025305322
TB-222-6492-19_S267	Lineage2	beijing	Non-MDR	0.025797711
TB-333-2519-19_S35	Lineage2	beijing	Non-MDR	0.027878458
TB-111-16154-18_S89	Lineage2	beijing	Non-MDR	0.026816582
TB-111-8991-18_S48	Lineage2	beijing	Non-MDR	0.027322379
TB-111-20505-18_S19	Lineage2	beijing	Non-MDR	0.02483131
TB-333-2384-19_S26	Lineage2	beijing	Non-MDR	0.025809466
TB-333-5529-19_S64	Lineage2	beijing	Non-MDR	0.029500104
TB-333-667-19_S43	Lineage2	beijing	Non-MDR	0.030056563
TB-222-1888-19_S76	Lineage2	beijing	Non-MDR	0.028936589
TB-333-643-19_S84	Lineage2	beijing	Non-MDR	0.025778385
TB-222-1767-19_S95	Lineage2	beijing	Non-MDR	0.026809868
TB-111-15072-18-138_S69	Lineage2	beijing	Non-MDR	0.026848014
TB-111-12254-18_S120	Lineage2	beijing	Non-MDR	0.023037215
TB-444-4875-19_S32	Lineage2	beijing	Non-MDR	0.023481297
TB-333-579-19_S180	Lineage2	beijing	Non-MDR	0.026642627
TB-111-18148-19_S120	Lineage2	beijing	Non-MDR	0.028221998
TB-333-5403-19_S170	Lineage2	beijing	Non-MDR	0.026642731
TB-MoldovaSeq-DNA0275-4965_S85	Lineage2	beijing	Non-MDR	0.027676266
TB-111-15256-19_S25	Lineage2	beijing	Non-MDR	0.025006649
TB-111-18713-19_S37	Lineage2	beijing	Non-MDR	0.025006649
TB-111-20964-19_S21	Lineage2	beijing	Non-MDR	0.02672611
TB-444-2978-18_S212	Lineage2	beijing	Non-MDR	0.026194841
TB-MoldovaSeq-DNA191-2977_S1	Lineage2	beijing	Non-MDR	0.026194841
TB-MoldovaSeq-DNA0309-5304_S312	Lineage2	beijing	Non-MDR	0.027242686
TB-111-16955-18_S91	Lineage2	beijing	Non-MDR	0.029015769
TB-111-838-19_S255	Lineage2	beijing	Non-MDR	0.025222295
TB-111-12057-18_S119	Lineage2	beijing	Non-MDR	0.026722157
TB-222-6935-19_S242	Lineage2	beijing	Non-MDR	0.028885756
TB-111-4-19F_S94	Lineage2	beijing	Non-MDR	0.02621489
TB-111-662-18-138_S154	Lineage2	beijing	Non-MDR	0.028750477
TB-111-21295-19_S149	Lineage2	beijing	Non-MDR	0.028089923
TB-111-24592-18F_S225	Lineage2	beijing	Non-MDR	0.029210187
TB-222-1300-19_S93	Lineage2	beijing	Non-MDR	0.026516606
TB-111-18146-19_S64	Lineage2	beijing	Non-MDR	0.028759917
TB-111-12836-18_S140	Lineage2	beijing	Non-MDR	0.025634343
TB-111-9806-19_S134	Lineage2	beijing	Non-MDR	0.027161165
TB-111-18597-19_S55	Lineage2	beijing	Non-MDR	0.025175459
TB-111-637-19_S221	Lineage2	beijing	Non-MDR	0.026170458
TB-111-19181-18-138_S55	Lineage2	beijing	Non-MDR	0.025671154
TB-111-7315-19_S99	Lineage2	beijing	Non-MDR	0.024698292
TB-MoldovaSeq-DNA165-1641_S166	Lineage2	beijing	Non-MDR	0.023328958
TB-444-3866-18_S88	Lineage2	beijing	Non-MDR	0.024263925
TB-444-6299-18_S42	Lineage2	beijing	Non-MDR	0.022465222
TB-MoldovaSeq-DNA020-75_S20	Lineage2	beijing	Non-MDR	0.02426001
TB-MoldovaSeq-DNA125-1433_S126	Lineage2	beijing	Non-MDR	0.02335212
TB-111-23190-18F_S230	Lineage2	beijing	Non-MDR	0.026645227
TB-111-7306-18_S179	Lineage2	beijing	Non-MDR	0.028239752
TB-MoldovaSeq-DNA0255-3062_S65	Lineage2	beijing	Non-MDR	0.028237494
TB-111-376-19_S243	Lineage2	beijing	Non-MDR	0.028785643
TB-111-4-19-138_S54	Lineage2	beijing	Non-MDR	0.027160071
TB-111-9735-18_S118	Lineage2	beijing	Non-MDR	0.028206667
TB-DNA0372_S229	Lineage2	beijing	Non-MDR	0.029905644
TB-111-16364-19_S4	Lineage2	beijing	Non-MDR	0.030484548
TB-111-20815-18_S40	Lineage2	beijing	Non-MDR	0.026119138
TB-MoldovaSeq-DNA0231-3743_S41	Lineage2	beijing	Non-MDR	0.029328022
TB-MoldovaSeq-DNA0243-3742_S53	Lineage2	beijing	Non-MDR	0.029328022
TB-DNA0358_S215	Lineage2	beijing	Non-MDR	0.025147405
TB-111-17888-18_S150	Lineage2	beijing	Non-MDR	0.025636892
TB-444-1559-18_S29	Lineage2	beijing	Non-MDR	0.029370778
TB-111-15914-18_S72	Lineage2	beijing	Non-MDR	0.028387956
TB-111-19854-18_S163	Lineage2	beijing	Non-MDR	0.030659561
TB-333-3148-19_S78	Lineage2	beijing	Non-MDR	0.028943547
TB-444-6730-18_S177	Lineage2	beijing	MDR	0.022534106
TB-MoldovaSeq-DNA098-284_S99	Lineage2	beijing	MDR	0.022532285
TB-MoldovaSeq-DNA160-1247_S161	Lineage2	beijing	MDR	0.022974965
TB-222-5589-19_S15	Lineage2	beijing	MDR	0.023044872
TB-333-1625-19_S13	Lineage2	beijing	MDR	0.023117665
TB-222-550-18_S19	Lineage2	beijing	MDR	0.019818508
TB-222-3636-19_S114	Lineage2	beijing	Non-MDR	0.022896855
TB-111-16366-19_S111	Lineage2	beijing	Non-MDR	0.025767327
TB-444-4276-19_S7	Lineage2	beijing	Non-MDR	0.026106379
TB-444-4689-19_S82	Lineage2	beijing	Non-MDR	0.025623113
TB-444-5430-19_S74	Lineage2	beijing	Non-MDR	0.0241961
TB-444-80-19_S256	Lineage2	beijing	Non-MDR	0.025620859
TB-222-517-19_S1	Lineage2	beijing	Non-MDR	0.02563483
TB-111-18296-18_S50	Lineage2	beijing	MDR	0.024670241
TB-444-5924-18_S109	Lineage2	beijing	MDR	0.026132276
TB-222-6436-18_S141	Lineage2	beijing	Non-MDR	0.024204535
TB-MoldovaSeq-DNA0196-1878_S6	Lineage2	beijing	Non-MDR	0.025149657
TB-111-8958-18_S77	Lineage2	beijing	Non-MDR	0.032801475
TB-MoldovaSeq-DNA0218-4275_S28	Lineage2	beijing	Non-MDR	0.034010898
TB-111-3TB-333-19_S116	Lineage2	beijing	Non-MDR	0.031964651
TB-111-17085-19_S54	Lineage2	beijing	Non-MDR	0.031370298
TB-111-12039-18_S255	Lineage2	beijing	Non-MDR	0.031396684
TB-111-7582-18_S8	Lineage2	beijing	Non-MDR	0.030765399
TB-111-1481-18-138_S63	Lineage2	beijing	Non-MDR	0.034794071
TB-444-5426-18_S29	Lineage2	beijing	Non-MDR	0.034123051
TB-444-6340-18_S96	Lineage2	beijing	Non-MDR	0.034123051
TB-111-5633-19_S78	Lineage2	beijing	Non-MDR	0.034166864
TB-444-3582-18_S46	Lineage2	beijing	Non-MDR	0.02929323
TB-444-3826-18_S120	Lineage2	beijing	Non-MDR	0.034195751
TB-444-3655-18_S128	Lineage2	beijing	Non-MDR	0.032894601
TB-MoldovaSeq-DNA120-1556_S121	Lineage2	beijing	Non-MDR	0.034195751
TB-111-16408-19_S26	Lineage2	beijing	Non-MDR	0.030962697
TB-111-18825-19_S38	Lineage2	beijing	Non-MDR	0.030962697
TB-DNA0367_S224	Lineage2	beijing	Non-MDR	0.033481301
TB-111-21515-19_S82	Lineage2	beijing	Non-MDR	0.032220545
TB-333-1295-19-138_S59	Lineage2	beijing	Non-MDR	0.033473936
TB-111-14915-19_S44	Lineage2	beijing	Non-MDR	0.034123675
TB-111-19737-19_S32	Lineage2	beijing	Non-MDR	0.034123675
TB-111-257-19_S211	Lineage2	beijing	Non-MDR	0.034134538
TB-333-3150-19_S156	Lineage2	beijing	Non-MDR	0.034548577
TB-111-571-19_S162	Lineage2	beijing	Non-MDR	0.034548577
TB-111-254-19_S240	Lineage2	beijing	Non-MDR	0.034551387
TB-333-4869-19_S74	Lineage2	beijing	Non-MDR	0.036966889
TB-444-4476-19_S11	Lineage2	beijing	Non-MDR	0.030996807
TB-111-12357-18_S122	Lineage2	beijing	Non-MDR	0.030387522
TB-111-16224-19_S68	Lineage2	beijing	Non-MDR	0.029824931
TB-DNA0355_S212	Lineage2	beijing	Non-MDR	0.031598532
TB-MoldovaSeq-DNA044-512_S44	Lineage2	beijing	Non-MDR	0.034137287
TB-111-15778-18_S29	Lineage2	beijing	Non-MDR	0.034803969
TB-111-616-18_S264	Lineage2	beijing	Non-MDR	0.035460558
TB-111-20820-19_S72	Lineage2	beijing	Non-MDR	0.035462307
TB-333-5531-19-138_S111	Lineage2	beijing	Non-MDR	0.034134357
TB-111-14697-18-138_S13	Lineage2	beijing	Non-MDR	0.030384033
TB-222-4120-18_S210	Lineage2	beijing	Non-MDR	0.03099099
TB-111-2675-19_S46	Lineage2	beijing	Non-MDR	0.02763944
TB-444-894-19-138_S16	Lineage2	beijing	Non-MDR	0.029853553
TB-444-3447-18_S201	Lineage2	beijing	Non-MDR	0.031521106
TB-444-3464-18_S20	Lineage2	beijing	Non-MDR	0.031038163
TB-111-19502-18_S100	Lineage2	beijing	Non-MDR	0.036113893
TB-333-909-19_S44	Lineage2	beijing	Non-MDR	0.031527769
TB-111-18879-18-138_S27	Lineage2	beijing	Non-MDR	0.034047449
TB-111-2571-19_S237	Lineage2	beijing	Non-MDR	0.034135723
TB-111-8244-18_S61	Lineage2	beijing	Non-MDR	0.035665591
TB-111-4396-19_S169	Lineage2	beijing	Non-MDR	0.033219703
TB-111-4383-19_S166	Lineage2	beijing	Non-MDR	0.034535582
TB-111-3963-19_S204	Lineage2	beijing	Non-MDR	0.034534586
TB-111-15730-18_S129	Lineage2	beijing	Non-MDR	0.033871247
TB-MoldovaSeq-DNA0327-5703_S330	Lineage2	beijing	Non-MDR	0.035186089
TB-MoldovaSeq-DNA0307-5315_S310	Lineage2	beijing	Non-MDR	0.036580273
TB-MoldovaSeq-DNA0232-2994_S42	Lineage2	beijing	Non-MDR	0.033873024
TB-MoldovaSeq-DNA022-181_S22	Lineage2	beijing	Non-MDR	0.033873024
TB-MoldovaSeq-DNA0321-5415_S324	Lineage2	beijing	Non-MDR	0.03588491
TB-111-19967-18_S7	Lineage2	beijing	Non-MDR	0.032635498
TB-333-3946-19_S138	Lineage2	beijing	Non-MDR	0.029076714
TB-111-12152-19_S193	Lineage2	beijing	Non-MDR	0.030905538
TB-111-18191-19_S153	Lineage2	beijing	Non-MDR	0.030333349
TB-222-1806-18_S123	Lineage2	beijing	Non-MDR	0.022774231
TB-333-2795-19_S141	Lineage2	beijing	Non-MDR	0.024668285
TB-333-5492-19_S82	Lineage2	beijing	Non-MDR	0.024196853
TB-111-16595-18-138_S100	Lineage2	beijing	Non-MDR	0.022993653
TB-444-3335-18_S210	Lineage2	beijing	Non-MDR	0.02584278
TB-MoldovaSeq-DNA0195-2337_S5	Lineage2	beijing	Non-MDR	0.023921563
TB-MoldovaSeq-DNA176-2331_S177	Lineage2	beijing	Non-MDR	0.025544772
TB-222-5798-19_S249	Lineage2	beijing	Non-MDR	0.02649009
TB-555-5967-19_S248	Lineage2	beijing	Non-MDR	0.027520231
TB-111-15526-18-138_S70	Lineage2	beijing	MDR	0.019829907
TB-MoldovaSeq-DNA054-1019_S54	Lineage2	beijing	MDR	0.020588905
TB-MoldovaSeq-DNA119-1027_S120	Lineage2	beijing	MDR	0.020207873
TB-MoldovaSeq-DNA0265-3139_S75	Lineage2	beijing	Non-MDR	0.023398283
TB-111-198-19_S71	Lineage2	beijing	Non-MDR	0.019271107
TB-111-3024-18_S98	Lineage2	beijing	Non-MDR	0.020421972
TB-111-20522-18_S46	Lineage2	beijing	Non-MDR	0.01927263
TB-111-1390-19-138_S81	Lineage2	beijing	Non-MDR	0.020412202
TB-111-17913-18_S124	Lineage2	beijing	Non-MDR	0.019648595
TB-111-15542-18-138_S34	Lineage2	beijing	Non-MDR	0.018192307
TB-111-19582-19_S146	Lineage2	beijing	Non-MDR	0.018901742
TB-444-4300-18_S131	Lineage2	beijing	Non-MDR	0.018786031
TB-444-3402-18_S204	Lineage2	beijing	Non-MDR	0.018425256
TB-444-5132-19_S57	Lineage2	beijing	Non-MDR	0.017736154
TB-111-14707-18_S189	Lineage2	beijing	Non-MDR	0.020012107
TB-222-6616-19_S278	Lineage2	beijing	Non-MDR	0.020316149
TB-MoldovaSeq-DNA0279-3622_S89	Lineage2	beijing	Non-MDR	0.024124263
TB-111-16816-19_S103	Lineage2	beijing	Non-MDR	0.018423012
TB-111-6871-19_S106	Lineage2	beijing	Non-MDR	0.019913856
TB-333-3982-19_S57	Lineage2	beijing	Non-MDR	0.018080883
TB-111-20774-19_S163	Lineage2	beijing	Non-MDR	0.017461562
TB-333-2939-19_S54	Lineage2	beijing	Non-MDR	0.016799939
TB-MoldovaSeq-DNA0262-3519_S72	Lineage2	beijing	Non-MDR	0.018854929
TB-111-10460-18_S38	Lineage2	beijing	Non-MDR	0.019222128
TB-MoldovaSeq-DNA0274-3861_S98	Lineage2	beijing	Non-MDR	0.016476388
TB-222-2915-19_S202	Lineage2	beijing	Non-MDR	0.020192736
TB-DNA0354_S211	Lineage2	beijing	Non-MDR	0.01869038
TB-MoldovaSeq-DNA0300-2084_S303	Lineage2	beijing	Non-MDR	0.01869038
TB-444-3732-18_S203	Lineage2	beijing	Non-MDR	0.018337803
TB-222-1992-19_S64	Lineage2	beijing	Non-MDR	0.019855873
TB-444-4717-19_S27	Lineage2	beijing	Non-MDR	0.016650865
TB-444-4749-18_S27	Lineage2	beijing	Non-MDR	0.018333049
TB-MoldovaSeq-DNA024-243_S24	Lineage2	beijing	Non-MDR	0.019092908
TB-333-1097-19_S74	Lineage2	beijing	Non-MDR	0.018367713
TB-333-2223-19_S7	Lineage2	beijing	Non-MDR	0.018369206
TB-333-1104-19_S79	Lineage2	beijing	Non-MDR	0.018367713
TB-111-12061-19_S190	Lineage2	beijing	Non-MDR	0.019423414
TB-111-21120-19_S167	Lineage2	beijing	Non-MDR	0.019505567
TB-333-642-19_S76	Lineage2	beijing	Non-MDR	0.018420706
TB-111-7857-18_S5	Lineage2	beijing	Non-MDR	0.019138
TB-444-5103-19_S15	Lineage2	beijing	Non-MDR	0.016713195
TB-111-6372-19_S219	Lineage2	beijing	Non-MDR	0.019495798
TB-333-4387-19_S80	Lineage2	beijing	Non-MDR	0.017395549
TB-111-21013-18_S28	Lineage2	beijing	Non-MDR	0.017726743
TB-222-3882-18_S180	Lineage2	beijing	Non-MDR	0.018753162
TB-222-7022-19_S270	Lineage2	beijing	Non-MDR	0.018404651
TB-111-15049-19_S62	Lineage2	beijing	Non-MDR	0.018751641
TB-111-16502-19_S130	Lineage2	beijing	Non-MDR	0.019139553
TB-333-4522-19_S274	Lineage2	beijing	Non-MDR	0.018423667
TB-111-14162-18_S70	Lineage2	beijing	Non-MDR	0.020285323
TB-111-10403-18_S21	Lineage2	beijing	Non-MDR	0.018784188
TB-111-16594-18_S127	Lineage2	beijing	Non-MDR	0.019521855
TB-222-438-19_S5	Lineage2	beijing	Non-MDR	0.017395215
TB-222-5917-19_S281	Lineage2	beijing	Non-MDR	0.018789857
TB-111-612-18_S280	Lineage2	beijing	Non-MDR	0.017370117
TB-111-3149-19_S92	Lineage2	beijing	Non-MDR	0.018741275
TB-111-3518-19_S117	Lineage2	beijing	Non-MDR	0.018756305
TB-222-17431849-18_S179	Lineage2	beijing	Non-MDR	0.019886468
TB-222-236-18_S67	Lineage2	beijing	Non-MDR	0.018403307
TB-111-19471-18_S130	Lineage2	beijing	Non-MDR	0.01769275
TB-111-14522-19_S100	Lineage2	beijing	Non-MDR	0.020196283
TB-111-16964-18_S4	Lineage2	beijing	Non-MDR	0.019806257
TB-111-22820-18F_S27	Lineage2	beijing	Non-MDR	0.019036543
TB-111-14937-19_S129	Lineage2	beijing	Non-MDR	0.024667806
TB-111-16361-18_S10	Lineage2	beijing	MDR	0.014841721
TB-MoldovaSeq-DNA0227-4268_S37	Lineage2	beijing	MDR	0.015130312
TB-111-16236-19_S28	Lineage2	beijing	Non-MDR	0.022716896
TB-111-19235-19_S40	Lineage2	beijing	Non-MDR	0.022716896
TB-DNA0380_S237	Lineage2	beijing	Non-MDR	0.018619376
TB-111-16572-19_S15	Lineage2	beijing	MDR	0.016045217
TB-111-3134-19-138_S38	Lineage2	beijing	Non-MDR	0.018348064
TB-111-641-19_S65	Lineage2	beijing	Non-MDR	0.016680495
TB-111-20536-19_S46	Lineage2	beijing	Non-MDR	0.017660168
TB-111-20598-19_S34	Lineage2	beijing	Non-MDR	0.017660168
TB-111-17994-18_S117	Lineage2	beijing	Non-MDR	0.018461882
TB-111-12636-18_S91	Lineage2	beijing	Non-MDR	0.021106202
TB-333-4571-19_S262	Lineage2	beijing	Non-MDR	0.020627066
TB-111-22620-18F_S223	Lineage2	beijing	Non-MDR	0.020630357
TB-111-8526-19-138_S89	Lineage2	beijing	Non-MDR	0.021425335
TB-111-15023-18_S107	Lineage2	beijing	Non-MDR	0.020220154
TB-111-7856-18_S184	Lineage2	beijing	Non-MDR	0.020617267
TB-111-3643-19_S118	Lineage2	beijing	Non-MDR	0.016714053
TB-MoldovaSeq-DNA0260-3533_S70	Lineage2	beijing	Non-MDR	0.019495297
TB-444-1010-19-138_S19	Lineage2	beijing	Non-MDR	0.017711586
TB-MoldovaSeq-DNA003-543_S3	Lineage2	beijing	Non-MDR	0.018054093
TB-MoldovaSeq-DNA007-541_S7	Lineage2	beijing	Non-MDR	0.018054093
TB-444-4072-19_S2	Lineage2	beijing	Non-MDR	0.017046627
TB-222-2010-19_S136	Lineage2	beijing	Non-MDR	0.021669133
TB-111-4790-19_S95	Lineage2	beijing	Non-MDR	0.020579542
TB-333-4790-19_S226	Lineage2	beijing	Non-MDR	0.020149591
TB-111-9452-18_S144	Lineage2	beijing	Non-MDR	0.022899895
TB-111-17337-19_S132	Lineage2	beijing	MDR	0.024382511
TB-333-131-19_S121	Lineage2	beijing	Non-MDR	0.023919872
TB-DNA0348_S205	Lineage2	beijing	Non-MDR	0.021158487
TB-444-6200-18_S180	Lineage2	beijing	Non-MDR	0.024182168
TB-111-18763-18-138_S32	Lineage2	beijing	Non-MDR	0.023722459
TB-111-4702-19_S5	Lineage2	beijing	Non-MDR	0.024169843
TB-111-8603-19_S107	Lineage2	beijing	Non-MDR	0.020737476
TB-111-13281-18_S123	Lineage2	beijing	Non-MDR	0.026109232
TB-333-3247-19_S66	Lineage2	beijing	Non-MDR	0.027656791
TB-111-20401-19_S164	Lineage2	beijing	MDR	0.021357469
TB-222-5441-18_S70	Lineage2	beijing	MDR	0.024443496
TB-111-17376-19_S131	Lineage2	beijing	MDR	0.019402184
TB-222-5503-19_S282	Lineage2	beijing	MDR	0.026860719
TB-444-2046-18_S28	Lineage2	beijing	MDR	0.024000695
TB-444-3284-18_S90	Lineage2	beijing	MDR	0.024412816
TB-MoldovaSeq-DNA146-2045_S147	Lineage2	beijing	MDR	0.024832887
TB-111-1285-19_S142	Lineage2	beijing	MDR	0.024411831
TB-111-7470-18_S14	Lineage2	beijing	MDR	0.024889835
TB-111-11057-18_S146	Lineage2	beijing	MDR	0.026261125
TB-MoldovaSeq-DNA006-563_S6	Lineage2	beijing	MDR	0.025246378
TB-MoldovaSeq-DNA067-554_S67	Lineage2	beijing	MDR	0.025248431
TB-MoldovaSeq-DNA008-549_S8	Lineage2	beijing	MDR	0.025246378
TB-111-10960-18_S7	Lineage2	beijing	MDR	0.019447031
TB-333-15-19_S92	Lineage2	beijing	MDR	0.02266446
TB-444-3449-18_S166	Lineage2	beijing	MDR	0.02266446
TB-222-6602-19_S276	Lineage2	beijing	MDR	0.022225957
TB-111-14829-18_S108	Lineage2	beijing	MDR	0.020381954
TB-111-9803-18_S9	Lineage2	beijing	MDR	0.020381954
TB-111-20704-18_S36	Lineage2	beijing	MDR	0.02196371
TB-111-4837-18_S135	Lineage2	beijing	MDR	0.019960466
TB-111-17364-19_S79	Lineage2	beijing	MDR	0.019631341
TB-111-5263-18_S15	Lineage2	beijing	MDR	0.01617894
TB-222-5856-19_S217	Lineage2	beijing	MDR	0.023495903
TB-222-4598-18_S73	Lineage2	beijing	MDR	0.023475241
TB-MoldovaSeq-DNA064-501_S64	Lineage2	beijing	MDR	0.024891812
TB-MoldovaSeq-DNA0304-5778_S307	Lineage2	beijing	Non-MDR	0.031096234
TB-MoldovaSeq-DNA0317-4201_S320	Lineage2	beijing	Non-MDR	0.026190259
TB-333-1458-19_S129	Lineage2	beijing	Non-MDR	0.024334748
TB-333-2143-19_S91	Lineage2	beijing	Non-MDR	0.027849054
TB-111-14846-18_S188	Lineage2	beijing	Non-MDR	0.024806904
TB-222-6046-19_S237	Lineage2	beijing	Non-MDR	0.026292826
TB-111-14742-18_S153	Lineage2	beijing	Non-MDR	0.027335696
TB-444-3180-18_S208	Lineage2	beijing	Non-MDR	0.019476556
TB-MoldovaSeq-DNA029-42_S29	Lineage2	beijing	MDR	0.024504227
TB-444-6829-18_S133	Lineage2	beijing	Non-MDR	0.027886736
TB-444-6831-18_S128	Lineage2	beijing	Non-MDR	0.027886736
TB-444-6811-18_S54	Lineage2	beijing	Non-MDR	0.027889009
TB-444-6812-18_S127	Lineage2	beijing	Non-MDR	0.027063546
TB-444-6836-18_S52	Lineage2	beijing	Non-MDR	0.027889004
TB-222-2779-18_S91	Lineage2	beijing	Non-MDR	0.023980883
TB-444-6869-18_S124	Lineage2	beijing	Non-MDR	0.026997806
TB-111-816-18_S278	Lineage2	beijing	Non-MDR	0.025424792
TB-111-19200-18_S143	Lineage2	beijing	MDR	0.022654788
TB-111-387-19_S235	Lineage2	beijing	MDR	0.022235477
TB-222-2036-18_S148	Lineage2	beijing	MDR	0.025562408
TB-222-975-19-138_S3	Lineage2	beijing	MDR	0.025562408
TB-111-18094-18_S125	Lineage2	beijing	MDR	0.024642483
TB-111-5264-18_S2	Lineage2	beijing	MDR	0.02512675
TB-333-3095-19-138_S55	Lineage2	beijing	MDR	0.026621162
TB-111-19345-19_S56	Lineage2	beijing	MDR	0.024181905
TB-MoldovaSeq-DNA0318-3760_S321	Lineage2	beijing	MDR	0.024181905
TB-444-3831-18_S41	Lineage2	beijing	MDR	0.023737501
TB-333-1821-19_S187	Lineage2	beijing	MDR	0.021553634
TB-111-16652-18_S134	Lineage2	beijing	MDR	0.022842776
TB-444-5139-18_S43	Lineage2	beijing	MDR	0.024166544
TB-MoldovaSeq-DNA012-385_S12	Lineage2	beijing	MDR	0.025124785
TB-MoldovaSeq-DNA0332-5161_S335	Lineage2	beijing	MDR	0.025114272
TB-111-4097-19_S182	Lineage2	beijing	MDR	0.025011694
TB-444-5345-18_S23	Lineage2	beijing	MDR	0.025007849
TB-444-6199-18_S51	Lineage2	beijing	MDR	0.027582217
TB-444-1359-18_S186	Lineage2	beijing	MDR	0.028120451
TB-MoldovaSeq-DNA0241-2352_S51	Lineage2	beijing	MDR	0.025530224
TB-444-4990-18_S103	Lineage2	beijing	MDR	0.027011923
TB-MoldovaSeq-DNA071-544_S71	Lineage2	beijing	MDR	0.027565216
TB-444-4310-18_S107	Lineage2	beijing	MDR	0.026074522
TB-MoldovaSeq-DNA175-2017_S176	Lineage2	beijing	MDR	0.02467821
TB-MoldovaSeq-DNA085-249_S85	Lineage2	beijing	MDR	0.028679195
TB-111-16380-18_S12	Lineage2	beijing	MDR	0.026025131
TB-111-7296-19_S106	Lineage2	beijing	MDR	0.027578772
TB-111-2947-19-138_S53	Lineage2	beijing	MDR	0.027072597
TB-111-21513-19_S91	Lineage2	beijing	MDR	0.02555607
TB-111-7718-18_S189	Lineage2	beijing	MDR	0.027580999
TB-222-4414-18_S88	Lineage2	beijing	MDR	0.02746119
TB-222-2111-19_S92	Lineage2	beijing	MDR	0.025410967
TB-111-9401-18_S138	Lineage2	beijing	Non-MDR	0.020753321
TB-111-20345-19_S159	Lineage2	beijing	Non-MDR	0.027602003
TB-333-4787-19_S174	Lineage2	beijing	Non-MDR	0.029256816
TB-111-21436-19_S113	Lineage2	beijing	Non-MDR	0.027678938
TB-MoldovaSeq-DNA0273-3926_S97	Lineage2	beijing	Non-MDR	0.027149321
TB-111-1049-18-138_S153	Lineage2	beijing	Non-MDR	0.027039703
TB-111-3425-19_S90	Lineage2	beijing	Non-MDR	0.024974153
TB-111-8522-18_S71	Lineage2	beijing	Non-MDR	0.021992752
TB-444-6556-18_S132	Lineage2	beijing	Non-MDR	0.02465839
TB-MoldovaSeq-DNA163-1145_S164	Lineage2	beijing	Non-MDR	0.02465839
TB-111-1245-19_S109	Lineage2	beijing	Non-MDR	0.019368748
TB-111-1292-19-138_S46	Lineage2	beijing	Non-MDR	0.019368748
TB-111-8091-18_S59	Lineage2	beijing	Non-MDR	0.019946141
TB-111-12779-18_S142	Lineage2	beijing	Non-MDR	0.020866767
TB-111-18326-18_S156	Lineage2	beijing	Non-MDR	0.021139016
TB-333-5721-19_S167	Lineage2	beijing	Non-MDR	0.016319382
TB-444-3199-18_S191	Lineage2	beijing	Non-MDR	0.016319382
TB-111-23559-18F_S30	Lineage2	beijing	Non-MDR	0.022836927
TB-222-5528-18_S88	Lineage2	beijing	Non-MDR	0.021987359
TB-111-32-19_S94	Lineage2	beijing	Non-MDR	0.018380946
TB-111-1091-19_S111	Lineage2	beijing	Non-MDR	0.019448734
TB-333-4657-19_S88	Lineage2	beijing	Non-MDR	0.020664415
TB-111-7422-18_S8	Lineage2	beijing	Non-MDR	0.022773806
TB-111-17702-18_S82	Lineage2	beijing	Non-MDR	0.026029754
TB-111-18377-18_S123	Lineage2	beijing	Non-MDR	0.023626346
TB-111-12560-18_S81	Lineage2	beijing	Non-MDR	0.018744164
TB-111-17754-19_S287	Lineage2	beijing	Non-MDR	0.018774593
TB-333-1925-19_S48	Lineage2	beijing	Non-MDR	0.021417285
TB-333-341-19_S282	Lineage2	beijing	Non-MDR	0.022249797
TB-222-5074-19_S251	Lineage2	beijing	Non-MDR	0.02314504
TB-333-2314-19_S80	Lineage2	beijing	Non-MDR	0.022700898
TB-222-4327-18_S75	Lineage2	beijing	Non-MDR	0.021414003
TB-111-7387-18_S188	Lineage2	beijing	Non-MDR	0.019528128
TB-333-5552-19_S55	Lineage2	beijing	Non-MDR	0.019528131
TB-333-5553-19_S160	Lineage2	beijing	Non-MDR	0.019896327
TB-111-18400-19_S53	Lineage2	beijing	Non-MDR	0.019528131
TB-333-5935-19-138_S47	Lineage2	beijing	Non-MDR	0.020285138
TB-333-808-19_S122	Lineage2	beijing	Non-MDR	0.019897793
TB-111-16108-19_S140	Lineage2	beijing	Non-MDR	0.019513769
TB-111-20082-18_S5	Lineage2	beijing	Non-MDR	0.019513769
TB-MoldovaSeq-DNA0224-2122_S34	Lineage2	beijing	Non-MDR	0.020285138
TB-222-2158-18_S59	Lineage2	beijing	Non-MDR	0.020018843
TB-111-4272-19_S214	Lineage2	beijing	Non-MDR	0.020130803
TB-DNA0335_S192	Lineage2	beijing	Non-MDR	0.01899407
TB-MoldovaSeq-DNA0201-1202_S11	Lineage2	beijing	Non-MDR	0.020510381
TB-111-6420-19_S223	Lineage2	beijing	Non-MDR	0.019113558
TB-111-19201-18_S56	Lineage2	beijing	Non-MDR	0.017700575
TB-111-3271-19-138_S98	Lineage2	beijing	Non-MDR	0.018034273
TB-111-336-18-138_S149	Lineage2	beijing	Non-MDR	0.019455282
TB-444-5796-18_S63	Lineage2	beijing	Non-MDR	0.017684968
TB-111-11485-19_S252	Lineage2	beijing	Non-MDR	0.020281076
TB-333-2492-19_S81	Lineage2	beijing	Non-MDR	0.019892144
TB-111-12521-19_S197	Lineage2	beijing	Non-MDR	0.021487534
TB-111-20644-19_S22	Lineage2	beijing	Non-MDR	0.020276939
TB-MoldovaSeq-DNA0208-2207_S18	Lineage2	beijing	Non-MDR	0.020673455
TB-333-3399-19_S68	Lineage2	beijing	Non-MDR	0.021487617
TB-222-5681-18_S112	Lineage2	beijing	Non-MDR	0.018414442
TB-MoldovaSeq-DNA127-1914_S128	Lineage2	beijing	Non-MDR	0.019505345
TB-MoldovaSeq-DNA0264-3410_S74	Lineage2	beijing	Non-MDR	0.019087095
TB-MoldovaSeq-DNA0250-3578_S60	Lineage2	beijing	Non-MDR	0.018775524
TB-444-2485-19_S3	Lineage2	beijing	Non-MDR	0.019135878
TB-111-17656-18_S146	Lineage2	beijing	Non-MDR	0.020274463
TB-222-5786-19_S231	Lineage2	beijing	Non-MDR	0.018007766
TB-MoldovaSeq-DNA0200-2023_S10	Lineage2	beijing	Non-MDR	0.020989079
TB-111-17750-19_S63	Lineage2	beijing	Non-MDR	0.0212935
TB-111-7040-18_S24	Lineage2	beijing	Non-MDR	0.02421179
TB-222-14-18_S137	Lineage2	beijing	Non-MDR	0.024221481
TB-222-3869-18_S209	Lineage2	beijing	Non-MDR	0.021988342
TB-222-4723-18_S87	Lineage2	beijing	Non-MDR	0.021988342
TB-444-2277-19_S230	Lineage2	beijing	Non-MDR	0.022847992
TB-MoldovaSeq-DNA0331-5057_S334	Lineage2	beijing	Non-MDR	0.021563069
TB-111-16773-18_S137	Lineage2	beijing	Non-MDR	0.029064115
TB-222-2479-19_S54	Lineage2	beijing	Non-MDR	0.030199353
TB-111-18890-19_S65	Lineage2	beijing	Non-MDR	0.024663134
TB-111-18178-18_S102	Lineage2	beijing	Non-MDR	0.032656825
TB-MoldovaSeq-DNA038-357_S38	Lineage2	beijing	MDR	0.024635531
TB-333-228-19_S276	Lineage2	beijing	MDR	0.027798868
TB-444-4067-19_S12	Lineage2	beijing	MDR	0.029876436
TB-444-3959-19_S77	Lineage2	beijing	MDR	0.02778041
TB-444-6671-18_S130	Lineage2	beijing	MDR	0.02778041
TB-111-4965-19_S245	Lineage2	beijing	MDR	0.029454452
TB-111-4492-19_S271	Lineage2	beijing	MDR	0.02674806
TB-111-15545-18-138_S25	Lineage2	beijing	MDR	0.029341064
TB-MoldovaSeq-DNA0207-2369_S17	Lineage2	beijing	MDR	0.02936251
TB-111-3790-19_S246	Lineage2	beijing	MDR	0.029360165
TB-DNA0338_S195	Lineage2	beijing	MDR	0.031105898
TB-111-14068-18_S152	Lineage2	beijing	MDR	0.029365168
TB-111-19280-18_S132	Lineage2	beijing	MDR	0.027173353
TB-111-1875-19_S1	Lineage2	beijing	MDR	0.028844699
TB-111-6049-18_S10	Lineage2	beijing	MDR	0.029388784
TB-111-1410-18-138_S155	Lineage2	beijing	MDR	0.030403852
TB-333-52-19_S188	Lineage2	beijing	MDR	0.028903463
TB-333-662-19_S185	Lineage2	beijing	MDR	0.028347063
TB-333-2153-19_S131	Lineage2	beijing	MDR	0.026745969
