# Supplementary material for: The recent rapid expansion of multidrug resistant Ural lineage Mycobacterium tuberculosis in Moldova
Source: Nat Commun. 2024 Apr 5;15:2962. doi: 10.1038/s41467-024-47282-9 (PMC10997638; doi:10.1038/s41467-024-47282-9)
Supplement: Supplementary file 7 — Source Data [file 41467_2024_47282_MOESM7_ESM.zip › SourceData/TableS2_Data.csv]

SequenceID	Rifampin	Isoniazid	Ethambutol	Pyrazinamide	Streptomycin	Lineage_Type
TB-222-14-18_S137	No	No	No	No	No	Beijing Non-MDR
TB-111-4-19-138_S54	No	No	No	No	No	Beijing Non-MDR
TB-333-15-19_S92	Yes	Yes	Yes	No	Yes	Beijing MDR
TB-111-164-19_S126	No	Yes	No	No	Yes	Beijing Non-MDR
TB-111-32-19_S94	No	No	No	No	No	Beijing Non-MDR
TB-333-52-19_S188	Yes	Yes	Yes	No	Yes	Beijing MDR
TB-MoldovaSeq-DNA017-15_S17	Yes	Yes	Yes	Yes	Yes	Beijing MDR
TB-MoldovaSeq-DNA025-11_S25	Yes	Yes	No	No	Yes	Beijing MDR
TB-MoldovaSeq-DNA026-12_S26	Yes	Yes	Yes	Yes	Yes	Beijing MDR
TB-333-228-19_S276	Yes	Yes	No	No	Yes	Beijing MDR
TB-111-198-19_S71	No	No	No	No	No	Beijing Non-MDR
TB-111-23190-18F_S230	No	No	No	No	No	Beijing Non-MDR
TB-111-336-18-138_S149	No	No	No	No	No	Beijing Non-MDR
TB-MoldovaSeq-DNA027-35_S27	Yes	Yes	Yes	Yes	Yes	Beijing MDR
TB-MoldovaSeq-DNA029-42_S29	Yes	Yes	Yes	No	Yes	Beijing MDR
TB-111-616-18_S264	No	No	No	No	No	Beijing Non-MDR
TB-MoldovaSeq-DNA019-60_S19	Yes	Yes	No	No	Yes	Beijing MDR
TB-MoldovaSeq-DNA104-59_S105	Yes	Yes	Yes	Yes	Yes	Beijing MDR
TB-111-211-19_S122	Yes	Yes	Yes	Yes	Yes	Beijing MDR
TB-333-131-19_S121	No	No	No	No	No	Beijing Non-MDR
TB-111-548-18_S84	Yes	Yes	Yes	Yes	Yes	Beijing MDR
TB-111-612-18_S280	No	No	No	No	No	Beijing Non-MDR
TB-MoldovaSeq-DNA020-75_S20	No	No	No	No	No	Beijing Non-MDR
TB-MoldovaSeq-DNA031-74_S31	Yes	Yes	Yes	Yes	Yes	Beijing MDR
TB-111-254-19_S240	No	No	No	No	No	Beijing Non-MDR
TB-111-257-19_S211	No	No	No	No	No	Beijing Non-MDR
TB-111-352-19_S150	Yes	Yes	Yes	Yes	Yes	Beijing MDR
TB-333-339-19_S49	No	No	No	No	No	Beijing Non-MDR
TB-444-80-19_S256	No	No	No	No	No	Beijing Non-MDR
TB-222-147-18_S83	Yes	Yes	Yes	Yes	Yes	Beijing MDR
TB-MoldovaSeq-DNA011-125_S11	Yes	Yes	Yes	No	Yes	Beijing MDR
TB-MoldovaSeq-DNA021-106_S21	No	No	No	No	No	Beijing Non-MDR
TB-MoldovaSeq-DNA034-100_S34	Yes	Yes	Yes	Yes	Yes	Beijing MDR
TB-MoldovaSeq-DNA055-99_S55	Yes	Yes	Yes	Yes	Yes	Beijing MDR
TB-MoldovaSeq-DNA096-134_S97	Yes	Yes	Yes	Yes	Yes	Beijing MDR
TB-111-376-19_S243	No	No	No	No	No	Beijing Non-MDR
TB-111-387-19_S235	Yes	Yes	Yes	No	Yes	Beijing MDR
TB-222-287-19_S199	No	No	No	No	No	Beijing Non-MDR
TB-111-662-18-138_S154	No	No	No	No	No	Beijing Non-MDR
TB-MoldovaSeq-DNA022-181_S22	No	No	No	No	No	Beijing Non-MDR
TB-333-341-19_S282	No	No	No	No	No	Beijing Non-MDR
TB-111-816-18_S278	No	Yes	No	No	Yes	Beijing Non-MDR
TB-111-571-19_S162	No	No	No	No	No	Beijing Non-MDR
TB-222-236-18_S67	No	No	No	No	No	Beijing Non-MDR
TB-222-365-18_S83	Yes	Yes	Yes	No	Yes	Beijing MDR
TB-MoldovaSeq-DNA049-220_S49	Yes	Yes	Yes	Yes	Yes	Beijing MDR
TB-111-637-19_S221	No	No	No	No	No	Beijing Non-MDR
TB-111-641-19_S65	No	Yes	No	No	Yes	Beijing Non-MDR
TB-111-777-19_S262	No	No	No	No	No	Beijing Non-MDR
TB-111-838-19_S255	No	No	No	No	No	Beijing Non-MDR
TB-333-356-19_S177	No	No	No	No	No	Beijing Non-MDR
TB-111-1045-18_S249	No	No	No	No	Yes	Beijing Non-MDR
TB-111-1049-18-138_S153	No	No	No	No	No	Beijing Non-MDR
TB-MoldovaSeq-DNA0201-1202_S11	No	No	No	No	No	Beijing Non-MDR
TB-MoldovaSeq-DNA024-243_S24	No	No	No	No	No	Beijing Non-MDR
TB-111-720-19_S257	No	Yes	Yes	No	Yes	Beijing Non-MDR
TB-333-362-19_S186	Yes	Yes	Yes	No	Yes	Beijing MDR
TB-333-601-19_S127	No	Yes	Yes	No	Yes	Beijing Non-MDR
TB-MoldovaSeq-DNA036-246_S36	Yes	Yes	Yes	No	Yes	Beijing MDR
TB-MoldovaSeq-DNA085-249_S85	Yes	Yes	Yes	Yes	Yes	Beijing MDR
TB-333-643-19_S84	No	No	No	No	No	Beijing Non-MDR
TB-MoldovaSeq-DNA0193-2589_S3	Yes	Yes	Yes	No	Yes	Beijing MDR
TB-MoldovaSeq-DNA098-284_S99	Yes	Yes	Yes	Yes	Yes	Beijing MDR
TB-111-1285-19_S142	Yes	Yes	Yes	Yes	Yes	Beijing MDR
TB-111-876-19_S127	Yes	Yes	Yes	Yes	Yes	Beijing MDR
TB-222-438-19_S5	No	No	No	No	Yes	Beijing Non-MDR
TB-111-1279-18-138_S64	No	Yes	Yes	No	Yes	Beijing Non-MDR
TB-111-1083-19-138_S95	No	Yes	Yes	No	Yes	Beijing Non-MDR
TB-333-420-19_S43	Yes	Yes	Yes	Yes	Yes	Beijing MDR
TB-333-579-19_S180	No	No	No	No	No	Beijing Non-MDR
TB-111-1410-18-138_S155	Yes	Yes	Yes	Yes	Yes	Beijing MDR
TB-MoldovaSeq-DNA018-352_S18	Yes	Yes	Yes	Yes	Yes	Beijing MDR
TB-MoldovaSeq-DNA038-357_S38	Yes	Yes	Yes	Yes	Yes	Beijing MDR
TB-333-642-19_S76	No	No	No	No	No	Beijing Non-MDR
TB-333-662-19_S185	Yes	Yes	Yes	No	Yes	Beijing MDR
TB-333-667-19_S43	No	No	No	No	No	Beijing Non-MDR
TB-111-1481-18-138_S63	No	No	No	No	No	Beijing Non-MDR
TB-MoldovaSeq-DNA012-385_S12	Yes	Yes	Yes	Yes	Yes	Beijing MDR
TB-MoldovaSeq-DNA039-365_S39	Yes	Yes	Yes	Yes	Yes	Beijing MDR
TB-111-1091-19_S111	No	No	No	No	No	Beijing Non-MDR
TB-111-1245-19_S109	No	No	No	No	Yes	Beijing Non-MDR
TB-111-1292-19-138_S46	No	No	No	No	Yes	Beijing Non-MDR
TB-MoldovaSeq-DNA041-423_S41	Yes	Yes	Yes	Yes	Yes	Beijing MDR
TB-MoldovaSeq-DNA051-393_S51	Yes	Yes	Yes	Yes	Yes	Beijing MDR
TB-MoldovaSeq-DNA015-360_S15	Yes	Yes	Yes	Yes	Yes	Beijing MDR
TB-MoldovaSeq-DNA0196-1878_S6	No	No	No	No	No	Beijing Non-MDR
TB-MoldovaSeq-DNA058-486_S58	Yes	Yes	Yes	No	Yes	Beijing MDR
TB-111-24592-18F_S225	No	No	No	No	No	Beijing Non-MDR
TB-MoldovaSeq-DNA064-501_S64	Yes	Yes	Yes	Yes	Yes	Beijing MDR
TB-111-22620-18F_S223	No	No	No	No	No	Beijing Non-MDR
TB-111-1390-19-138_S81	No	No	No	No	No	Beijing Non-MDR
TB-222-517-19_S1	No	No	No	No	No	Beijing Non-MDR
TB-111-22750-18F_S233	Yes	Yes	Yes	Yes	Yes	Beijing MDR
TB-222-550-18_S19	Yes	Yes	Yes	No	Yes	Beijing MDR
TB-MoldovaSeq-DNA044-512_S44	No	No	No	No	No	Beijing Non-MDR
TB-MoldovaSeq-DNA059-526_S59	Yes	Yes	Yes	Yes	Yes	Beijing MDR
TB-111-1701-19_S144	No	No	No	No	No	Beijing Non-MDR
TB-333-909-19_S44	No	No	No	No	No	Beijing Non-MDR
TB-222-529-18_S140	No	Yes	No	No	Yes	Beijing Non-MDR
TB-MoldovaSeq-DNA003-543_S3	No	No	No	No	No	Beijing Non-MDR
TB-MoldovaSeq-DNA007-541_S7	No	No	No	No	No	Beijing Non-MDR
TB-MoldovaSeq-DNA071-544_S71	Yes	Yes	Yes	Yes	Yes	Beijing MDR
TB-333-808-19_S122	No	No	No	No	No	Beijing Non-MDR
TB-MoldovaSeq-DNA006-563_S6	Yes	Yes	Yes	No	Yes	Beijing MDR
TB-MoldovaSeq-DNA008-549_S8	Yes	Yes	Yes	No	Yes	Beijing MDR
TB-111-1791-19-138_S93	Yes	Yes	Yes	Yes	Yes	Beijing MDR
TB-MoldovaSeq-DNA0202-2452_S12	No	No	No	No	No	Beijing Non-MDR
TB-111-1972-19-138_S108	No	Yes	Yes	No	Yes	Beijing Non-MDR
TB-DNA0338_S195	Yes	Yes	Yes	Yes	Yes	Beijing MDR
TB-MoldovaSeq-DNA0200-2023_S10	No	No	No	No	No	Beijing Non-MDR
TB-MoldovaSeq-DNA0208-2207_S18	No	No	No	No	No	Beijing Non-MDR
TB-MoldovaSeq-DNA0224-2122_S34	No	No	No	No	No	Beijing Non-MDR
TB-MoldovaSeq-DNA0300-2084_S303	No	No	No	No	No	Beijing Non-MDR
TB-MoldovaSeq-DNA076-603_S76	Yes	Yes	Yes	Yes	Yes	Beijing MDR
TB-111-1875-19_S1	Yes	Yes	Yes	Yes	Yes	Beijing MDR
TB-MoldovaSeq-DNA0241-2352_S51	Yes	Yes	Yes	Yes	Yes	Beijing MDR
TB-MoldovaSeq-DNA046-622_S46	Yes	Yes	Yes	No	Yes	Beijing MDR
TB-111-2072-19_S266	Yes	Yes	Yes	Yes	Yes	Beijing MDR
TB-333-1097-19_S74	No	No	No	No	No	Beijing Non-MDR
TB-333-1104-19_S79	No	No	No	No	No	Beijing Non-MDR
TB-MoldovaSeq-DNA0207-2369_S17	Yes	Yes	Yes	Yes	Yes	Beijing MDR
TB-MoldovaSeq-DNA001-647_S1	Yes	Yes	Yes	Yes	Yes	Beijing MDR
TB-DNA0348_S205	No	No	No	No	No	Beijing Non-MDR
TB-MoldovaSeq-DNA061-706_S61	Yes	Yes	Yes	Yes	Yes	Beijing MDR
TB-MoldovaSeq-DNA183-708_S184	Yes	Yes	Yes	Yes	Yes	Beijing MDR
TB-444-715-19-138_S17	Yes	Yes	Yes	Yes	Yes	Beijing MDR
TB-MoldovaSeq-DNA083-764_S83	Yes	Yes	Yes	No	Yes	Beijing MDR
TB-MoldovaSeq-DNA144-751_S145	Yes	Yes	Yes	Yes	Yes	Beijing MDR
TB-111-2571-19_S237	No	No	No	No	No	Beijing Non-MDR
TB-DNA0342_S199	Yes	Yes	Yes	No	Yes	Beijing MDR
TB-MoldovaSeq-DNA089-788_S89	Yes	Yes	Yes	No	Yes	Beijing MDR
TB-111-2691-19_S272	Yes	Yes	Yes	Yes	Yes	Beijing MDR
TB-111-2675-19_S46	No	No	No	No	No	Beijing Non-MDR
TB-333-1295-19-138_S59	No	No	No	No	No	Beijing Non-MDR
TB-333-1458-19_S129	No	No	No	No	No	Beijing Non-MDR
TB-111-3134-19-138_S38	No	Yes	No	No	Yes	Beijing Non-MDR
TB-111-2911-19_S122	No	No	No	No	No	Beijing Non-MDR
TB-111-3024-18_S98	No	No	No	No	No	Beijing Non-MDR
TB-MoldovaSeq-DNA0232-2994_S42	No	No	No	No	No	Beijing Non-MDR
TB-MoldovaSeq-DNA0255-3062_S65	No	No	No	No	No	Beijing Non-MDR
TB-111-2904-19_S227	Yes	Yes	Yes	No	Yes	Beijing MDR
TB-222-975-19-138_S3	Yes	Yes	Yes	Yes	Yes	Beijing MDR
TB-MoldovaSeq-DNA0272-3051_S82	No	Yes	No	No	Yes	Beijing Non-MDR
TB-111-2947-19-138_S53	Yes	Yes	Yes	No	Yes	Beijing MDR
TB-111-3149-19_S92	No	No	No	No	No	Beijing Non-MDR
TB-MoldovaSeq-DNA0229-3379_S39	Yes	Yes	Yes	Yes	Yes	Beijing MDR
TB-MoldovaSeq-DNA0265-3139_S75	No	No	No	No	No	Beijing Non-MDR
TB-MoldovaSeq-DNA153-1687_S154	Yes	Yes	Yes	Yes	Yes	Beijing MDR
TB-444-894-19-138_S16	No	Yes	No	No	No	Beijing Non-MDR
TB-MoldovaSeq-DNA0297-3404_S300	Yes	Yes	Yes	Yes	Yes	Beijing MDR
TB-MoldovaSeq-DNA131-986_S132	Yes	Yes	Yes	Yes	Yes	Beijing MDR
TB-111-3207-19_S75	Yes	Yes	Yes	No	Yes	Beijing MDR
TB-222-1257-18_S107	Yes	Yes	No	No	Yes	Beijing MDR
TB-MoldovaSeq-DNA0243-3742_S53	No	No	No	No	No	Beijing Non-MDR
TB-MoldovaSeq-DNA0264-3410_S74	No	No	No	No	No	Beijing Non-MDR
TB-MoldovaSeq-DNA0326-4164_S329	No	Yes	Yes	No	Yes	Beijing Non-MDR
TB-MoldovaSeq-DNA0249-3687_S59	No	No	No	No	No	Beijing Non-MDR
TB-111-3271-19-138_S98	No	No	No	No	No	Beijing Non-MDR
TB-111-3308-19_S120	Yes	Yes	Yes	Yes	Yes	Beijing MDR
TB-MoldovaSeq-DNA0245-3474_S55	Yes	Yes	Yes	Yes	Yes	Beijing MDR
TB-MoldovaSeq-DNA0250-3578_S60	No	No	No	No	No	Beijing Non-MDR
TB-MoldovaSeq-DNA0260-3533_S70	No	No	No	No	No	Beijing Non-MDR
TB-MoldovaSeq-DNA054-1019_S54	Yes	Yes	Yes	Yes	Yes	Beijing MDR
TB-111-3TB-333-19_S116	No	No	No	No	No	Beijing Non-MDR
TB-DNA0355_S212	No	No	No	No	No	Beijing Non-MDR
TB-MoldovaSeq-DNA0262-3519_S72	No	No	No	No	No	Beijing Non-MDR
TB-MoldovaSeq-DNA119-1027_S120	Yes	Yes	Yes	Yes	Yes	Beijing MDR
TB-111-3425-19_S90	No	No	No	No	No	Beijing Non-MDR
TB-111-3643-19_S118	No	No	No	No	Yes	Beijing Non-MDR
TB-222-1300-19_S93	No	No	No	No	No	Beijing Non-MDR
TB-MoldovaSeq-DNA108-255_S109	Yes	Yes	Yes	Yes	Yes	Beijing MDR
TB-MoldovaSeq-DNA141-1097_S142	Yes	Yes	Yes	Yes	Yes	Beijing MDR
TB-MoldovaSeq-DNA155-1090_S156	Yes	Yes	Yes	Yes	Yes	Beijing MDR
TB-111-3518-19_S117	No	No	No	No	No	Beijing Non-MDR
TB-111-3843-19_S269	Yes	Yes	Yes	Yes	Yes	Beijing MDR
TB-333-1625-19_S13	Yes	Yes	Yes	No	Yes	Beijing MDR
TB-444-990-19-138_S18	Yes	Yes	Yes	Yes	Yes	Beijing MDR
TB-MoldovaSeq-DNA0237-3588_S47	No	No	No	No	Yes	Beijing Non-MDR
TB-MoldovaSeq-DNA0274-3861_S98	No	No	No	No	No	Beijing Non-MDR
TB-333-1897-19_S21	Yes	Yes	No	No	Yes	Beijing MDR
TB-333-1925-19_S48	No	No	No	No	No	Beijing Non-MDR
TB-444-1010-19-138_S19	No	No	No	No	No	Beijing Non-MDR
TB-MoldovaSeq-DNA0227-4268_S37	Yes	Yes	Yes	No	Yes	Beijing MDR
TB-MoldovaSeq-DNA159-1163_S160	Yes	Yes	Yes	Yes	Yes	Beijing MDR
TB-MoldovaSeq-DNA163-1145_S164	No	No	No	No	No	Beijing Non-MDR
TB-DNA0340_S197	No	Yes	No	No	No	Beijing Non-MDR
TB-MoldovaSeq-DNA118-1170_S119	Yes	Yes	Yes	No	Yes	Beijing MDR
TB-444-2281-18_S14	Yes	Yes	Yes	Yes	Yes	Beijing MDR
TB-MoldovaSeq-DNA0284-4250_S94	No	No	No	No	No	Beijing Non-MDR
TB-111-3790-19_S246	Yes	Yes	Yes	Yes	Yes	Beijing MDR
TB-333-1821-19_S187	Yes	Yes	Yes	No	Yes	Beijing MDR
TB-DNA0358_S215	No	No	No	No	No	Beijing Non-MDR
TB-DNA0367_S224	No	No	No	No	No	Beijing Non-MDR
TB-MoldovaSeq-DNA0317-4201_S320	No	No	No	No	No	Beijing Non-MDR
TB-MoldovaSeq-DNA121-1200_S122	Yes	Yes	Yes	Yes	Yes	Beijing MDR
TB-111-3905-19_S247	Yes	Yes	Yes	Yes	Yes	Beijing MDR
TB-111-3906-19_S200	Yes	Yes	Yes	Yes	Yes	Beijing MDR
TB-111-3908-19_S201	Yes	Yes	Yes	Yes	Yes	Beijing MDR
TB-111-3963-19_S204	No	No	No	No	No	Beijing Non-MDR
TB-333-1815-19_S124	Yes	Yes	No	No	Yes	Beijing MDR
TB-111-3954-19_S21	Yes	Yes	No	No	Yes	Beijing MDR
TB-222-1360-19-138_S2	No	No	No	No	No	Beijing Non-MDR
TB-MoldovaSeq-DNA160-1247_S161	Yes	Yes	Yes	Yes	Yes	Beijing MDR
TB-111-4097-19_S182	Yes	Yes	Yes	Yes	Yes	Beijing MDR
TB-111-4156-19_S187	Yes	Yes	Yes	Yes	Yes	Beijing MDR
TB-333-2024-19_S2	Yes	Yes	Yes	Yes	Yes	Beijing MDR
TB-DNA0354_S211	No	No	No	No	No	Beijing Non-MDR
TB-MoldovaSeq-DNA0239-4349_S49	Yes	Yes	Yes	Yes	Yes	Beijing MDR
TB-MoldovaSeq-DNA032-76_S32	Yes	Yes	Yes	Yes	Yes	Beijing MDR
TB-333-2143-19_S91	No	No	No	No	No	Beijing Non-MDR
TB-MoldovaSeq-DNA0279-3622_S89	No	No	No	No	No	Beijing Non-MDR
TB-MoldovaSeq-DNA0292-4416_S295	Yes	Yes	No	No	Yes	Beijing MDR
TB-111-4272-19_S214	No	No	No	No	No	Beijing Non-MDR
TB-111-4383-19_S166	No	No	No	No	No	Beijing Non-MDR
TB-111-4396-19_S169	No	No	No	No	No	Beijing Non-MDR
TB-333-2175-19_S94	Yes	Yes	Yes	Yes	Yes	Beijing MDR
TB-333-2314-19_S80	No	No	No	No	No	Beijing Non-MDR
TB-333-2317-19_S24	No	Yes	Yes	No	Yes	Beijing Non-MDR
TB-MoldovaSeq-DNA0218-4275_S28	No	No	No	No	No	Beijing Non-MDR
TB-MoldovaSeq-DNA0235-4740_S45	No	Yes	No	No	Yes	Beijing Non-MDR
TB-MoldovaSeq-DNA0273-3926_S97	No	No	No	No	No	Beijing Non-MDR
TB-MoldovaSeq-DNA0331-5057_S334	No	No	No	No	No	Beijing Non-MDR
TB-MoldovaSeq-DNA070-1319_S70	Yes	Yes	Yes	Yes	Yes	Beijing MDR
TB-MoldovaSeq-DNA123-1318_S124	Yes	Yes	Yes	Yes	Yes	Beijing MDR
TB-111-4456-19_S224	No	No	No	No	No	Beijing Non-MDR
TB-111-4492-19_S271	Yes	Yes	Yes	No	Yes	Beijing MDR
TB-333-2089-19_S39	Yes	Yes	No	No	Yes	Beijing MDR
TB-333-2384-19_S26	No	No	No	No	No	Beijing Non-MDR
TB-111-4837-18_S135	Yes	Yes	Yes	Yes	Yes	Beijing MDR
TB-444-1359-18_S186	Yes	Yes	Yes	Yes	Yes	Beijing MDR
TB-MoldovaSeq-DNA0318-3760_S321	Yes	Yes	Yes	Yes	Yes	Beijing MDR
TB-111-4496-19_S199	Yes	Yes	Yes	Yes	Yes	Beijing MDR
TB-333-2146-19_S45	Yes	Yes	Yes	Yes	Yes	Beijing MDR
TB-MoldovaSeq-DNA0307-5315_S310	No	No	No	No	No	Beijing Non-MDR
TB-MoldovaSeq-DNA113-1435_S114	No	Yes	No	No	Yes	Beijing Non-MDR
TB-111-4661-19_S67	Yes	Yes	Yes	Yes	Yes	Beijing MDR
TB-333-2153-19_S131	Yes	Yes	No	No	Yes	Beijing MDR
TB-333-2223-19_S7	No	No	No	No	No	Beijing Non-MDR
TB-111-4702-19_S5	No	No	No	No	No	Beijing Non-MDR
TB-111-5047-19_S52	Yes	Yes	Yes	Yes	Yes	Beijing MDR
TB-333-2519-19_S35	No	No	No	No	No	Beijing Non-MDR
TB-111-5263-18_S15	Yes	Yes	Yes	Yes	No	Beijing MDR
TB-111-5264-18_S2	Yes	Yes	Yes	Yes	Yes	Beijing MDR
TB-MoldovaSeq-DNA0332-5161_S335	Yes	Yes	Yes	Yes	Yes	Beijing MDR
TB-MoldovaSeq-DNA078-354_S78	Yes	Yes	Yes	Yes	Yes	Beijing MDR
TB-111-4790-19_S95	No	No	No	No	No	Beijing Non-MDR
TB-111-4797-19_S270	Yes	No	Yes	Yes	Yes	Beijing Non-MDR
TB-111-4798-19_S241	Yes	Yes	Yes	Yes	Yes	Beijing MDR
TB-222-1648-19_S16	No	Yes	No	No	Yes	Beijing Non-MDR
TB-MoldovaSeq-DNA0275-4965_S85	No	No	No	No	No	Beijing Non-MDR
TB-MoldovaSeq-DNA0321-5415_S324	No	No	No	No	No	Beijing Non-MDR
TB-111-4965-19_S245	Yes	Yes	Yes	Yes	Yes	Beijing MDR
TB-MoldovaSeq-DNA120-1556_S121	No	No	No	No	No	Beijing Non-MDR
TB-MoldovaSeq-DNA124-1548_S125	Yes	Yes	Yes	Yes	Yes	Beijing MDR
TB-MoldovaSeq-DNA132-1515_S133	Yes	Yes	Yes	No	Yes	Beijing MDR
TB-222-1682-19-138_S4	Yes	Yes	No	No	Yes	Beijing MDR
TB-333-2492-19_S81	No	No	No	No	No	Beijing Non-MDR
TB-444-1559-18_S29	No	No	No	No	No	Beijing Non-MDR
TB-MoldovaSeq-DNA0230-5545_S40	Yes	Yes	Yes	Yes	Yes	Beijing MDR
TB-MoldovaSeq-DNA0309-5304_S312	No	No	No	No	No	Beijing Non-MDR
TB-MoldovaSeq-DNA140-1558_S141	Yes	Yes	Yes	Yes	Yes	Beijing MDR
TB-MoldovaSeq-DNA158-1567_S159	Yes	Yes	No	Yes	Yes	Beijing MDR
TB-333-2444-19_S55	Yes	Yes	Yes	Yes	Yes	Beijing MDR
TB-DNA0366_S223	Yes	Yes	Yes	Yes	Yes	Beijing MDR
TB-MoldovaSeq-DNA0291-5375_S294	Yes	Yes	Yes	No	Yes	Beijing MDR
TB-MoldovaSeq-DNA0304-5778_S307	No	No	No	No	No	Beijing Non-MDR
TB-222-17431849-18_S179	No	No	No	No	No	Beijing Non-MDR
TB-MoldovaSeq-DNA0217-5425_S27	Yes	Yes	No	No	Yes	Beijing MDR
TB-MoldovaSeq-DNA0327-5703_S330	No	No	No	No	No	Beijing Non-MDR
TB-222-1767-19_S95	No	No	No	No	No	Beijing Non-MDR
TB-222-1706-18_S90	No	No	No	No	No	Beijing Non-MDR
TB-444-1650-18_S16	Yes	Yes	Yes	Yes	Yes	Beijing MDR
TB-MoldovaSeq-DNA165-1641_S166	No	No	No	No	No	Beijing Non-MDR
TB-111-5633-19_S78	No	No	No	No	No	Beijing Non-MDR
TB-111-5634-19_S134	Yes	Yes	Yes	Yes	Yes	Beijing MDR
TB-MoldovaSeq-DNA125-1433_S126	No	No	No	No	No	Beijing Non-MDR
TB-333-2795-19_S141	No	Yes	Yes	No	No	Beijing Non-MDR
TB-MoldovaSeq-DNA056-452_S56	Yes	Yes	Yes	Yes	Yes	Beijing MDR
TB-111-5620-19_S30	No	No	No	No	No	Beijing Non-MDR
TB-111-6043-18_S2	Yes	Yes	No	Yes	Yes	Beijing MDR
TB-111-6049-18_S10	Yes	Yes	Yes	Yes	Yes	Beijing MDR
TB-222-1888-19_S76	No	No	No	No	No	Beijing Non-MDR
TB-222-1806-18_S123	No	No	No	No	No	Beijing Non-MDR
TB-333-2939-19_S54	No	No	No	No	No	Beijing Non-MDR
TB-333-2968-19_S137	No	No	No	No	No	Beijing Non-MDR
TB-MoldovaSeq-DNA137-1826_S138	Yes	Yes	Yes	No	Yes	Beijing MDR
TB-MoldovaSeq-DNA148-1791_S149	Yes	Yes	Yes	Yes	Yes	Beijing MDR
TB-222-2010-19_S136	No	No	No	No	No	Beijing Non-MDR
TB-222-2112-19_S65	Yes	Yes	No	No	Yes	Beijing MDR
TB-444-3464-18_S20	No	Yes	No	No	No	Beijing Non-MDR
TB-222-1992-19_S64	No	No	No	No	No	Beijing Non-MDR
TB-222-2111-19_S92	Yes	Yes	Yes	Yes	Yes	Beijing MDR
TB-111-6372-19_S219	No	No	No	No	No	Beijing Non-MDR
TB-111-6435-18_S186	No	Yes	No	No	Yes	Beijing Non-MDR
TB-222-2036-18_S148	Yes	Yes	Yes	Yes	Yes	Beijing MDR
TB-MoldovaSeq-DNA0231-3743_S41	No	No	No	No	No	Beijing Non-MDR
TB-MoldovaSeq-DNA084-778_S84	Yes	Yes	Yes	Yes	Yes	Beijing MDR
TB-MoldovaSeq-DNA127-1914_S128	No	No	No	No	No	Beijing Non-MDR
TB-MoldovaSeq-DNA152-1941_S153	Yes	Yes	Yes	Yes	Yes	Beijing MDR
TB-111-6420-19_S223	No	No	No	No	No	Beijing Non-MDR
TB-111-6423-19_S203	Yes	Yes	Yes	No	Yes	Beijing MDR
TB-222-2259-19_S210	Yes	Yes	Yes	No	Yes	Beijing MDR
TB-333-3148-19_S78	No	No	No	No	No	Beijing Non-MDR
TB-333-3247-19_S66	No	No	No	No	No	Beijing Non-MDR
TB-111-6510-19_S48	Yes	Yes	Yes	Yes	Yes	Beijing MDR
TB-111-6600-19_S210	Yes	Yes	Yes	No	Yes	Beijing MDR
TB-222-2174-19_S78	No	Yes	No	No	Yes	Beijing Non-MDR
TB-333-3150-19_S156	No	No	No	No	No	Beijing Non-MDR
TB-333-3095-19-138_S55	Yes	Yes	Yes	No	Yes	Beijing MDR
TB-111-7045-18_S22	Yes	Yes	Yes	Yes	Yes	Beijing MDR
TB-222-2108-18_S149	No	Yes	No	No	Yes	Beijing Non-MDR
TB-MoldovaSeq-DNA139-1997_S140	Yes	Yes	Yes	Yes	Yes	Beijing MDR
TB-111-6770-19_S99	Yes	Yes	Yes	Yes	Yes	Beijing MDR
TB-111-6780-19_S146	Yes	Yes	Yes	Yes	Yes	Beijing MDR
TB-MoldovaSeq-DNA149-1039_S150	Yes	Yes	Yes	Yes	Yes	Beijing MDR
TB-MoldovaSeq-DNA175-2017_S176	Yes	Yes	Yes	Yes	Yes	Beijing MDR
TB-333-3243-19_S182	Yes	Yes	No	No	Yes	Beijing MDR
TB-111-7040-18_S24	No	No	No	No	No	Beijing Non-MDR
TB-111-7256-18_S183	No	No	No	No	No	Beijing Non-MDR
TB-222-2158-18_S59	No	No	No	No	No	Beijing Non-MDR
TB-444-2046-18_S28	Yes	Yes	Yes	No	Yes	Beijing MDR
TB-MoldovaSeq-DNA067-554_S67	Yes	Yes	Yes	No	Yes	Beijing MDR
TB-MoldovaSeq-DNA136-2044_S137	Yes	Yes	Yes	Yes	Yes	Beijing MDR
TB-MoldovaSeq-DNA146-2045_S147	Yes	Yes	Yes	No	Yes	Beijing MDR
TB-MoldovaSeq-DNA157-2066_S158	Yes	Yes	Yes	Yes	Yes	Beijing MDR
TB-111-6871-19_S106	No	No	No	No	No	Beijing Non-MDR
TB-111-7422-18_S8	No	No	No	No	No	Beijing Non-MDR
TB-111-7423-18_S7	No	No	No	No	No	Beijing Non-MDR
TB-MoldovaSeq-DNA166-2098_S167	Yes	Yes	Yes	Yes	Yes	Beijing MDR
TB-222-2445-19_S194	Yes	Yes	Yes	Yes	Yes	Beijing MDR
TB-222-2479-19_S54	No	Yes	No	No	Yes	Beijing Non-MDR
TB-333-3399-19_S68	No	No	No	No	No	Beijing Non-MDR
TB-111-7275-18_S169	No	Yes	Yes	No	Yes	Beijing Non-MDR
TB-111-7306-18_S179	No	No	No	No	No	Beijing Non-MDR
TB-111-7387-18_S188	No	No	No	No	No	Beijing Non-MDR
TB-111-7582-18_S8	No	No	No	No	No	Beijing Non-MDR
TB-111-7296-19_S106	Yes	Yes	Yes	No	Yes	Beijing MDR
TB-222-2441-19_S193	Yes	Yes	Yes	Yes	Yes	Beijing MDR
TB-111-7348-18_S178	No	Yes	No	No	Yes	Beijing Non-MDR
TB-111-7470-18_S14	Yes	Yes	Yes	Yes	Yes	Beijing MDR
TB-222-2423-18_S144	No	No	No	No	No	Beijing Non-MDR
TB-MoldovaSeq-DNA179-2174_S180	Yes	Yes	Yes	Yes	Yes	Beijing MDR
TB-111-7315-19_S99	No	No	No	No	No	Beijing Non-MDR
TB-333-3729-19F_S112	No	No	No	No	No	Beijing Non-MDR
TB-DNA0372_S229	No	No	No	No	No	Beijing Non-MDR
TB-MoldovaSeq-DNA099-171_S100	Yes	Yes	Yes	Yes	Yes	Beijing MDR
TB-444-2225-18_S25	Yes	Yes	Yes	Yes	Yes	Beijing MDR
TB-MoldovaSeq-DNA147-2239_S148	No	No	No	No	No	Beijing Non-MDR
TB-MoldovaSeq-DNA173-2332_S174	Yes	Yes	Yes	No	Yes	Beijing MDR
TB-444-2261-18_S13	No	No	No	No	No	Beijing Non-MDR
TB-444-2270-18_S198	No	No	No	No	No	Beijing Non-MDR
TB-111-7718-18_S189	Yes	Yes	Yes	No	Yes	Beijing MDR
TB-111-7856-18_S184	No	No	No	No	No	Beijing Non-MDR
TB-111-7857-18_S5	No	No	No	No	No	Beijing Non-MDR
TB-DNA0377_S234	Yes	Yes	Yes	Yes	Yes	Beijing MDR
TB-333-3591-19_S62	Yes	Yes	Yes	No	Yes	Beijing MDR
TB-MoldovaSeq-DNA169-2297_S170	Yes	Yes	Yes	No	Yes	Beijing MDR
TB-MoldovaSeq-DNA174-2305_S175	Yes	Yes	Yes	Yes	Yes	Beijing MDR
TB-MoldovaSeq-DNA180-2298_S181	Yes	Yes	Yes	Yes	Yes	Beijing MDR
TB-MoldovaSeq-DNA0195-2337_S5	No	No	No	No	No	Beijing Non-MDR
TB-MoldovaSeq-DNA176-2331_S177	No	No	No	No	No	Beijing Non-MDR
TB-111-8091-18_S59	No	No	No	No	No	Beijing Non-MDR
TB-222-2670-19_S87	Yes	Yes	Yes	Yes	Yes	Beijing MDR
TB-111-8103-18_S73	Yes	Yes	No	No	Yes	Beijing MDR
TB-111-8244-18_S61	No	No	No	No	No	Beijing Non-MDR
TB-444-2375-18_S10	Yes	Yes	Yes	Yes	Yes	Beijing MDR
TB-333-3946-19_S138	No	No	No	No	No	Beijing Non-MDR
TB-333-3982-19_S57	No	No	No	No	No	Beijing Non-MDR
TB-MoldovaSeq-DNA057-674_S57	Yes	Yes	Yes	Yes	Yes	Beijing MDR
TB-444-2479-18_S195	Yes	Yes	Yes	Yes	Yes	Beijing MDR
TB-111-8522-18_S71	Yes	No	No	No	No	Beijing Non-MDR
TB-222-2779-18_S91	No	Yes	Yes	No	Yes	Beijing Non-MDR
TB-444-2523-18_S196	Yes	Yes	Yes	Yes	Yes	Beijing MDR
TB-444-2543-18_S27	Yes	Yes	Yes	Yes	Yes	Beijing MDR
TB-MoldovaSeq-DNA080-523_S80	Yes	Yes	Yes	Yes	Yes	Beijing MDR
TB-444-2277-19_S230	No	No	No	No	No	Beijing Non-MDR
TB-111-9099-18_S13	Yes	Yes	No	No	Yes	Beijing MDR
TB-444-2588-18_S15	Yes	Yes	Yes	Yes	Yes	Beijing MDR
TB-444-2623-18_S14	Yes	Yes	Yes	Yes	Yes	Beijing MDR
TB-MoldovaSeq-DNA187-3011_S188	Yes	Yes	Yes	Yes	Yes	Beijing MDR
TB-111-8526-19-138_S89	No	No	No	No	No	Beijing Non-MDR
TB-111-8603-19_S107	No	No	No	No	No	Beijing Non-MDR
TB-444-2303-19_S28	Yes	Yes	Yes	No	Yes	Beijing MDR
TB-111-8958-18_S77	No	No	No	No	No	Beijing Non-MDR
TB-111-8988-18_S22	Yes	Yes	Yes	Yes	Yes	Beijing MDR
TB-111-8991-18_S48	No	No	No	No	No	Beijing Non-MDR
TB-111-8545-19-138_S85	Yes	Yes	Yes	Yes	Yes	Beijing MDR
TB-222-2915-19_S202	No	No	No	No	No	Beijing Non-MDR
TB-222-2944-19_S3	No	Yes	No	No	No	Beijing Non-MDR
TB-111-9083-18_S82	Yes	Yes	Yes	Yes	Yes	Beijing MDR
TB-444-2672-18_S124	Yes	Yes	No	Yes	Yes	Beijing MDR
TB-444-2673-18_S197	Yes	Yes	Yes	No	Yes	Beijing MDR
TB-444-2677-18_S26	Yes	Yes	Yes	Yes	Yes	Beijing MDR
TB-111-8671-19_S53	Yes	Yes	Yes	Yes	Yes	Beijing MDR
TB-111-8861-19_S138	No	No	No	No	No	Beijing Non-MDR
TB-444-2692-18_S194	Yes	Yes	Yes	No	Yes	Beijing MDR
TB-333-4387-19_S80	No	No	No	No	No	Beijing Non-MDR
TB-111-9401-18_S138	No	No	No	No	Yes	Beijing Non-MDR
TB-444-2768-18_S89	Yes	Yes	Yes	Yes	Yes	Beijing MDR
TB-111-9452-18_S144	No	No	No	No	No	Beijing Non-MDR
TB-333-4324-19_S181	No	No	No	No	No	Beijing Non-MDR
TB-111-9725-18_S81	Yes	Yes	No	No	Yes	Beijing MDR
TB-111-9803-18_S9	Yes	Yes	Yes	Yes	Yes	Beijing MDR
TB-MoldovaSeq-DNA106-324_S107	Yes	Yes	Yes	Yes	Yes	Beijing MDR
TB-111-9735-18_S118	No	No	No	No	No	Beijing Non-MDR
TB-MoldovaSeq-DNA167-2578_S168	Yes	Yes	Yes	Yes	Yes	Beijing MDR
TB-444-2485-19_S3	No	No	No	No	No	Beijing Non-MDR
TB-333-4571-19_S262	No	No	No	No	No	Beijing Non-MDR
TB-333-4657-19_S88	No	No	No	No	No	Beijing Non-MDR
TB-MoldovaSeq-DNA047-668_S47	Yes	Yes	Yes	Yes	Yes	Beijing MDR
TB-333-4522-19_S274	No	No	No	No	No	Beijing Non-MDR
TB-MoldovaSeq-DNA050-353_S50	Yes	Yes	Yes	Yes	Yes	Beijing MDR
TB-MoldovaSeq-DNA188-2947_S189	Yes	Yes	Yes	No	Yes	Beijing MDR
TB-111-9753-19_S206	Yes	Yes	Yes	Yes	Yes	Beijing MDR
TB-333-4787-19_S174	No	No	No	No	Yes	Beijing Non-MDR
TB-333-4790-19_S226	No	No	No	No	No	Beijing Non-MDR
TB-444-2978-18_S212	No	No	No	No	No	Beijing Non-MDR
TB-MoldovaSeq-DNA075-525_S75	Yes	Yes	Yes	No	Yes	Beijing MDR
TB-MoldovaSeq-DNA189-3008_S190	Yes	Yes	Yes	Yes	Yes	Beijing MDR
TB-MoldovaSeq-DNA191-2977_S1	No	No	No	No	No	Beijing Non-MDR
TB-444-4679-18_S32	Yes	Yes	Yes	Yes	Yes	Beijing MDR
TB-111-9806-19_S134	No	No	No	No	No	Beijing Non-MDR
TB-DNA0380_S237	No	No	No	No	Yes	Beijing Non-MDR
TB-111-10403-18_S21	No	No	No	No	No	Beijing Non-MDR
TB-111-10472-18_S159	Yes	Yes	Yes	Yes	Yes	Beijing MDR
TB-222-3461-18-138_S36	No	No	No	No	No	Beijing Non-MDR
TB-333-4869-19_S74	No	No	No	No	No	Beijing Non-MDR
TB-111-10460-18_S38	No	No	No	No	No	Beijing Non-MDR
TB-MoldovaSeq-DNA088-806_S88	Yes	Yes	Yes	Yes	Yes	Beijing MDR
TB-222-3339-19_S59	No	No	No	No	No	Beijing Non-MDR
TB-444-3082-18_S35	Yes	Yes	Yes	Yes	Yes	Beijing MDR
TB-444-3106-18_S205	Yes	Yes	Yes	Yes	Yes	Beijing MDR
TB-111-10693-18_S43	Yes	Yes	No	No	Yes	Beijing MDR
TB-444-3180-18_S208	No	No	No	No	No	Beijing Non-MDR
TB-111-10960-18_S7	Yes	Yes	Yes	Yes	Yes	Beijing MDR
TB-111-10812-18_S5	No	Yes	No	No	Yes	Beijing Non-MDR
TB-444-3199-18_S191	No	Yes	No	No	Yes	Beijing Non-MDR
TB-444-3209-18_S44	Yes	Yes	Yes	Yes	Yes	Beijing MDR
TB-444-2743-19_S228	Yes	Yes	Yes	Yes	Yes	Beijing MDR
TB-111-11057-18_S146	Yes	Yes	Yes	No	Yes	Beijing MDR
TB-222-3836-18_S178	No	Yes	No	No	Yes	Beijing Non-MDR
TB-444-3284-18_S90	Yes	Yes	Yes	No	Yes	Beijing MDR
TB-444-3335-18_S210	No	No	No	No	No	Beijing Non-MDR
TB-444-3342-18_S202	Yes	Yes	Yes	Yes	Yes	Beijing MDR
TB-222-3636-19_S114	No	No	No	No	No	Beijing Non-MDR
TB-444-2866-19_S6	Yes	Yes	Yes	No	Yes	Beijing MDR
TB-444-3398-18_S34	Yes	Yes	Yes	Yes	Yes	Beijing MDR
TB-444-3402-18_S204	No	No	No	No	No	Beijing Non-MDR
TB-222-3869-18_S209	No	No	No	No	No	Beijing Non-MDR
TB-444-3404-18_S31	Yes	Yes	Yes	Yes	Yes	Beijing MDR
TB-222-3882-18_S180	No	No	No	No	No	Beijing Non-MDR
TB-333-5403-19_S170	No	No	No	No	No	Beijing Non-MDR
TB-444-3447-18_S201	No	Yes	No	No	No	Beijing Non-MDR
TB-444-3449-18_S166	Yes	Yes	Yes	No	Yes	Beijing MDR
TB-333-5492-19_S82	No	Yes	No	No	No	Beijing Non-MDR
TB-MoldovaSeq-DNA171-2227_S172	Yes	Yes	Yes	Yes	Yes	Beijing MDR
TB-MoldovaSeq-DNA073-475_S73	Yes	Yes	No	Yes	Yes	Beijing MDR
TB-111-11485-19_S252	No	No	No	No	No	Beijing Non-MDR
TB-333-5529-19_S64	No	No	No	No	No	Beijing Non-MDR
TB-333-5531-19-138_S111	No	No	No	No	No	Beijing Non-MDR
TB-333-5552-19_S55	No	No	No	No	No	Beijing Non-MDR
TB-111-12057-18_S119	No	No	No	No	No	Beijing Non-MDR
TB-333-5441-19_S70	Yes	Yes	No	No	Yes	Beijing MDR
TB-333-5553-19_S160	No	No	No	No	No	Beijing Non-MDR
TB-111-12039-18_S255	Yes	No	Yes	No	No	Beijing Non-MDR
TB-444-3582-18_S46	No	No	No	No	No	Beijing Non-MDR
TB-222-4120-18_S210	No	No	No	No	No	Beijing Non-MDR
TB-333-5721-19_S167	No	Yes	No	No	Yes	Beijing Non-MDR
TB-111-12254-18_S120	No	Yes	No	No	Yes	Beijing Non-MDR
TB-444-3655-18_S128	No	No	No	No	No	Beijing Non-MDR
TB-444-3672-18_S164	Yes	Yes	No	Yes	Yes	Beijing MDR
TB-111-12357-18_S122	No	No	No	No	No	Beijing Non-MDR
TB-111-12061-19_S190	No	No	No	No	No	Beijing Non-MDR
TB-111-12152-19_S193	No	No	No	No	No	Beijing Non-MDR
TB-111-12608-18_S92	Yes	Yes	Yes	No	Yes	Beijing MDR
TB-222-4220-18_S212	No	No	No	No	Yes	Beijing Non-MDR
TB-444-3732-18_S203	No	No	No	No	No	Beijing Non-MDR
TB-111-12560-18_S81	No	No	No	No	No	Beijing Non-MDR
TB-111-12951-18_S183	Yes	Yes	No	Yes	Yes	Beijing MDR
TB-444-3788-18_S160	Yes	Yes	Yes	Yes	Yes	Beijing MDR
TB-111-12636-18_S91	No	No	No	No	Yes	Beijing Non-MDR
TB-444-3826-18_S120	No	No	No	No	No	Beijing Non-MDR
TB-444-3830-18_S130	Yes	Yes	Yes	Yes	Yes	Beijing MDR
TB-444-3831-18_S41	Yes	Yes	Yes	No	Yes	Beijing MDR
TB-444-3833-18_S163	Yes	Yes	Yes	Yes	Yes	Beijing MDR
TB-111-12453-19_S254	No	No	No	No	No	Beijing Non-MDR
TB-111-12779-18_S142	No	No	No	No	No	Beijing Non-MDR
TB-111-12836-18_S140	No	No	No	No	No	Beijing Non-MDR
TB-222-4327-18_S75	No	No	No	No	No	Beijing Non-MDR
TB-111-12506-19_S180	Yes	Yes	Yes	Yes	Yes	Beijing MDR
TB-111-12521-19_S197	No	No	No	No	No	Beijing Non-MDR
TB-333-5935-19-138_S47	No	No	No	No	No	Beijing Non-MDR
TB-444-3866-18_S88	No	No	No	No	No	Beijing Non-MDR
TB-444-3916-18_S167	Yes	Yes	Yes	Yes	Yes	Beijing MDR
TB-111-12708-19_S244	No	Yes	No	No	Yes	Beijing Non-MDR
TB-222-4414-18_S88	Yes	Yes	No	No	Yes	Beijing MDR
TB-444-3932-18_S105	Yes	Yes	Yes	No	Yes	Beijing MDR
TB-444-3933-18_S165	Yes	Yes	Yes	Yes	Yes	Beijing MDR
TB-444-3952-18_S162	Yes	Yes	Yes	Yes	Yes	Beijing MDR
TB-444-3963-18_S104	Yes	Yes	Yes	Yes	Yes	Beijing MDR
TB-111-13199-18_S117	Yes	Yes	No	Yes	Yes	Beijing MDR
TB-111-13214-18_S115	Yes	Yes	Yes	Yes	Yes	Beijing MDR
TB-111-13281-18_S123	No	No	No	No	No	Beijing Non-MDR
TB-444-4076-18_S98	Yes	Yes	Yes	Yes	Yes	Beijing MDR
TB-DNA0339_S196	Yes	Yes	No	Yes	Yes	Beijing MDR
TB-MoldovaSeq-DNA154-2130_S155	Yes	Yes	Yes	Yes	Yes	Beijing MDR
TB-222-4598-18_S73	Yes	Yes	Yes	Yes	Yes	Beijing MDR
TB-444-4175-18_S101	Yes	Yes	Yes	Yes	Yes	Beijing MDR
TB-444-4195-18_S31	Yes	Yes	Yes	Yes	Yes	Beijing MDR
TB-444-4213-18_S99	Yes	Yes	Yes	Yes	Yes	Beijing MDR
TB-MoldovaSeq-DNA151-1366_S152	Yes	Yes	Yes	No	Yes	Beijing MDR
TB-444-4234-18_S111	Yes	Yes	Yes	Yes	Yes	Beijing MDR
TB-222-4791-18_S271	No	No	No	No	No	Beijing Non-MDR
TB-111-14068-18_S152	Yes	Yes	Yes	Yes	Yes	Beijing MDR
TB-222-4723-18_S87	No	No	No	No	No	Beijing Non-MDR
TB-111-14162-18_S70	No	No	No	No	Yes	Beijing Non-MDR
TB-444-4300-18_S131	No	No	No	No	No	Beijing Non-MDR
TB-444-4310-18_S107	Yes	Yes	Yes	Yes	Yes	Beijing MDR
TB-444-4316-18_S127	Yes	Yes	Yes	Yes	Yes	Beijing MDR
TB-444-4320-18_S38	Yes	Yes	Yes	Yes	Yes	Beijing MDR
TB-444-4321-18_S39	Yes	Yes	Yes	Yes	Yes	Beijing MDR
TB-444-4372-18_S52	Yes	Yes	Yes	Yes	Yes	Beijing MDR
TB-444-4380-18_S106	Yes	Yes	Yes	No	Yes	Beijing MDR
TB-444-4396-18_S108	Yes	Yes	Yes	Yes	Yes	Beijing MDR
TB-444-4442-18_S123	Yes	Yes	Yes	Yes	Yes	Beijing MDR
TB-111-14697-18-138_S13	No	No	No	No	No	Beijing Non-MDR
TB-111-14707-18_S189	No	No	No	No	No	Beijing Non-MDR
TB-444-4535-18_S26	Yes	Yes	No	Yes	Yes	Beijing MDR
TB-444-4537-18_S26	Yes	Yes	No	Yes	Yes	Beijing MDR
TB-444-4548-18_S103	Yes	Yes	No	Yes	Yes	Beijing MDR
TB-444-4553-18_S24	Yes	Yes	No	Yes	Yes	Beijing MDR
TB-444-4571-18_S30	Yes	Yes	Yes	Yes	Yes	Beijing MDR
TB-MoldovaSeq-DNA133-1060_S134	Yes	Yes	Yes	Yes	Yes	Beijing MDR
TB-MoldovaSeq-DNA156-1096_S157	Yes	Yes	Yes	Yes	Yes	Beijing MDR
TB-MoldovaSeq-DNA190-2594_S191	Yes	Yes	Yes	Yes	Yes	Beijing MDR
TB-111-14522-19_S100	No	No	No	No	No	Beijing Non-MDR
TB-DNA0335_S192	No	No	No	No	No	Beijing Non-MDR
TB-111-14610-19_S156	Yes	Yes	Yes	Yes	Yes	Beijing MDR
TB-111-14742-18_S153	No	No	No	No	No	Beijing Non-MDR
TB-111-14829-18_S108	Yes	Yes	Yes	Yes	Yes	Beijing MDR
TB-111-14846-18_S188	No	No	No	No	No	Beijing Non-MDR
TB-222-5067-18_S71	No	Yes	No	No	Yes	Beijing Non-MDR
TB-111-14828-19_S124	No	Yes	No	No	Yes	Beijing Non-MDR
TB-111-14831-19_S109	Yes	Yes	No	No	Yes	Beijing MDR
TB-444-3959-19_S77	Yes	Yes	Yes	Yes	Yes	Beijing MDR
TB-111-15023-18_S107	No	No	No	No	No	Beijing Non-MDR
TB-111-15072-18-138_S69	No	No	No	No	Yes	Beijing Non-MDR
TB-111-14875-19_S107	Yes	Yes	Yes	No	Yes	Beijing MDR
TB-111-14915-19_S44	No	No	No	No	No	Beijing Non-MDR
TB-111-14933-19_S121	No	Yes	No	No	Yes	Beijing Non-MDR
TB-111-14937-19_S129	No	No	No	No	No	Beijing Non-MDR
TB-444-4731-18_S37	Yes	Yes	Yes	Yes	Yes	Beijing MDR
TB-444-4749-18_S27	No	No	No	No	No	Beijing Non-MDR
TB-111-15049-19_S62	No	No	No	No	No	Beijing Non-MDR
TB-111-15203-18_S16	No	No	No	No	No	Beijing Non-MDR
TB-111-15323-18_S157	Yes	Yes	Yes	No	Yes	Beijing MDR
TB-111-15348-18_S156	Yes	Yes	Yes	No	Yes	Beijing MDR
TB-111-15218-19_S154	Yes	Yes	Yes	Yes	Yes	Beijing MDR
TB-111-15256-19_S25	No	No	No	No	No	Beijing Non-MDR
TB-444-4060-19_S76	Yes	Yes	Yes	Yes	Yes	Beijing MDR
TB-444-4067-19_S12	Yes	Yes	No	Yes	Yes	Beijing MDR
TB-444-4848-18_S25	Yes	Yes	Yes	Yes	Yes	Beijing MDR
TB-444-4072-19_S2	No	No	No	No	No	Beijing Non-MDR
TB-111-15542-18-138_S34	No	No	No	No	No	Beijing Non-MDR
TB-111-15545-18-138_S25	Yes	Yes	Yes	Yes	Yes	Beijing MDR
TB-111-15693-19_S51	Yes	Yes	Yes	Yes	Yes	Beijing MDR
TB-222-5058-19_S277	Yes	Yes	Yes	Yes	Yes	Beijing MDR
TB-111-15526-18-138_S70	Yes	Yes	Yes	No	Yes	Beijing MDR
TB-111-15778-18_S29	No	No	No	No	No	Beijing Non-MDR
TB-111-15730-18_S129	No	No	No	No	No	Beijing Non-MDR
TB-111-15806-18-138_S13	Yes	Yes	Yes	Yes	Yes	Beijing MDR
TB-222-5351-18_S56	No	No	No	No	No	Beijing Non-MDR
TB-111-15583-19_S278	Yes	Yes	Yes	No	Yes	Beijing MDR
TB-111-15653-19_S42	Yes	Yes	Yes	Yes	Yes	Beijing MDR
TB-111-15711-18-138_S15	No	Yes	No	No	Yes	Beijing Non-MDR
TB-222-5074-19_S251	No	No	No	No	No	Beijing Non-MDR
TB-111-15845-18-138_S119	Yes	Yes	Yes	Yes	Yes	Beijing MDR
TB-444-4990-18_S103	Yes	Yes	Yes	Yes	Yes	Beijing MDR
TB-444-4991-18_S27	Yes	Yes	Yes	Yes	Yes	Beijing MDR
TB-111-15914-18_S72	No	No	No	No	No	Beijing Non-MDR
TB-222-5154-19_S264	Yes	Yes	Yes	Yes	Yes	Beijing MDR
TB-111-15952-18_S73	Yes	Yes	Yes	Yes	Yes	Beijing MDR
TB-111-16361-18_S10	Yes	Yes	Yes	Yes	Yes	Beijing MDR
TB-222-5441-18_S70	Yes	Yes	Yes	Yes	Yes	Beijing MDR
TB-444-4256-19_S3	Yes	Yes	Yes	Yes	Yes	Beijing MDR
TB-444-4275-19_S286	No	No	No	No	Yes	Beijing Non-MDR
TB-444-4276-19_S7	No	No	No	No	No	Beijing Non-MDR
TB-111-16154-18_S89	No	No	No	No	No	Beijing Non-MDR
TB-444-5101-18_S40	Yes	Yes	Yes	Yes	Yes	Beijing MDR
TB-444-5116-18_S36	Yes	Yes	Yes	No	Yes	Beijing MDR
TB-111-16108-19_S140	No	No	No	No	No	Beijing Non-MDR
TB-444-4325-19_S89	Yes	Yes	Yes	No	Yes	Beijing MDR
TB-111-16380-18_S12	Yes	Yes	Yes	Yes	Yes	Beijing MDR
TB-222-5528-18_S88	No	No	No	No	No	Beijing Non-MDR
TB-444-5139-18_S43	Yes	Yes	Yes	Yes	Yes	Beijing MDR
TB-111-16224-19_S68	No	No	No	No	No	Beijing Non-MDR
TB-111-16236-19_S28	No	No	No	No	No	Beijing Non-MDR
TB-222-5241-19_S252	No	No	No	No	Yes	Beijing Non-MDR
TB-222-5548-18_S142	No	Yes	No	No	Yes	Beijing Non-MDR
TB-111-16380-19_S75	No	Yes	No	No	Yes	Beijing Non-MDR
TB-111-16364-19_S4	No	No	No	No	No	Beijing Non-MDR
TB-111-16366-19_S111	No	No	No	No	No	Beijing Non-MDR
TB-111-16408-19_S26	No	No	No	No	No	Beijing Non-MDR
TB-111-16502-19_S130	No	No	No	No	No	Beijing Non-MDR
TB-111-16668-18-138_S124	No	No	No	No	Yes	Beijing Non-MDR
TB-222-5371-19_S262	Yes	Yes	No	No	Yes	Beijing MDR
TB-111-16594-18_S127	No	No	No	No	Yes	Beijing Non-MDR
TB-111-16595-18-138_S100	No	No	No	No	No	Beijing Non-MDR
TB-111-16652-18_S134	Yes	Yes	Yes	Yes	Yes	Beijing MDR
TB-111-16810-18_S139	Yes	Yes	Yes	No	Yes	Beijing MDR
TB-111-16572-19_S15	Yes	Yes	Yes	No	Yes	Beijing MDR
TB-444-4429-19_S30	Yes	Yes	Yes	Yes	Yes	Beijing MDR
TB-222-5681-18_S112	No	No	No	No	No	Beijing Non-MDR
TB-444-5310-18_S97	Yes	Yes	Yes	Yes	Yes	Beijing MDR
TB-111-16773-18_S137	No	No	No	No	No	Beijing Non-MDR
TB-444-5345-18_S23	Yes	Yes	Yes	No	Yes	Beijing MDR
TB-444-5363-18_S57	Yes	Yes	Yes	Yes	Yes	Beijing MDR
TB-MoldovaSeq-DNA079-542_S79	Yes	Yes	Yes	Yes	Yes	Beijing MDR
TB-111-16720-19_S134	Yes	Yes	Yes	Yes	Yes	Beijing MDR
TB-111-16816-19_S103	No	No	No	No	No	Beijing Non-MDR
TB-222-5486-19_S225	No	Yes	No	No	Yes	Beijing Non-MDR
TB-444-4476-19_S11	No	No	No	No	No	Beijing Non-MDR
TB-111-16871-18_S144	No	Yes	No	No	Yes	Beijing Non-MDR
TB-111-16888-18_S66	No	No	No	No	No	Beijing Non-MDR
TB-444-5382-18_S181	Yes	Yes	Yes	Yes	Yes	Beijing MDR
TB-111-16955-18_S91	No	No	No	No	No	Beijing Non-MDR
TB-111-16964-18_S4	No	No	No	No	No	Beijing Non-MDR
TB-444-5426-18_S29	No	No	No	No	No	Beijing Non-MDR
TB-111-17253-18-138_S24	Yes	Yes	Yes	No	Yes	Beijing MDR
TB-111-17023-19_S10	No	No	No	No	Yes	Beijing Non-MDR
TB-111-17085-19_S54	No	No	No	No	No	Beijing Non-MDR
TB-222-5503-19_S282	Yes	Yes	Yes	Yes	Yes	Beijing MDR
TB-222-5589-19_S15	Yes	Yes	Yes	No	Yes	Beijing MDR
TB-111-17337-19_S132	Yes	Yes	No	No	Yes	Beijing MDR
TB-444-4579-19_S20	Yes	Yes	Yes	Yes	Yes	Beijing MDR
TB-444-4580-19_S21	No	Yes	Yes	Yes	Yes	Beijing Non-MDR
TB-222-5569-19_S214	Yes	Yes	Yes	Yes	Yes	Beijing MDR
TB-444-4606-19_S79	Yes	Yes	Yes	Yes	Yes	Beijing MDR
TB-111-17371-18_S101	No	No	No	No	No	Beijing Non-MDR
TB-111-17364-19_S79	Yes	Yes	Yes	Yes	Yes	Beijing MDR
TB-111-17376-19_S131	Yes	Yes	Yes	No	No	Beijing MDR
TB-111-17557-19_S13	Yes	Yes	Yes	Yes	Yes	Beijing MDR
TB-111-17329-18-138_S9	Yes	Yes	Yes	Yes	Yes	Beijing MDR
TB-444-5610-18_S50	Yes	Yes	Yes	Yes	Yes	Beijing MDR
TB-444-5612-18_S51	Yes	Yes	Yes	Yes	Yes	Beijing MDR
TB-111-17495-19_S80	Yes	Yes	Yes	Yes	Yes	Beijing MDR
TB-111-17545-19_S119	Yes	Yes	Yes	No	Yes	Beijing MDR
TB-111-17584-19_S14	No	No	No	No	No	Beijing Non-MDR
TB-444-5626-18_S58	Yes	Yes	Yes	Yes	Yes	Beijing MDR
TB-444-5657-18_S60	Yes	Yes	Yes	Yes	Yes	Beijing MDR
TB-111-17590-19_S284	No	Yes	No	No	Yes	Beijing Non-MDR
TB-444-4689-19_S82	No	No	No	No	No	Beijing Non-MDR
TB-555-5967-19_S248	No	No	No	No	No	Beijing Non-MDR
TB-111-17854-18_S98	No	No	No	No	No	Beijing Non-MDR
TB-MoldovaSeq-DNA161-1157_S162	Yes	Yes	Yes	Yes	Yes	Beijing MDR
TB-444-4717-19_S27	No	No	No	No	No	Beijing Non-MDR
TB-111-17750-19_S63	No	No	No	No	No	Beijing Non-MDR
TB-111-17754-19_S287	No	No	No	No	No	Beijing Non-MDR
TB-111-17656-18_S146	No	No	No	No	No	Beijing Non-MDR
TB-111-17702-18_S82	No	No	No	No	No	Beijing Non-MDR
TB-222-5786-19_S231	No	No	No	No	No	Beijing Non-MDR
TB-444-4756-19_S85	Yes	Yes	Yes	Yes	Yes	Beijing MDR
TB-111-17835-18_S147	Yes	Yes	Yes	Yes	Yes	Beijing MDR
TB-111-17888-18_S150	No	No	No	No	No	Beijing Non-MDR
TB-222-5798-19_S249	No	No	No	No	No	Beijing Non-MDR
TB-111-17913-18_S124	No	No	No	No	No	Beijing Non-MDR
TB-111-17901-18_S118	No	No	No	No	No	Beijing Non-MDR
TB-111-17963-18-138_S99	Yes	Yes	Yes	Yes	Yes	Beijing MDR
TB-444-5769-18_S62	Yes	Yes	Yes	No	Yes	Beijing MDR
TB-111-17994-18_S117	No	No	No	No	Yes	Beijing Non-MDR
TB-444-5796-18_S63	No	No	No	No	No	Beijing Non-MDR
TB-111-18146-19_S64	No	No	No	No	No	Beijing Non-MDR
TB-111-18148-19_S120	No	No	No	No	No	Beijing Non-MDR
TB-111-18191-19_S153	No	No	No	No	No	Beijing Non-MDR
TB-222-5856-19_S217	Yes	Yes	Yes	Yes	Yes	Beijing MDR
TB-111-18400-19_S53	No	No	No	No	No	Beijing Non-MDR
TB-111-18405-19_S30	Yes	Yes	Yes	Yes	Yes	Beijing MDR
TB-222-5873-19_S247	Yes	Yes	Yes	Yes	Yes	Beijing MDR
TB-222-5917-19_S281	No	No	No	No	Yes	Beijing Non-MDR
TB-444-4827-19_S49	Yes	Yes	Yes	Yes	Yes	Beijing MDR
TB-111-18094-18_S125	Yes	Yes	Yes	Yes	Yes	Beijing MDR
TB-111-18178-18_S102	No	Yes	No	No	Yes	Beijing Non-MDR
TB-111-18194-18_S121	Yes	Yes	Yes	Yes	Yes	Beijing MDR
TB-111-18296-18_S50	Yes	Yes	Yes	Yes	Yes	Beijing MDR
TB-111-18326-18_S156	No	No	No	No	No	Beijing Non-MDR
TB-111-18302-18_S155	No	Yes	Yes	No	Yes	Beijing Non-MDR
TB-111-18377-18_S123	No	No	No	No	No	Beijing Non-MDR
TB-444-4875-19_S32	No	No	No	No	Yes	Beijing Non-MDR
TB-222-6312-18_S113	Yes	Yes	Yes	Yes	Yes	Beijing MDR
TB-444-5924-18_S109	Yes	Yes	Yes	Yes	Yes	Beijing MDR
TB-111-18519-19_S66	Yes	Yes	Yes	Yes	Yes	Beijing MDR
TB-111-18597-19_S55	No	No	No	No	No	Beijing Non-MDR
TB-111-18605-19_S71	Yes	Yes	No	Yes	Yes	Beijing MDR
TB-444-4887-19_S53	Yes	Yes	Yes	Yes	Yes	Beijing MDR
TB-222-6436-18_S141	No	No	No	No	No	Beijing Non-MDR
TB-444-5959-18_S49	Yes	Yes	Yes	Yes	Yes	Beijing MDR
TB-444-4911-19_S47	Yes	Yes	Yes	Yes	Yes	Beijing MDR
TB-111-18503-18-138_S52	Yes	Yes	Yes	Yes	Yes	Beijing MDR
TB-111-18713-19_S37	No	No	No	No	No	Beijing Non-MDR
TB-111-18825-19_S38	No	No	No	No	No	Beijing Non-MDR
TB-222-6046-19_S237	No	No	No	No	No	Beijing Non-MDR
TB-444-6008-18_S46	Yes	Yes	Yes	Yes	Yes	Beijing MDR
TB-111-18890-19_S65	No	No	No	No	No	Beijing Non-MDR
TB-444-4934-19_S86	Yes	Yes	Yes	Yes	Yes	Beijing MDR
TB-111-18763-18-138_S32	No	No	No	No	No	Beijing Non-MDR
TB-444-6068-18_S49	Yes	Yes	Yes	Yes	Yes	Beijing MDR
TB-444-6103-18_S47	Yes	Yes	Yes	No	Yes	Beijing MDR
TB-111-19049-19_S67	Yes	Yes	Yes	No	Yes	Beijing MDR
TB-111-18879-18-138_S27	No	No	No	No	No	Beijing Non-MDR
TB-111-19345-19_S56	Yes	Yes	Yes	Yes	Yes	Beijing MDR
TB-444-6152-18_S102	Yes	Yes	Yes	Yes	Yes	Beijing MDR
TB-111-19142-19_S123	No	Yes	Yes	No	Yes	Beijing Non-MDR
TB-111-18937-18_S80	No	Yes	Yes	No	Yes	Beijing Non-MDR
TB-444-6160-18_S125	Yes	Yes	Yes	Yes	Yes	Beijing MDR
TB-111-19235-19_S40	No	No	No	No	No	Beijing Non-MDR
TB-444-6199-18_S51	Yes	Yes	Yes	Yes	Yes	Beijing MDR
TB-444-6200-18_S180	No	No	No	No	No	Beijing Non-MDR
TB-444-5103-19_S15	No	No	No	No	No	Beijing Non-MDR
TB-444-6232-18_S59	Yes	Yes	Yes	Yes	Yes	Beijing MDR
TB-444-5132-19_S57	No	No	No	No	No	Beijing Non-MDR
TB-111-19181-18-138_S55	No	No	No	No	No	Beijing Non-MDR
TB-111-19280-18_S132	Yes	Yes	Yes	Yes	Yes	Beijing MDR
TB-111-19502-18_S100	No	No	No	No	No	Beijing Non-MDR
TB-111-19444-19_S87	No	Yes	No	No	Yes	Beijing Non-MDR
TB-111-19502-19_S136	Yes	Yes	Yes	Yes	Yes	Beijing MDR
TB-222-6357-19_S283	Yes	Yes	Yes	Yes	Yes	Beijing MDR
TB-111-19200-18_S143	Yes	Yes	Yes	No	Yes	Beijing MDR
TB-111-19201-18_S56	No	No	No	No	No	Beijing Non-MDR
TB-444-6285-18_S99	Yes	Yes	Yes	Yes	Yes	Beijing MDR
TB-111-19582-19_S146	No	No	No	No	No	Beijing Non-MDR
TB-444-6299-18_S42	No	No	No	No	No	Beijing Non-MDR
TB-111-19737-19_S32	No	No	No	No	No	Beijing Non-MDR
TB-222-6448-19_S230	No	No	No	No	No	Beijing Non-MDR
TB-111-19471-18_S130	No	No	No	No	No	Beijing Non-MDR
TB-111-22820-18F_S27	No	Yes	No	No	No	Beijing Non-MDR
TB-222-6602-19_S276	Yes	Yes	Yes	Yes	Yes	Beijing MDR
TB-444-6340-18_S96	No	No	No	No	No	Beijing Non-MDR
TB-111-19883-19_S86	Yes	Yes	Yes	Yes	Yes	Beijing MDR
TB-222-6492-19_S267	No	No	No	No	No	Beijing Non-MDR
TB-222-6743-19_S139	No	Yes	Yes	No	Yes	Beijing Non-MDR
TB-111-19687-18_S122	Yes	Yes	Yes	No	Yes	Beijing MDR
TB-111-19967-18_S7	No	No	No	No	No	Beijing Non-MDR
TB-222-6759-18_S215	No	Yes	Yes	No	Yes	Beijing Non-MDR
TB-111-19840-18_S164	Yes	Yes	Yes	No	Yes	Beijing MDR
TB-111-19854-18_S163	No	No	No	No	No	Beijing Non-MDR
TB-444-6404-18_S178	Yes	Yes	Yes	No	Yes	Beijing MDR
TB-MoldovaSeq-DNA030-61_S30	Yes	Yes	No	No	Yes	Beijing MDR
TB-111-20151-19_S135	Yes	Yes	No	No	Yes	Beijing MDR
TB-111-20401-19_S164	Yes	Yes	Yes	No	Yes	Beijing MDR
TB-222-6616-19_S278	No	No	No	No	No	Beijing Non-MDR
TB-444-5337-19_S254	Yes	Yes	Yes	Yes	Yes	Beijing MDR
TB-111-19945-18_S91	Yes	Yes	Yes	Yes	Yes	Beijing MDR
TB-111-20011-18_S32	Yes	Yes	Yes	Yes	Yes	Beijing MDR
TB-111-20245-19_S160	No	Yes	Yes	No	Yes	Beijing Non-MDR
TB-111-20345-19_S159	No	No	No	No	Yes	Beijing Non-MDR
TB-111-20107-18_S31	Yes	Yes	Yes	Yes	Yes	Beijing MDR
TB-111-20322-19_S85	Yes	Yes	No	No	Yes	Beijing MDR
TB-222-6788-19_S224	Yes	Yes	Yes	Yes	Yes	Beijing MDR
TB-111-20082-18_S5	No	No	No	No	No	Beijing Non-MDR
TB-111-20598-19_S34	No	Yes	No	No	Yes	Beijing Non-MDR
TB-111-20347-18_S24	No	Yes	No	No	Yes	Beijing Non-MDR
TB-111-23559-18F_S30	No	No	No	No	Yes	Beijing Non-MDR
TB-444-6524-18_S134	Yes	Yes	Yes	Yes	Yes	Beijing MDR
TB-111-20536-19_S46	No	Yes	No	No	Yes	Beijing Non-MDR
TB-222-6865-19_S255	No	No	No	No	Yes	Beijing Non-MDR
TB-444-5430-19_S74	No	No	No	No	No	Beijing Non-MDR
TB-111-20644-19_S22	No	No	No	No	No	Beijing Non-MDR
TB-222-6789-19_S261	Yes	Yes	Yes	Yes	Yes	Beijing MDR
TB-444-5477-19_S54	Yes	Yes	Yes	Yes	Yes	Beijing MDR
TB-111-20450-18_S44	Yes	Yes	Yes	Yes	Yes	Beijing MDR
TB-444-6581-18_S33	Yes	Yes	Yes	No	Yes	Beijing MDR
TB-444-6584-18_S50	Yes	Yes	Yes	Yes	Yes	Beijing MDR
TB-444-6669-18_S126	Yes	Yes	Yes	Yes	Yes	Beijing MDR
TB-111-20505-18_S19	No	No	No	No	No	Beijing Non-MDR
TB-111-20522-18_S46	No	No	No	No	No	Beijing Non-MDR
TB-444-6556-18_S132	No	Yes	No	No	No	Beijing Non-MDR
TB-444-6671-18_S130	Yes	Yes	Yes	Yes	Yes	Beijing MDR
TB-111-20774-19_S163	Yes	No	No	No	No	Beijing Non-MDR
TB-111-20820-19_S72	No	No	No	No	No	Beijing Non-MDR
TB-111-20964-19_S21	No	No	No	No	No	Beijing Non-MDR
TB-111-20738-18_S41	Yes	Yes	Yes	Yes	Yes	Beijing MDR
TB-111-20815-18_S40	No	No	No	No	No	Beijing Non-MDR
TB-111-24231-18F_S20	Yes	Yes	Yes	Yes	Yes	Beijing MDR
TB-111-20704-18_S36	Yes	Yes	Yes	Yes	Yes	Beijing MDR
TB-444-6730-18_S177	Yes	Yes	Yes	Yes	Yes	Beijing MDR
TB-444-6731-18_S131	Yes	Yes	Yes	Yes	Yes	Beijing MDR
TB-111-24254-18F_S32	No	No	No	No	Yes	Beijing Non-MDR
TB-111-21120-19_S167	No	No	No	No	No	Beijing Non-MDR
TB-222-6935-19_S242	No	No	No	No	No	Beijing Non-MDR
TB-444-6799-18_S53	Yes	Yes	Yes	Yes	Yes	Beijing MDR
TB-444-6811-18_S54	No	Yes	Yes	No	Yes	Beijing Non-MDR
TB-111-21295-19_S149	No	No	No	No	No	Beijing Non-MDR
TB-444-6812-18_S127	No	Yes	Yes	No	Yes	Beijing Non-MDR
TB-222-7022-19_S270	No	No	No	No	No	Beijing Non-MDR
TB-444-6829-18_S133	No	Yes	Yes	No	Yes	Beijing Non-MDR
TB-444-6831-18_S128	No	Yes	Yes	No	Yes	Beijing Non-MDR
TB-444-6836-18_S52	No	Yes	Yes	No	Yes	Beijing Non-MDR
TB-111-21011-18-138_S132	Yes	Yes	Yes	Yes	Yes	Beijing MDR
TB-111-21013-18_S28	No	No	No	No	Yes	Beijing Non-MDR
TB-444-6869-18_S124	No	Yes	Yes	No	Yes	Beijing Non-MDR
TB-111-21436-19_S113	No	No	No	No	No	Beijing Non-MDR
TB-111-21513-19_S91	Yes	Yes	Yes	No	Yes	Beijing MDR
TB-111-21515-19_S82	No	No	No	No	No	Beijing Non-MDR
TB-111-4-19F_S94	No	No	No	No	No	Beijing Non-MDR
TB-111-164-18-138_S168	Yes	Yes	Yes	No	Yes	Ural MDR
TB-222-18-19_S24	No	Yes	No	No	No	Ural Non-MDR
TB-333-39-19_S120	Yes	Yes	Yes	No	Yes	Ural MDR
TB-111-249-18_S235	Yes	Yes	No	No	Yes	Ural MDR
TB-111-52-18_S277	Yes	Yes	Yes	No	Yes	Ural MDR
TB-333-334-19_S78	No	No	No	No	Yes	Ural Non-MDR
TB-111-188-18-138_S147	No	No	No	No	No	Ural Non-MDR
TB-111-238-18_S242	No	Yes	No	No	No	Ural Non-MDR
TB-111-280-18-138_S144	Yes	Yes	Yes	Yes	Yes	Ural MDR
TB-111-23367-18F_S224	No	No	No	No	No	Ural Non-MDR
TB-111-23689-18F-138_S62	Yes	Yes	Yes	Yes	Yes	Ural MDR
TB-MoldovaSeq-DNA028-38_S28	Yes	Yes	Yes	Yes	Yes	Ural MDR
TB-MoldovaSeq-DNA0298-371_S301	No	No	No	No	No	Ural Non-MDR
TB-333-164-19_S95	Yes	Yes	Yes	No	Yes	Ural MDR
TB-333-90-19_S1	Yes	Yes	Yes	No	Yes	Ural MDR
TB-111-566-18-138_S171	No	No	No	No	No	Ural Non-MDR
TB-MoldovaSeq-DNA033-78_S33	Yes	Yes	Yes	No	Yes	Ural MDR
TB-MoldovaSeq-DNA105-73_S106	Yes	Yes	Yes	Yes	Yes	Ural MDR
TB-222-318-18_S58	Yes	Yes	Yes	No	Yes	Ural MDR
TB-MoldovaSeq-DNA010-142_S10	Yes	Yes	Yes	No	Yes	Ural MDR
TB-MoldovaSeq-DNA023-182_S23	Yes	Yes	Yes	Yes	Yes	Ural MDR
TB-222-182-19_S200	No	Yes	No	No	No	Ural Non-MDR
TB-222-239-19_S2	No	No	No	No	No	Ural Non-MDR
TB-111-795-18_S279	No	No	No	No	No	Ural Non-MDR
TB-111-1096-18-138_S163	Yes	Yes	Yes	No	Yes	Ural MDR
TB-MoldovaSeq-DNA081-244_S81	Yes	Yes	Yes	No	Yes	Ural MDR
TB-333-293-19_S130	Yes	Yes	Yes	Yes	Yes	Ural MDR
TB-111-1018-18-138_S165	No	No	No	No	No	Ural Non-MDR
TB-111-24233-18F_S232	No	Yes	Yes	No	Yes	Ural MDR
TB-333-510-19_S119	Yes	Yes	Yes	No	Yes	Ural MDR
TB-222-517-18_S216	No	Yes	Yes	No	No	Ural Non-MDR
TB-111-903-19_S92	No	No	No	No	No	Ural Non-MDR
TB-MoldovaSeq-DNA037-350_S37	Yes	Yes	Yes	No	Yes	Ural MDR
TB-MoldovaSeq-DNA095-339_S95	Yes	Yes	Yes	Yes	Yes	Ural MDR
TB-111-1249-19-138_S41	No	No	No	No	No	Ural Non-MDR
TB-111-1266-19-138_S39	No	No	No	No	No	Ural Non-MDR
TB-222-591-19-138_S1	Yes	Yes	Yes	No	Yes	Ural MDR
TB-MoldovaSeq-DNA043-429_S43	Yes	Yes	Yes	No	Yes	Ural MDR
TB-MoldovaSeq-DNA065-421_S65	Yes	Yes	Yes	No	Yes	Ural MDR
TB-111-1233-19-138_S40	No	No	No	No	No	Ural Non-MDR
TB-111-1299-19_S97	No	Yes	No	No	Yes	Ural Non-MDR
TB-444-463-19_S68	Yes	Yes	Yes	No	Yes	Ural MDR
TB-111-1328-19-138_S82	No	No	No	No	No	Ural Non-MDR
TB-111-1672-18-138_S166	No	No	No	No	No	Ural Non-MDR
TB-MoldovaSeq-DNA005-516_S5	Yes	Yes	Yes	Yes	Yes	Ural MDR
TB-333-765-19_S199	Yes	Yes	Yes	No	Yes	Ural MDR
TB-MoldovaSeq-DNA013-536_S13	No	Yes	No	No	No	Ural Non-MDR
TB-333-964-19_S41	No	No	No	No	No	Ural Non-MDR
TB-111-1793-18_S286	No	No	No	No	No	Ural Non-MDR
TB-MoldovaSeq-DNA0242-1981_S52	Yes	Yes	Yes	No	Yes	Ural MDR
TB-MoldovaSeq-DNA092-547_S92	Yes	Yes	Yes	No	Yes	Ural MDR
TB-333-959-19_S82	No	No	No	No	No	Ural Non-MDR
TB-MoldovaSeq-DNA045-570_S45	Yes	Yes	Yes	No	Yes	Ural MDR
TB-111-1844-19_S18	Yes	Yes	Yes	Yes	Yes	Ural MDR
TB-222-608-18_S153	No	No	No	No	No	Ural Non-MDR
TB-222-644-18_S138	No	No	No	No	No	Ural Non-MDR
TB-MoldovaSeq-DNA0199-2025_S9	No	No	No	No	No	Ural Non-MDR
TB-222-624-18_S61	No	No	No	No	No	Ural Non-MDR
TB-MoldovaSeq-DNA0197-2109_S7	No	Yes	No	No	No	Ural Non-MDR
TB-MoldovaSeq-DNA0213-2033_S23	Yes	Yes	Yes	No	Yes	Ural MDR
TB-MoldovaSeq-DNA090-620_S90	Yes	Yes	No	Yes	Yes	Ural MDR
TB-DNA0347_S204	No	Yes	No	No	No	Ural Non-MDR
TB-MoldovaSeq-DNA068-653_S68	Yes	Yes	Yes	No	Yes	Ural MDR
TB-111-2220-19_S83	Yes	Yes	Yes	No	Yes	Ural MDR
TB-222-858-19_S213	Yes	Yes	Yes	No	Yes	Ural MDR
TB-111-2577-18_S150	Yes	Yes	Yes	Yes	Yes	Ural MDR
TB-DNA0345_S202	No	No	No	No	No	Ural Non-MDR
TB-333-1163-19_S75	Yes	Yes	Yes	No	Yes	Ural MDR
TB-333-1248-19_S93	Yes	Yes	Yes	No	Yes	Ural MDR
TB-111-2565-18_S6	Yes	Yes	Yes	No	Yes	Ural MDR
TB-DNA0368_S225	Yes	Yes	Yes	No	Yes	Ural MDR
TB-MoldovaSeq-DNA0258-3079_S68	No	No	No	No	No	Ural Non-MDR
TB-MoldovaSeq-DNA077-757_S77	Yes	Yes	No	No	Yes	Ural MDR
TB-222-965-19_S6	Yes	Yes	Yes	Yes	Yes	Ural MDR
TB-DNA0356_S213	No	Yes	No	No	No	Ural Non-MDR
TB-MoldovaSeq-DNA0210-2128_S20	Yes	Yes	Yes	No	Yes	Ural MDR
TB-MoldovaSeq-DNA086-784_S86	Yes	Yes	Yes	No	Yes	Ural MDR
TB-333-1272-19_S84	No	No	No	No	No	Ural Non-MDR
TB-DNA0373_S230	Yes	Yes	Yes	No	Yes	Ural MDR
TB-MoldovaSeq-DNA142-807_S143	Yes	Yes	Yes	No	Yes	Ural MDR
TB-DNA0336_S193	No	No	No	No	No	Ural Non-MDR
TB-DNA0357_S214	No	Yes	No	No	Yes	Ural Non-MDR
TB-MoldovaSeq-DNA091-824_S91	No	No	No	No	No	Ural Non-MDR
TB-111-2736-19_S108	No	Yes	No	No	Yes	Ural Non-MDR
TB-111-2754-19_S7	No	Yes	No	No	No	Ural Non-MDR
TB-333-1363-19_S33	No	No	No	No	No	Ural Non-MDR
TB-MoldovaSeq-DNA0211-2993_S21	Yes	Yes	Yes	No	Yes	Ural MDR
TB-MoldovaSeq-DNA0266-3138_S76	No	No	No	No	No	Ural Non-MDR
TB-333-1585-19_S123	Yes	Yes	Yes	No	Yes	Ural MDR
TB-MoldovaSeq-DNA0253-3126_S63	No	Yes	No	No	Yes	Ural Non-MDR
TB-MoldovaSeq-DNA093-887_S93	Yes	Yes	Yes	No	Yes	Ural MDR
TB-111-2895-19_S119	No	No	No	No	No	Ural Non-MDR
TB-MoldovaSeq-DNA0276-3306_S86	No	No	No	No	No	Ural Non-MDR
TB-MoldovaSeq-DNA0293-3261_S296	No	Yes	No	Yes	Yes	Ural Non-MDR
TB-MoldovaSeq-DNA0310-3312_S313	No	No	No	No	No	Ural Non-MDR
TB-111-3412-18_S152	Yes	Yes	Yes	No	Yes	Ural MDR
TB-MoldovaSeq-DNA0277-3449_S87	No	No	No	No	No	Ural Non-MDR
TB-111-3235-19_S113	No	No	No	No	No	Ural Non-MDR
TB-333-1556-19_S126	Yes	Yes	Yes	No	Yes	Ural MDR
TB-222-1054-18-138_S135	Yes	Yes	Yes	No	Yes	Ural MDR
TB-111-3644-19_S20	Yes	Yes	Yes	Yes	Yes	Ural MDR
TB-333-1864-19_S91	No	No	No	No	No	Ural Non-MDR
TB-MoldovaSeq-DNA082-1082_S82	Yes	Yes	Yes	No	Yes	Ural MDR
TB-MoldovaSeq-DNA087-1084_S87	Yes	Yes	Yes	No	Yes	Ural MDR
TB-333-1750-19_S182	Yes	Yes	Yes	Yes	Yes	Ural MDR
TB-333-1861-19_S23	No	No	No	No	No	Ural Non-MDR
TB-MoldovaSeq-DNA0238-3731_S48	No	No	No	No	No	Ural Non-MDR
TB-333-1865-19_S52	No	Yes	No	No	Yes	Ural Non-MDR
TB-333-1926-19_S38	No	No	No	No	No	Ural Non-MDR
TB-333-1931-19_S56	No	No	No	No	No	Ural Non-MDR
TB-DNA0365_S222	No	No	No	No	No	Ural Non-MDR
TB-333-1786-19_S178	Yes	Yes	Yes	Yes	Yes	Ural MDR
TB-111-7925-18_S19	Yes	Yes	Yes	No	Yes	Ural MDR
TB-111-7932-18_S25	Yes	Yes	Yes	No	Yes	Ural MDR
TB-111-7933-18_S24	Yes	Yes	Yes	No	Yes	Ural MDR
TB-222-1414-18_S109	Yes	Yes	No	No	Yes	Ural MDR
TB-MoldovaSeq-DNA0286-4470_S289	No	No	No	No	No	Ural Non-MDR
TB-333-1933-19_S34	No	No	No	No	No	Ural Non-MDR
TB-333-1981-19_S52	Yes	Yes	Yes	Yes	Yes	Ural MDR
TB-MoldovaSeq-DNA0215-4211_S25	No	No	No	No	No	Ural Non-MDR
TB-111-3880-19_S265	No	No	No	No	No	Ural Non-MDR
TB-111-3920-19_S205	No	No	No	No	No	Ural Non-MDR
TB-333-1983-19_S47	No	No	No	No	No	Ural Non-MDR
TB-111-4167-19_S189	No	No	No	No	No	Ural Non-MDR
TB-333-2018-19_S31	No	No	No	No	No	Ural Non-MDR
TB-333-2259-19_S3	Yes	Yes	Yes	No	Yes	Ural MDR
TB-DNA0362_S219	Yes	Yes	No	No	Yes	Ural MDR
TB-333-2093-19_S34	No	Yes	No	No	No	Ural Non-MDR
TB-111-4415-19_S64	No	No	No	No	No	Ural Non-MDR
TB-MoldovaSeq-DNA0219-4548_S29	Yes	Yes	Yes	Yes	Yes	Ural MDR
TB-MoldovaSeq-DNA0294-4695_S297	Yes	Yes	Yes	No	Yes	Ural MDR
TB-111-4466-19_S239	Yes	Yes	Yes	Yes	Yes	Ural MDR
TB-222-1385-18_S79	No	No	No	No	No	Ural Non-MDR
TB-DNA0375_S232	No	No	No	No	No	Ural Non-MDR
TB-333-2152-19_S29	Yes	Yes	Yes	No	Yes	Ural MDR
TB-333-2178-19_S37	Yes	Yes	Yes	Yes	Yes	Ural MDR
TB-MoldovaSeq-DNA0299-4999_S302	Yes	Yes	Yes	No	Yes	Ural MDR
TB-333-2359-19_S37	Yes	Yes	Yes	Yes	Yes	Ural MDR
TB-MoldovaSeq-DNA0302-5166_S305	Yes	Yes	Yes	No	Yes	Ural MDR
TB-MoldovaSeq-DNA116-1415_S117	Yes	Yes	Yes	Yes	Yes	Ural MDR
TB-333-2240-19_S32	Yes	Yes	Yes	No	Yes	Ural MDR
TB-MoldovaSeq-DNA164-1514_S165	Yes	Yes	Yes	No	Yes	Ural MDR
TB-MoldovaSeq-DNA0233-4840_S235	Yes	Yes	Yes	No	Yes	Ural MDR
TB-MoldovaSeq-DNA0306-5348_S309	Yes	Yes	Yes	No	Yes	Ural MDR
TB-MoldovaSeq-DNA0330-5305_S333	No	No	No	No	No	Ural Non-MDR
TB-DNA0334_S191	No	No	No	No	No	Ural Non-MDR
TB-333-2411-19_S87	Yes	Yes	Yes	No	Yes	Ural MDR
TB-333-2412-19_S1	Yes	Yes	Yes	No	Yes	Ural MDR
TB-MoldovaSeq-DNA0312-4978_S315	Yes	Yes	Yes	No	Yes	Ural MDR
TB-333-2417-19_S44	Yes	Yes	Yes	No	Yes	Ural MDR
TB-111-5354-19-138_S61	No	No	No	No	No	Ural Non-MDR
TB-111-5368-19_S132	No	Yes	No	No	Yes	Ural Non-MDR
TB-333-2478-19_S79	Yes	Yes	Yes	No	Yes	Ural MDR
TB-111-5395-19-138_S29	No	No	No	No	No	Ural Non-MDR
TB-333-2530-19_S90	Yes	Yes	Yes	No	Yes	Ural MDR
TB-333-2849-19_S30	Yes	Yes	Yes	Yes	Yes	Ural MDR
TB-222-1810-18_S62	Yes	Yes	Yes	No	Yes	Ural MDR
TB-MoldovaSeq-DNA0316-4135_S319	No	Yes	No	No	No	Ural Non-MDR
TB-111-5555-19-138_S45	Yes	Yes	Yes	No	Yes	Ural MDR
TB-222-1914-19_S208	No	No	No	No	No	Ural Non-MDR
TB-MoldovaSeq-DNA112-1809_S113	No	No	No	No	No	Ural Non-MDR
TB-444-1834-18_S13	No	No	No	No	No	Ural Non-MDR
TB-333-3041-19-138_S117	Yes	Yes	Yes	Yes	Yes	Ural MDR
TB-333-3079-19_S79	No	No	No	No	No	Ural Non-MDR
TB-333-2986-19_S169	Yes	Yes	Yes	Yes	Yes	Ural MDR
TB-111-6421-19_S149	No	No	No	No	No	Ural Non-MDR
TB-111-6552-19-138_S32	Yes	Yes	No	No	Yes	Ural MDR
TB-333-3228-19_S136	Yes	Yes	Yes	No	Yes	Ural MDR
TB-111-6799-19-138_S43	No	No	No	No	No	Ural Non-MDR
TB-333-3165-19_S86	Yes	Yes	Yes	Yes	Yes	Ural MDR
TB-222-2117-18_S147	No	No	No	No	No	Ural Non-MDR
TB-MoldovaSeq-DNA134-1881_S135	Yes	Yes	Yes	Yes	Yes	Ural MDR
TB-MoldovaSeq-DNA135-1833_S136	No	No	No	No	No	Ural Non-MDR
TB-111-7016-18_S4	No	No	No	No	No	Ural Non-MDR
TB-111-7086-18_S6	Yes	Yes	No	No	Yes	Ural MDR
TB-111-7114-18_S190	Yes	Yes	No	No	Yes	Ural MDR
TB-111-6967-19_S108	Yes	Yes	Yes	No	Yes	Ural MDR
TB-333-3345-19_S150	Yes	Yes	Yes	No	Yes	Ural MDR
TB-111-7270-19_S127	No	No	No	No	No	Ural Non-MDR
TB-333-3600-19_S164	Yes	Yes	Yes	No	Yes	Ural MDR
TB-333-3416-19_S139	Yes	Yes	Yes	No	Yes	Ural MDR
TB-111-7437-19-138_S33	No	No	No	No	No	Ural Non-MDR
TB-111-7609-18_S176	No	No	No	No	No	Ural Non-MDR
TB-111-7624-18_S172	Yes	Yes	Yes	Yes	Yes	Ural MDR
TB-111-7922-18_S21	Yes	Yes	Yes	No	Yes	Ural MDR
TB-222-2538-18_S150	Yes	Yes	Yes	No	Yes	Ural MDR
TB-333-3593-19_S148	Yes	Yes	Yes	No	Yes	Ural MDR
TB-MoldovaSeq-DNA172-2312_S173	Yes	Yes	Yes	No	Yes	Ural MDR
TB-333-3780-19_S179	Yes	Yes	Yes	Yes	Yes	Ural MDR
TB-333-3828-19_S263	Yes	Yes	Yes	Yes	Yes	Ural MDR
TB-111-8263-18_S51	No	No	No	No	No	Ural Non-MDR
TB-222-2618-18_S51	No	No	No	No	No	Ural Non-MDR
TB-222-2620-18-138_S4	No	No	No	No	No	Ural Non-MDR
TB-MoldovaSeq-DNA170-2377_S171	No	Yes	No	No	No	Ural Non-MDR
TB-333-3697-19_S152	Yes	Yes	Yes	No	Yes	Ural MDR
TB-333-3938-19_S50	No	No	No	No	No	Ural Non-MDR
TB-111-8323-18_S53	Yes	Yes	Yes	No	Yes	Ural MDR
TB-111-8655-18_S194	Yes	Yes	No	No	Yes	Ural MDR
TB-444-2409-18_S30	Yes	Yes	Yes	No	Yes	Ural MDR
TB-111-8305-18_S78	Yes	Yes	Yes	No	Yes	Ural MDR
TB-111-8366-18_S72	Yes	Yes	Yes	No	Yes	Ural MDR
TB-222-2929-18_S176	Yes	Yes	Yes	No	Yes	Ural MDR
TB-111-8385-18_S57	No	No	No	No	No	Ural Non-MDR
TB-111-8840-18_S67	Yes	Yes	Yes	No	Yes	Ural MDR
TB-MoldovaSeq-DNA0223-2292_S33	Yes	Yes	Yes	Yes	Yes	Ural MDR
TB-111-7991-19-138_S74	Yes	Yes	Yes	No	Yes	Ural MDR
TB-333-3902-19-138_S57	Yes	Yes	Yes	No	Yes	Ural MDR
TB-111-8764-18_S68	No	No	No	No	Yes	Ural Non-MDR
TB-111-8777-18_S79	No	No	No	No	No	Ural Non-MDR
TB-MoldovaSeq-DNA185-2529_S186	Yes	Yes	Yes	No	Yes	Ural MDR
TB-222-2972-19_S195	Yes	Yes	Yes	No	Yes	Ural MDR
TB-111-8922-18_S50	Yes	Yes	Yes	No	Yes	Ural MDR
TB-222-2879-19_S188	Yes	Yes	Yes	No	Yes	Ural MDR
TB-333-4040-19_S59	Yes	Yes	Yes	No	Yes	Ural MDR
TB-333-4171-19-138_S51	Yes	Yes	Yes	No	Yes	Ural MDR
TB-111-9037-18_S92	No	No	No	No	No	Ural Non-MDR
TB-222-2929-19_S6	Yes	Yes	Yes	No	Yes	Ural MDR
TB-333-4189-19_S165	Yes	Yes	Yes	Yes	Yes	Ural MDR
TB-333-4193-19_S176	No	Yes	No	No	No	Ural Non-MDR
TB-333-4111-19_S140	Yes	Yes	Yes	Yes	Yes	Ural MDR
TB-111-9249-18_S181	Yes	Yes	Yes	No	Yes	Ural MDR
TB-444-2752-18_S193	Yes	Yes	Yes	Yes	Yes	Ural MDR
TB-MoldovaSeq-DNA182-2728_S183	Yes	Yes	Yes	Yes	Yes	Ural MDR
TB-111-9490-18_S140	Yes	Yes	Yes	No	Yes	Ural MDR
TB-111-9606-18_S168	Yes	Yes	Yes	Yes	Yes	Ural MDR
TB-111-9676-18_S191	Yes	Yes	Yes	Yes	Yes	Ural MDR
TB-MoldovaSeq-DNA184-2841_S185	Yes	Yes	Yes	Yes	Yes	Ural MDR
TB-111-9585-18_S116	No	No	No	No	No	Ural Non-MDR
TB-111-9797-18_S155	No	No	No	No	No	Ural Non-MDR
TB-444-2848-18_S47	Yes	Yes	Yes	No	Yes	Ural MDR
TB-444-2853-18_S192	Yes	Yes	Yes	No	Yes	Ural MDR
TB-111-9817-18_S17	Yes	Yes	Yes	No	Yes	Ural MDR
TB-222-3292-18_S63	Yes	Yes	Yes	No	Yes	Ural MDR
TB-111-9488-19-138_S76	No	Yes	Yes	No	Yes	Ural Non-MDR
TB-111-9837-18_S136	Yes	Yes	Yes	Yes	Yes	Ural MDR
TB-111-9838-18_S139	Yes	Yes	No	No	Yes	Ural MDR
TB-444-2918-18_S36	Yes	Yes	Yes	No	Yes	Ural MDR
TB-111-9992-18_S143	No	Yes	No	No	No	Ural Non-MDR
TB-111-10034-18_S147	No	No	No	No	No	Ural Non-MDR
TB-111-9678-19_S62	No	No	No	No	No	Ural Non-MDR
TB-444-2576-19_S5	Yes	Yes	Yes	No	Yes	Ural MDR
TB-MoldovaSeq-DNA0288-5509_S291	Yes	Yes	Yes	No	Yes	Ural MDR
TB-333-4940-19_S72	No	No	No	No	No	Ural Non-MDR
TB-111-10300-18_S97	No	Yes	No	No	No	Ural Non-MDR
TB-111-10418-18_S15	Yes	Yes	Yes	Yes	Yes	Ural MDR
TB-333-4624-19_S157	Yes	Yes	Yes	No	Yes	Ural MDR
TB-333-4712-19-138_S48	Yes	Yes	Yes	No	Yes	Ural MDR
TB-111-10456-18_S8	Yes	Yes	Yes	No	Yes	Ural MDR
TB-111-10582-18_S37	Yes	Yes	Yes	No	Yes	Ural MDR
TB-444-3065-18_S85	Yes	Yes	Yes	No	Yes	Ural MDR
TB-MoldovaSeq-DNA186-3071_S187	Yes	Yes	Yes	No	Yes	Ural MDR
TB-222-3337-19_S206	Yes	Yes	Yes	No	Yes	Ural MDR
TB-444-2635-19_S6	Yes	Yes	Yes	No	Yes	Ural MDR
TB-444-2636-19_S29	Yes	Yes	Yes	Yes	Yes	Ural MDR
TB-444-2637-19_S229	Yes	Yes	Yes	Yes	Yes	Ural MDR
TB-444-2656-19_S9	Yes	Yes	Yes	No	Yes	Ural MDR
TB-111-10558-18_S42	No	No	No	No	No	Ural Non-MDR
TB-111-10713-18_S39	No	No	No	No	No	Ural Non-MDR
TB-MoldovaSeq-DNA145-850_S146	Yes	Yes	Yes	Yes	Yes	Ural MDR
TB-222-3451-19_S185	No	No	No	No	No	Ural Non-MDR
TB-222-3678-18_S177	No	No	No	No	No	Ural Non-MDR
TB-333-5021-19-138_S129	Yes	Yes	Yes	Yes	Yes	Ural MDR
TB-444-2788-19_S26	Yes	Yes	Yes	No	Yes	Ural MDR
TB-111-11287-18_S137	No	No	No	No	No	Ural Non-MDR
TB-444-3322-18_S19	Yes	Yes	No	No	Yes	Ural MDR
TB-222-4003-18_S71	No	No	No	No	No	Ural Non-MDR
TB-222-3854-18_S61	Yes	Yes	Yes	No	Yes	Ural MDR
TB-444-3405-18_S206	Yes	Yes	Yes	No	Yes	Ural MDR
TB-111-11645-18_S136	Yes	Yes	Yes	No	Yes	Ural MDR
TB-222-3940-18_S179	No	Yes	No	No	No	Ural Non-MDR
TB-111-11299-19_S242	No	No	No	No	No	Ural Non-MDR
TB-111-11429-19_S253	Yes	Yes	Yes	No	Yes	Ural MDR
TB-111-11857-18_S135	No	No	No	No	No	Ural Non-MDR
TB-111-11919-18_S80	No	No	No	No	No	Ural Non-MDR
TB-444-3544-18_S214	Yes	Yes	No	No	Yes	Ural MDR
TB-333-5561-19_S173	No	No	No	No	No	Ural Non-MDR
TB-444-3558-18_S132	Yes	Yes	Yes	No	Yes	Ural MDR
TB-111-12146-18_S113	No	Yes	No	No	No	Ural Non-MDR
TB-111-12700-18_S76	Yes	Yes	Yes	Yes	Yes	Ural MDR
TB-222-4175-18_S168	Yes	Yes	Yes	No	Yes	Ural MDR
TB-111-12364-18_S95	Yes	Yes	Yes	Yes	Yes	Ural MDR
TB-444-3698-18_S161	Yes	Yes	Yes	No	Yes	Ural MDR
TB-111-12407-18_S90	Yes	Yes	Yes	Yes	Yes	Ural MDR
TB-111-12663-18_S74	Yes	Yes	Yes	No	Yes	Ural MDR
TB-444-3776-18_S86	Yes	Yes	Yes	No	Yes	Ural MDR
TB-111-12685-18_S79	Yes	Yes	Yes	No	Yes	Ural MDR
TB-111-12496-19_S198	Yes	Yes	Yes	Yes	Yes	Ural MDR
TB-111-12840-18_S139	No	No	No	No	No	Ural Non-MDR
TB-222-4397-18_S69	No	No	No	No	No	Ural Non-MDR
TB-111-13160-18_S73	Yes	Yes	Yes	Yes	Yes	Ural MDR
TB-111-13161-18_S116	Yes	Yes	Yes	No	Yes	Ural MDR
TB-111-13294-18_S171	Yes	Yes	Yes	No	Yes	Ural MDR
TB-444-4048-18_S125	No	No	No	No	No	Ural Non-MDR
TB-444-2394-18_S11	Yes	Yes	Yes	No	Yes	Ural MDR
TB-111-13498-18_S94	Yes	Yes	Yes	No	Yes	Ural MDR
TB-111-16552-18_S32	Yes	Yes	Yes	No	Yes	Ural MDR
TB-111-13880-18_S84	Yes	Yes	Yes	No	Yes	Ural MDR
TB-111-14100-18_S68	No	No	No	No	No	Ural Non-MDR
TB-222-4805-18_S74	No	No	No	No	No	Ural Non-MDR
TB-111-14450-18_S167	No	Yes	No	No	Yes	Ural Non-MDR
TB-444-4422-18_S100	Yes	Yes	Yes	No	Yes	Ural MDR
TB-111-14675-18_S164	No	No	No	No	No	Ural Non-MDR
TB-222-4948-18_S73	Yes	Yes	Yes	No	Yes	Ural MDR
TB-111-14524-19_S158	Yes	Yes	Yes	No	Yes	Ural MDR
TB-111-14558-19_S78	No	Yes	No	No	No	Ural Non-MDR
TB-111-14733-19_S155	Yes	Yes	Yes	No	Yes	Ural MDR
TB-111-15171-18-138_S6	Yes	Yes	Yes	No	Yes	Ural MDR
TB-111-15075-18_S144	No	No	No	No	No	Ural Non-MDR
TB-111-15086-18_S161	Yes	Yes	Yes	Yes	Yes	Ural MDR
TB-111-15148-18_S245	No	No	No	No	No	Ural Non-MDR
TB-222-4848-19_S273	Yes	Yes	Yes	No	Yes	Ural MDR
TB-111-15201-18_S165	No	No	No	No	No	Ural Non-MDR
TB-444-4775-18_S28	Yes	Yes	Yes	Yes	Yes	Ural MDR
TB-111-15297-18_S84	No	No	No	No	No	Ural Non-MDR
TB-222-4939-19_S215	Yes	Yes	Yes	No	Yes	Ural MDR
TB-111-15339-19_S16	Yes	Yes	Yes	No	Yes	Ural MDR
TB-111-15340-19_S116	Yes	Yes	Yes	No	Yes	Ural MDR
TB-111-15341-19_S98	Yes	Yes	Yes	No	Yes	Ural MDR
TB-111-15345-19_S9	Yes	Yes	Yes	No	Yes	Ural MDR
TB-111-15382-19_S141	Yes	Yes	Yes	Yes	Yes	Ural MDR
TB-222-4964-19_S216	Yes	Yes	Yes	No	Yes	Ural MDR
TB-111-15794-18_S149	No	No	No	No	No	Ural Non-MDR
TB-111-15751-18-138_S20	Yes	Yes	Yes	No	Yes	Ural MDR
TB-111-15561-19_S127	Yes	Yes	Yes	No	Yes	Ural MDR
TB-111-15657-19_S142	Yes	Yes	Yes	Yes	Yes	Ural MDR
TB-111-15713-19_S73	Yes	Yes	Yes	No	Yes	Ural MDR
TB-111-16133-18-138_S10	Yes	Yes	Yes	Yes	Yes	Ural MDR
TB-111-15903-19_S5	No	No	No	No	No	Ural Non-MDR
TB-111-15916-19_S161	Yes	Yes	Yes	No	Yes	Ural MDR
TB-111-15895-18-138_S49	No	No	No	No	No	Ural Non-MDR
TB-222-5151-19_S258	Yes	Yes	Yes	No	Yes	Ural MDR
TB-111-16121-18-138_S29	No	No	No	No	No	Ural Non-MDR
TB-222-5557-18_S61	Yes	Yes	Yes	No	Yes	Ural MDR
TB-111-16379-18_S126	Yes	Yes	Yes	No	Yes	Ural MDR
TB-111-16297-19_S60	Yes	Yes	Yes	No	Yes	Ural MDR
TB-111-16436-19_S115	No	No	No	No	No	Ural Non-MDR
TB-111-16485-19_S117	No	No	No	No	No	Ural Non-MDR
TB-444-5286-18_S34	Yes	Yes	Yes	No	Yes	Ural MDR
TB-111-16817-18_S138	No	No	No	No	No	Ural Non-MDR
TB-111-16645-19_S110	No	Yes	No	No	No	Ural Non-MDR
TB-111-16694-19_S61	Yes	Yes	Yes	No	Yes	Ural MDR
TB-111-16777-18_S100	Yes	Yes	Yes	No	Yes	Ural MDR
TB-111-16779-18_S99	Yes	No	No	No	No	Ural Non-MDR
TB-111-16979-18_S43	No	No	No	No	No	Ural Non-MDR
TB-444-5376-18_S110	No	No	No	No	No	Ural Non-MDR
TB-222-5766-18_S55	Yes	Yes	Yes	Yes	Yes	Ural MDR
TB-111-16954-18_S30	Yes	Yes	Yes	Yes	Yes	Ural MDR
TB-444-5442-18_S64	Yes	Yes	Yes	No	Yes	Ural MDR
TB-111-17049-19_S2	Yes	Yes	No	No	Yes	Ural MDR
TB-111-17019-18_S34	Yes	Yes	Yes	No	Yes	Ural MDR
TB-111-17335-18-138_S16	Yes	Yes	Yes	No	Yes	Ural MDR
TB-111-17340-18-138_S30	No	No	No	No	No	Ural Non-MDR
TB-111-17429-18_S15	No	Yes	No	No	No	Ural Non-MDR
TB-222-5642-19_S268	Yes	Yes	No	Yes	Yes	Ural MDR
TB-111-17415-18-138_S53	Yes	Yes	Yes	No	Yes	Ural MDR
TB-222-5961-18_S60	No	Yes	No	No	No	Ural Non-MDR
TB-444-5609-18_S182	Yes	Yes	Yes	No	Yes	Ural MDR
TB-111-17649-19_S3	No	No	No	No	No	Ural Non-MDR
TB-111-17590-18_S33	Yes	Yes	Yes	No	Yes	Ural MDR
TB-111-17827-18_S136	Yes	Yes	Yes	No	Yes	Ural MDR
TB-111-17916-18_S120	Yes	Yes	Yes	No	Yes	Ural MDR
TB-111-17797-18_S133	Yes	Yes	Yes	No	Yes	Ural MDR
TB-444-5756-18_S179	Yes	Yes	Yes	No	Yes	Ural MDR
TB-111-18004-18_S145	No	Yes	No	No	No	Ural Non-MDR
TB-111-18075-18_S141	No	No	No	No	No	Ural Non-MDR
TB-222-5877-19_S275	Yes	Yes	Yes	Yes	Yes	Ural MDR
TB-111-18099-18_S101	No	No	No	No	No	Ural Non-MDR
TB-111-18504-18-138_S23	Yes	Yes	Yes	Yes	Yes	Ural MDR
TB-222-63111-8_S145	Yes	Yes	Yes	No	Yes	Ural MDR
TB-111-18538-18-138_S51	Yes	Yes	Yes	No	Yes	Ural MDR
TB-444-5993-18_S30	No	No	No	No	No	Ural Non-MDR
TB-444-6003-18_S100	Yes	Yes	Yes	Yes	Yes	Ural MDR
TB-111-18657-18-138_S24	Yes	Yes	Yes	No	Yes	Ural MDR
TB-111-18751-18-138_S50	Yes	Yes	Yes	No	Yes	Ural MDR
TB-444-6061-18_S104	No	No	No	No	No	Ural Non-MDR
TB-222-6137-19_S254	Yes	Yes	Yes	No	Yes	Ural MDR
TB-444-6093-18_S105	No	No	No	No	No	Ural Non-MDR
TB-111-18854-18-138_S26	No	No	No	No	No	Ural Non-MDR
TB-111-19016-18_S131	Yes	Yes	Yes	No	Yes	Ural MDR
TB-111-19026-18-138_S21	Yes	Yes	Yes	No	Yes	Ural MDR
TB-111-19340-19_S114	Yes	Yes	Yes	No	Yes	Ural MDR
TB-111-19530-19_S147	No	No	No	No	No	Ural Non-MDR
TB-111-19151-18-138_S23	Yes	Yes	Yes	No	Yes	Ural MDR
TB-111-19199-18_S116	No	No	No	No	No	Ural Non-MDR
TB-444-6286-18_S101	No	No	No	No	No	Ural Non-MDR
TB-222-6399-19_S260	No	No	No	No	No	Ural Non-MDR
TB-111-19315-18_S152	Yes	Yes	Yes	Yes	Yes	Ural MDR
TB-111-19390-18_S119	Yes	Yes	Yes	No	Yes	Ural MDR
TB-444-6323-18_S44	Yes	Yes	Yes	No	Yes	Ural MDR
TB-111-19884-19_S90	Yes	Yes	Yes	Yes	Yes	Ural MDR
TB-111-19925-19_S143	No	Yes	Yes	No	No	Ural Non-MDR
TB-111-19597-18_S76	Yes	Yes	Yes	Yes	No	Ural MDR
TB-111-19708-18_S166	Yes	Yes	Yes	No	Yes	Ural MDR
TB-111-20102-19_S20	Yes	Yes	No	No	Yes	Ural MDR
TB-111-19695-18_S173	No	No	No	No	No	Ural Non-MDR
TB-222-6794-18_S69	No	Yes	No	No	No	Ural Non-MDR
TB-111-19861-18_S172	Yes	Yes	Yes	Yes	Yes	Ural MDR
TB-444-5322-19_S59	Yes	Yes	Yes	No	Yes	Ural MDR
TB-111-19937-18_S168	No	No	No	No	No	Ural Non-MDR
TB-111-20041-18_S161	Yes	Yes	Yes	No	Yes	Ural MDR
TB-111-20109-18_S2	No	No	No	No	No	Ural Non-MDR
TB-111-20153-18_S165	Yes	Yes	Yes	No	Yes	Ural MDR
TB-444-5397-18_S29	Yes	Yes	Yes	No	Yes	Ural MDR
TB-111-20605-19_S166	Yes	Yes	Yes	No	Yes	Ural MDR
TB-111-20546-19_S105	No	Yes	No	No	No	Ural Non-MDR
TB-111-20301-18_S1	Yes	Yes	Yes	Yes	Yes	Ural MDR
TB-111-20592-18_S45	Yes	Yes	No	No	Yes	Ural MDR
TB-222-7265-18_S214	Yes	Yes	Yes	Yes	Yes	Ural MDR
TB-111-21342-19_S88	Yes	Yes	Yes	No	Yes	Ural MDR
TB-111-21496-19_S122	Yes	Yes	No	Yes	Yes	Ural MDR
TB-222-6896-19_S269	Yes	Yes	Yes	No	Yes	Ural MDR
TB-111-20799-18_S33	No	No	No	No	No	Ural Non-MDR
TB-111-21354-19_S138	Yes	Yes	Yes	Yes	Yes	Ural MDR
TB-222-6963-19_S213	No	Yes	Yes	No	No	Ural Non-MDR
TB-111-20948-18_S39	No	Yes	No	No	No	Ural Non-MDR
TB-222-7237-18_S66	No	Yes	No	No	No	Ural Non-MDR
TB-111-21453-19_S133	No	No	No	No	No	Ural Non-MDR
TB-222-7040-19_S280	Yes	Yes	Yes	No	Yes	Ural MDR
TB-111-21561-19_S150	No	No	No	No	No	Ural Non-MDR
TB-111-21564-19_S97	Yes	Yes	Yes	Yes	Yes	Ural MDR
