# Supplementary material for: The recent rapid expansion of multidrug resistant Ural lineage Mycobacterium tuberculosis in Moldova
Source: Nat Commun. 2024 Apr 5;15:2962. doi: 10.1038/s41467-024-47282-9 (PMC10997638; doi:10.1038/s41467-024-47282-9)
Supplement: Supplementary file 7 — Source Data [file 41467_2024_47282_MOESM7_ESM.zip › SourceData/FigureS5_Data.csv]

type	R.est
MDR Ural	2.57853863368991
MDR Ural	2.71397832044611
MDR Ural	2.97104721212553
MDR Ural	3.696428047316
MDR Ural	3.14741854737811
MDR Ural	3.17420744258319
MDR Ural	2.68121709522763
MDR Ural	3.01060993289634
MDR Ural	2.95885001741345
MDR Ural	2.99768939549563
MDR Ural	2.88593867824502
MDR Ural	3.17995845076814
MDR Ural	3.73549037330334
MDR Ural	2.87994652347343
MDR Ural	2.82569935362095
MDR Ural	2.25743328662346
MDR Ural	3.00106577596875
MDR Ural	2.75234340311674
MDR Ural	2.40214858856774
MDR Ural	2.41876338493406
MDR Ural	2.3696099838496
MDR Ural	2.59837544326982
MDR Ural	2.01295045313929
MDR Ural	2.91094182909616
MDR Ural	2.11496783839257
MDR Ural	2.83690432195287
MDR Ural	2.87919476199373
MDR Ural	2.84196396011545
MDR Ural	2.79639018264197
MDR Ural	2.7844920774305
MDR Ural	2.3328383383676
MDR Ural	3.31976258158899
MDR Ural	2.57314379668584
MDR Ural	2.65301702871776
MDR Ural	2.41057932827123
MDR Ural	2.97788097657142
MDR Ural	3.21618452769476
MDR Ural	2.66458648380458
MDR Ural	2.55751406652839
MDR Ural	2.91344220432827
MDR Ural	2.68767165858104
MDR Ural	2.56309153933143
MDR Ural	2.41237525223108
MDR Ural	2.50358283262671
MDR Ural	2.47776337814663
MDR Ural	2.08858707070798
MDR Ural	2.34493192210791
MDR Ural	2.70092631144908
MDR Ural	2.79827635337886
MDR Ural	2.77500786239062
MDR Ural	2.79016248062833
MDR Ural	2.74206625906732
MDR Ural	2.75545948788864
MDR Ural	2.9631675401083
MDR Ural	2.58682075784637
MDR Ural	2.58662214293942
MDR Ural	2.49385380673307
MDR Ural	2.32462139924762
MDR Ural	2.45768267484824
MDR Ural	2.65771819388747
MDR Ural	2.91187766187317
MDR Ural	2.9005999813955
MDR Ural	2.36544757702679
MDR Ural	1.99649431602316
MDR Ural	2.42242934648178
MDR Ural	2.44128939933749
MDR Ural	2.62830276604002
MDR Ural	2.19505586617754
MDR Ural	2.53815723127874
MDR Ural	2.92890547496563
MDR Ural	2.76583291514786
MDR Ural	2.62586881640106
MDR Ural	2.7004451195705
MDR Ural	2.75367934741551
MDR Ural	2.40728878601341
MDR Ural	2.7123989536378
MDR Ural	2.84912294494762
MDR Ural	2.44466842738009
MDR Ural	3.17748245073755
MDR Ural	2.60613473522694
MDR Ural	2.63424537321553
MDR Ural	3.07553677981207
MDR Ural	2.82138586921451
MDR Ural	2.5269383677467
MDR Ural	2.89793234229292
MDR Ural	2.60577471207829
MDR Ural	2.90578183437858
MDR Ural	2.77649164806073
MDR Ural	2.86722306986836
MDR Ural	2.3794607173385
MDR Ural	2.88722955300642
MDR Ural	3.03260120756449
MDR Ural	2.5180972134811
MDR Ural	2.29301951470478
MDR Ural	2.85119513501804
MDR Ural	3.40561392612257
MDR Ural	3.00300655336016
MDR Ural	2.79272251394671
MDR Ural	3.15722372027741
MDR Ural	2.92068331859352
MDR Ural	3.1176550881075
MDR Ural	2.63562662885448
MDR Ural	2.79750331426887
MDR Ural	3.31909712588179
MDR Ural	3.23163359294851
MDR Ural	2.2733909614848
MDR Ural	2.73625427639049
MDR Ural	2.56348964134082
MDR Ural	2.88304309206868
MDR Ural	2.12283409740726
MDR Ural	2.96643463028992
MDR Ural	3.27107540316655
MDR Ural	3.33537847800417
MDR Ural	2.95164405288172
MDR Ural	2.46549771305752
MDR Ural	3.15753361033145
MDR Ural	3.67525273037684
MDR Ural	2.6439199195228
MDR Ural	2.74484080845031
MDR Ural	2.57616243798573
MDR Ural	2.86392389841399
MDR Ural	2.86513925312942
MDR Ural	2.700349883819
MDR Ural	2.13011681400316
MDR Ural	2.48956018246178
MDR Ural	2.66839790102398
MDR Ural	3.41234164987065
MDR Ural	2.79222546721444
MDR Ural	2.86121298170133
MDR Ural	2.59570456449843
MDR Ural	2.67477112836949
MDR Ural	2.49550347316352
MDR Ural	2.62917012380411
MDR Ural	2.01597848455493
MDR Ural	2.44498367069601
MDR Ural	2.07707239192845
MDR Ural	2.4388715596987
MDR Ural	2.2268397580867
MDR Ural	2.41804826675411
MDR Ural	2.34177447031489
MDR Ural	2.16782116619523
MDR Ural	2.72055431661566
MDR Ural	2.86361587587061
MDR Ural	2.74291439253388
MDR Ural	3.15416976719607
MDR Ural	3.11587198093162
MDR Ural	2.84167540677776
MDR Ural	3.02296984066911
MDR Ural	3.48287236564244
MDR Ural	2.79192688877202
MDR Ural	3.07982025331233
MDR Ural	2.35660831301759
MDR Ural	2.39842532131055
MDR Ural	2.48052552983993
MDR Ural	2.34160824249329
MDR Ural	2.0036735375094
MDR Ural	2.3518811727453
MDR Ural	2.55173950963263
MDR Ural	2.74774455704424
MDR Ural	2.29290504151261
MDR Ural	2.49044047009822
MDR Ural	2.9617068074561
MDR Ural	2.47518581299746
MDR Ural	2.69714588334465
MDR Ural	2.75404262445091
MDR Ural	3.01515748453694
MDR Ural	3.12934822446364
MDR Ural	2.26353588146071
MDR Ural	2.34589276060102
MDR Ural	2.91003171788784
MDR Ural	2.49131167758799
MDR Ural	2.37708065875871
MDR Ural	2.442391187261
MDR Ural	1.99359210864084
MDR Ural	2.17900551238385
MDR Ural	2.01403728458291
MDR Ural	2.55886139956113
MDR Ural	2.63371732087053
MDR Ural	2.77516579730667
MDR Ural	2.70723932384981
MDR Ural	3.09730366888178
MDR Ural	3.41696102901681
MDR Ural	3.65950351631383
MDR Ural	3.07890943603036
MDR Ural	2.84650857957503
MDR Ural	3.1353586300019
MDR Ural	3.35947420613783
MDR Ural	3.22237802849438
MDR Ural	2.79745522353066
MDR Ural	2.78996781976866
MDR Ural	3.51826621833913
MDR Ural	2.84507859703703
MDR Ural	2.5102487712014
MDR Ural	3.06542306820206
MDR Ural	2.39538766602634
MDR Ural	2.83642126095948
MDR Ural	3.03509881377939
MDR Ural	2.59716396039674
MDR Ural	2.39249751702501
MDR Ural	2.63774008805881
MDR Ural	2.64023248137685
MDR Ural	2.82933252433626
MDR Ural	3.01148975050974
MDR Ural	2.87320049743941
MDR Ural	2.73320525236315
MDR Ural	2.57921312942
MDR Ural	2.4198602437568
MDR Ural	3.12814394388579
MDR Ural	2.9094662122407
MDR Ural	3.44622706265289
MDR Ural	2.86761621537237
MDR Ural	2.8109642546757
MDR Ural	2.64380577096164
MDR Ural	2.34433242615567
MDR Ural	2.61173961004489
MDR Ural	2.44003426835225
MDR Ural	2.856891540875
MDR Ural	3.34849827708552
MDR Ural	2.99475390681682
MDR Ural	3.2894761209701
MDR Ural	2.79749644537857
MDR Ural	2.52686207291133
MDR Ural	2.58144857503837
MDR Ural	2.83353038942383
MDR Ural	2.47805502481239
MDR Ural	3.0373067959361
MDR Ural	2.68716685615229
MDR Ural	2.59503151460734
MDR Ural	2.31102656744377
MDR Ural	2.36637587026461
MDR Ural	2.72199191119403
MDR Ural	2.55787902797873
MDR Ural	2.66641095789582
MDR Ural	2.80951668295413
MDR Ural	2.97892085391988
MDR Ural	3.30715333208297
MDR Ural	3.7014754563019
MDR Ural	2.62697455185063
MDR Ural	3.09220620433444
MDR Ural	2.97232739470522
MDR Ural	2.99406603591279
MDR Ural	3.24714275202415
MDR Ural	2.97767653513501
MDR Ural	3.02883593166048
MDR Ural	2.89284889317021
MDR Ural	3.27234536614897
MDR Ural	2.83472993282033
MDR Ural	2.97291577106828
MDR Ural	2.88721072987842
MDR Ural	2.86238311899321
MDR Ural	3.06788469085622
MDR Ural	3.23619062645448
MDR Ural	3.06885814169557
MDR Ural	3.05766101323016
MDR Ural	3.05773076499821
MDR Ural	2.78452406317591
MDR Ural	2.65312536469895
MDR Ural	2.73509371682093
MDR Ural	2.44191552438234
MDR Ural	2.36300010102108
MDR Ural	2.89363582925641
MDR Ural	1.99922820741986
MDR Ural	3.05244974068234
MDR Ural	2.47632536896458
MDR Ural	2.54886521870831
MDR Ural	2.44557777310268
MDR Ural	3.23532323517798
MDR Ural	2.51050746720819
MDR Ural	3.8482226540907
MDR Ural	3.12973452191764
MDR Ural	3.382038609093
MDR Ural	3.27712399076659
MDR Ural	3.1870178529657
MDR Ural	3.53852099303614
MDR Ural	3.20940265695487
MDR Ural	3.3027998175927
MDR Ural	3.26149611334136
MDR Ural	2.58545526605554
MDR Ural	2.83175138654287
MDR Ural	2.5123360470665
MDR Ural	2.65407484339789
MDR Ural	2.69435500461415
MDR Ural	2.8902478462311
MDR Ural	2.65128291197294
MDR Ural	2.51241863246738
MDR Ural	3.40738591850861
MDR Ural	2.6488837050312
MDR Ural	2.16772562502536
MDR Ural	2.37996376401135
MDR Ural	2.70756306386168
MDR Ural	3.08376607687252
MDR Ural	2.86570878101834
MDR Ural	2.79421525497442
MDR Ural	1.96147676256723
MDR Ural	2.17416489995182
MDR Ural	2.35982658128457
MDR Ural	2.62683058804453
MDR Ural	2.073157156323
MDR Ural	2.09001801326797
MDR Ural	2.01917541984814
MDR Ural	2.87457407897335
MDR Ural	1.98068733950413
MDR Ural	1.9462065817917
MDR Ural	2.05559043935789
MDR Ural	2.29570220301851
MDR Ural	2.40224859516163
MDR Ural	1.94262111821831
MDR Ural	1.92107141699932
MDR Ural	2.38810708852719
MDR Ural	2.40583711096282
MDR Ural	2.34193603699383
MDR Ural	2.18287064251909
MDR Ural	2.18708691370155
MDR Ural	1.76109948310794
MDR Ural	1.7953327760758
MDR Ural	2.72111425738337
MDR Ural	2.45178385759031
MDR Ural	2.54865847781165
MDR Ural	2.69170950144062
MDR Ural	2.37155827075818
MDR Ural	2.51290495914486
MDR Ural	2.44488850654334
MDR Ural	2.79492146009725
MDR Ural	2.22578242602664
MDR Ural	2.86530844414087
MDR Ural	3.03017065536417
MDR Ural	3.96082555030367
MDR Ural	4.1635231304664
MDR Ural	3.68816914823316
MDR Ural	4.1418947159105
MDR Ural	3.81123979466897
MDR Ural	3.55514618170498
MDR Ural	3.55968403829888
MDR Ural	3.30527454374808
MDR Ural	4.25160125542762
MDR Ural	4.06697244686686
MDR Ural	3.08347126996742
MDR Ural	3.71637468890976
MDR Ural	3.47470541322133
MDR Ural	3.54844819322639
MDR Ural	4.27500404678879
MDR Ural	3.9127689383594
MDR Ural	4.40393959830084
MDR Ural	3.69392899997095
MDR Ural	4.19462497024612
MDR Ural	4.52741198832839
MDR Ural	4.15299313654826
MDR Ural	3.68275449904815
MDR Ural	3.08985794133515
MDR Ural	3.15826664844534
MDR Ural	2.56916826753516
MDR Ural	2.89500198706121
MDR Ural	3.43878605605681
MDR Ural	3.37267532502564
MDR Ural	3.7641939445759
MDR Ural	3.80600522979271
MDR Ural	3.56248207082838
MDR Ural	3.37737971987976
MDR Ural	3.55581097160615
MDR Ural	3.28677851956562
MDR Ural	3.19912513052375
MDR Ural	3.67593541619124
MDR Ural	3.18345464308219
MDR Ural	3.20840797331063
MDR Ural	3.97264893914934
MDR Ural	3.14974539970338
MDR Ural	3.15478769013297
MDR Ural	3.06361558996334
MDR Ural	3.45923285287501
MDR Ural	2.86811326680936
MDR Ural	2.74643412021807
MDR Ural	3.0388270643485
MDR Ural	2.92631619405825
MDR Ural	2.99306863775676
MDR Ural	2.73912911428864
MDR Ural	3.0095595200391
MDR Ural	3.22129665977647
MDR Ural	3.08847739324444
MDR Ural	2.79087847227353
MDR Ural	2.42285558387483
MDR Ural	2.82662359753002
MDR Ural	2.41241449305021
MDR Ural	2.58889912709501
MDR Ural	2.56288726611323
MDR Ural	2.62395183136346
MDR Ural	2.68335542469803
MDR Ural	2.22639005633907
MDR Ural	2.34827098088308
MDR Ural	2.76608103837812
MDR Ural	3.70184184139816
MDR Ural	3.22191886942647
MDR Ural	3.06867555732551
MDR Ural	3.19929665236225
MDR Ural	3.09151883026082
MDR Ural	2.37959722357215
MDR Ural	2.27654698132976
MDR Ural	2.53691140517723
MDR Ural	2.4559589316446
MDR Ural	2.50034094355107
MDR Ural	2.93152079790925
MDR Ural	2.81662203899873
MDR Ural	2.88257471744837
MDR Ural	3.42249215149967
MDR Ural	2.57307699989261
MDR Ural	2.47431329883174
MDR Ural	2.39616173160577
MDR Ural	2.64180407114606
MDR Ural	2.46853488637664
MDR Ural	2.64801210111716
MDR Ural	2.33705955891735
MDR Ural	2.64023891116666
MDR Ural	2.69653267171502
MDR Ural	2.33715918743295
MDR Ural	2.78130493277993
MDR Ural	3.19557300843916
MDR Ural	2.9793821289531
MDR Ural	2.38253238487337
MDR Ural	2.23361389917499
MDR Ural	2.56024710315183
MDR Ural	2.54935796744809
MDR Ural	2.69676108952891
MDR Ural	2.2980406717955
MDR Ural	2.32944106881428
MDR Ural	2.47339098045608
MDR Ural	2.70106714668776
MDR Ural	2.6555532180282
MDR Ural	2.45981341468135
MDR Ural	2.41054368836501
MDR Ural	2.40068840845287
MDR Ural	2.41439915298762
MDR Ural	2.77607845150632
MDR Ural	2.47748983307226
MDR Ural	2.50692068219324
MDR Ural	2.06614143045757
MDR Ural	1.90116225956501
MDR Ural	2.09142537288213
MDR Ural	2.57622648791708
MDR Ural	2.58415598502868
MDR Ural	2.55984780826185
MDR Ural	2.65075294806089
MDR Ural	2.30363536483463
MDR Ural	2.24249750773502
MDR Ural	2.56087081992367
MDR Ural	2.69078038979399
MDR Ural	3.05328652187807
MDR Ural	2.28847276319125
MDR Ural	2.60336627368333
MDR Ural	2.86735459229733
MDR Ural	2.83048515687771
MDR Ural	2.81287698637022
MDR Ural	2.80158117485009
MDR Ural	3.12331817903674
MDR Ural	3.20878432861894
MDR Ural	3.10197321090207
MDR Ural	3.61049033817201
MDR Ural	3.40807999986233
MDR Ural	3.46154171915005
MDR Ural	2.89060915380508
MDR Ural	2.80971498483515
MDR Ural	3.56985401565218
MDR Ural	4.17221586971165
MDR Ural	3.32502130799273
MDR Ural	3.10129481813401
MDR Ural	2.57846746753795
MDR Ural	3.26282488463388
MDR Ural	3.10745139266429
MDR Ural	3.39506707140508
MDR Ural	3.00476867856584
MDR Ural	2.82977472099384
MDR Ural	2.43490824365238
MDR Ural	2.4319873270037
MDR Ural	2.25794205209092
MDR Ural	2.89548501302681
MDR Ural	2.8132691517421
MDR Ural	2.27330721712908
MDR Ural	2.13323368161042
MDR Ural	2.1603472252564
MDR Ural	2.22627112744815
MDR Ural	2.11932999513572
MDR Ural	2.42702797020723
MDR Ural	2.0069003903846
MDR Ural	2.02948273060634
MDR Ural	2.22030360063373
MDR Ural	2.20067884209508
MDR Ural	2.17878320355481
MDR Ural	2.25223847112333
MDR Ural	2.5284401351356
MDR Ural	2.57669891402989
MDR Ural	3.14356802441694
MDR Ural	3.18991273039481
MDR Ural	2.29887177504407
MDR Ural	3.04412262703169
MDR Ural	2.78363638269017
MDR Ural	2.73219758198923
MDR Ural	2.86139643494638
MDR Ural	2.57384641709292
MDR Ural	2.52095393902974
MDR Ural	2.73848396969283
MDR Ural	2.77591084069603
MDR Ural	2.62688695011131
MDR Ural	3.17885310980785
MDR Ural	2.42532041828136
MDR Ural	2.64025660467837
MDR Ural	3.20467354649893
MDR Ural	2.86518383699512
MDR Ural	3.43883139690158
MDR Ural	3.15457532322918
MDR Ural	2.78863363874551
MDR Ural	2.77563413084138
MDR Ural	2.86902555355772
MDR Ural	3.50485960057494
MDR Ural	3.02041340129993
MDR Ural	2.85028550867024
MDR Ural	2.96191566643876
MDR Ural	2.56709797337413
MDR Ural	3.14757080761768
MDR Ural	2.86894457335872
MDR Ural	2.54675323987943
MDR Ural	2.6274237858506
MDR Ural	3.16804315131495
MDR Ural	2.83267425628273
MDR Ural	2.85358594613661
MDR Ural	2.89132198064166
MDR Ural	2.75995009124896
MDR Ural	2.8178991720973
MDR Ural	2.65416984781742
MDR Ural	2.36610746739216
MDR Ural	2.50116690480919
MDR Ural	2.58430700690559
MDR Ural	3.15545651715832
MDR Ural	2.72813327799987
MDR Ural	2.92162897529054
MDR Ural	2.79859992654123
MDR Ural	2.54564223658361
MDR Ural	2.88849275801734
MDR Ural	2.77597700355125
MDR Ural	3.14758811171271
MDR Ural	2.62307679671947
MDR Ural	2.65528890486835
MDR Ural	2.51709618444296
MDR Ural	2.34553522030795
MDR Ural	3.0898617770167
MDR Ural	2.24588435259428
MDR Ural	2.52618595813871
MDR Ural	2.28764263582694
MDR Ural	2.20005654780244
MDR Ural	2.52298808510039
MDR Ural	2.51207444964983
MDR Ural	2.27563876160435
MDR Ural	2.20963146590056
MDR Ural	2.47070700999813
MDR Ural	2.22815540620489
MDR Ural	2.09194163369755
MDR Ural	2.59069282509044
MDR Ural	1.92728014306541
MDR Ural	1.99328122073193
MDR Ural	2.11185398600855
MDR Ural	2.10702898950935
MDR Ural	2.00154608026431
MDR Ural	1.91344608293627
MDR Ural	1.93582812906342
MDR Ural	1.82733196772879
MDR Ural	1.64277090042946
MDR Ural	2.01720516833986
MDR Ural	1.93920426420207
MDR Ural	2.00748737457554
MDR Ural	1.74711171326547
MDR Ural	1.7838204273283
MDR Ural	1.853154836518
MDR Ural	1.54828102430336
MDR Ural	1.81672099119772
MDR Ural	1.94325555187117
MDR Ural	1.95806252447106
MDR Ural	2.03502255408535
MDR Ural	1.53251000406203
MDR Ural	1.93395521379508
MDR Ural	1.55856185356371
MDR Ural	1.42432171446543
MDR Ural	1.63658641437139
MDR Ural	1.67572871441702
MDR Ural	1.555101931597
MDR Ural	1.80978406626408
MDR Ural	1.77221311145069
MDR Ural	1.62744584654022
MDR Ural	1.6883736547273
MDR Ural	1.92212878131185
MDR Ural	1.77176916322629
MDR Ural	1.83963672383865
MDR Ural	1.68415673615102
MDR Ural	1.79931189678709
MDR Ural	1.98832873382086
MDR Ural	2.21710880752866
MDR Ural	2.12354997538281
MDR Ural	2.42059927776274
MDR Ural	2.10621672816967
MDR Ural	2.00045722921186
MDR Ural	2.75177504129871
MDR Ural	2.14631111094294
MDR Ural	2.12843421310476
MDR Ural	2.41423419375011
MDR Ural	2.28983042322595
MDR Ural	2.45318205085816
MDR Ural	2.59527413445461
MDR Ural	2.07013977937587
MDR Ural	2.25112430124385
MDR Ural	2.68411845869773
MDR Ural	2.00514030707774
MDR Ural	2.00228175739003
MDR Ural	2.06670374443081
MDR Ural	2.0567799737573
MDR Ural	2.54846980591914
MDR Ural	2.54870457850596
MDR Ural	2.94947803243147
MDR Ural	3.06208208750995
MDR Ural	2.46763458365856
MDR Ural	2.53269506946714
MDR Ural	3.24964034855432
MDR Ural	2.91971339462801
MDR Ural	2.51295911858941
MDR Ural	2.8620794835812
MDR Ural	2.60680693928333
MDR Ural	2.52567048397033
MDR Ural	2.87112492133878
MDR Ural	2.9060512532232
MDR Ural	2.52277490472114
MDR Ural	2.65925389101786
MDR Ural	2.75941148205464
MDR Ural	3.03141551596379
MDR Ural	2.94022330066356
MDR Ural	2.8704010956706
MDR Ural	3.05248390907378
MDR Ural	2.49492050389301
MDR Ural	2.93331152374134
MDR Ural	2.47642249787993
MDR Ural	2.81811288712413
MDR Ural	2.69586982298398
MDR Ural	2.94939910004153
MDR Ural	3.11438531324205
MDR Ural	3.1098015400959
MDR Ural	3.00447119797831
MDR Ural	2.33942698192493
MDR Ural	2.76312779216458
MDR Ural	2.40914847757414
MDR Ural	2.57650481934096
MDR Ural	2.91286692859398
MDR Ural	2.65916651362414
MDR Ural	2.87136515212393
MDR Ural	2.61775848401727
MDR Ural	3.08471194502736
MDR Ural	2.32229466233386
MDR Ural	2.50900816175917
MDR Ural	2.84641520945158
MDR Ural	2.64294236397555
MDR Ural	2.76583789426919
MDR Ural	2.41338201353842
MDR Ural	3.19114697533912
MDR Ural	2.61833064413056
MDR Ural	2.67380756652032
MDR Ural	3.19251567046846
MDR Ural	2.4093796206426
MDR Ural	2.67878451639803
MDR Ural	2.56166400943302
MDR Ural	2.79261633803791
MDR Ural	2.4636529394063
MDR Ural	2.55871434266767
MDR Ural	2.43561178050086
MDR Ural	2.31184948605056
MDR Ural	2.49597204988885
MDR Ural	2.36892702502417
MDR Ural	2.37675641845216
MDR Ural	2.60883930750961
MDR Ural	2.55993393388405
MDR Ural	2.45123228630886
MDR Ural	2.1673961688199
MDR Ural	2.26300518275006
MDR Ural	2.15658050619663
MDR Ural	2.41797421642571
MDR Ural	2.13811849247463
MDR Ural	2.47810440744481
MDR Ural	2.70791702228404
MDR Ural	2.19753747519177
MDR Ural	2.49340411874173
MDR Ural	2.60838297367441
MDR Ural	3.12048307859557
MDR Ural	3.0574892614412
MDR Ural	2.80505227857018
MDR Ural	2.82559737407217
MDR Ural	2.97024840362447
MDR Ural	2.78206723043456
MDR Ural	3.00115247757607
MDR Ural	2.4452238290566
MDR Ural	2.72730195520065
MDR Ural	2.64129855806623
MDR Ural	2.84300085942602
MDR Ural	2.38535721406027
MDR Ural	2.89607257193072
MDR Ural	3.21675752395609
MDR Ural	2.67655634474381
MDR Ural	2.56412440016212
MDR Ural	2.919238423806
MDR Ural	2.74865689766287
MDR Ural	2.56304988968435
MDR Ural	2.35819671760212
MDR Ural	2.6447040816238
MDR Ural	2.07205088862431
MDR Ural	2.67788993861776
MDR Ural	2.09322358383939
MDR Ural	2.27350046759819
MDR Ural	2.3305421453641
MDR Ural	1.91551929297495
MDR Ural	2.09536826686472
MDR Ural	1.78496148966331
MDR Ural	2.12771314661937
MDR Ural	2.29476373780969
MDR Ural	2.14534541564821
MDR Ural	2.07416567241151
MDR Ural	2.07823648314183
MDR Ural	2.78632002633459
MDR Ural	2.15015067305627
MDR Ural	2.70706102548873
MDR Ural	2.62919530786752
MDR Ural	2.67030785037704
MDR Ural	2.5786825880177
MDR Ural	2.02107698841889
MDR Ural	2.59664464433
MDR Ural	2.46784738381467
MDR Ural	1.962331020183
MDR Ural	2.33175724265746
MDR Ural	2.12430049577765
MDR Ural	2.07358961900468
MDR Ural	2.21631147781693
MDR Ural	2.06375010019851
MDR Ural	2.21988977546075
MDR Ural	2.260305833403
MDR Ural	2.50379623851575
MDR Ural	2.76838717760082
MDR Ural	2.56216379977581
MDR Ural	2.57316504713186
MDR Ural	2.01281360142443
MDR Ural	2.38888639016538
MDR Ural	2.52424323326575
MDR Ural	2.86652340564478
MDR Ural	2.56510585682242
MDR Ural	2.84055323980365
MDR Ural	2.4239308734001
MDR Ural	2.47749011955658
MDR Ural	2.43488743278462
MDR Ural	2.23585141884629
MDR Ural	2.45206291838775
MDR Ural	2.43928608514697
MDR Ural	2.35225285862485
MDR Ural	2.81424972689385
MDR Ural	2.25335069582612
MDR Ural	2.49276228842512
MDR Ural	3.64892489813363
MDR Ural	2.94224548888363
MDR Ural	3.17420259329933
MDR Ural	3.48819808687794
MDR Ural	3.02137092310492
MDR Ural	2.60725890820647
MDR Ural	2.58947702848319
MDR Ural	2.38737280107788
MDR Ural	2.11073630064174
MDR Ural	2.43907349305406
MDR Ural	2.56023904499575
MDR Ural	2.19760592981185
MDR Ural	2.81597654330762
MDR Ural	2.67509680849967
MDR Ural	3.15964276944313
MDR Ural	2.59350870558196
MDR Ural	2.44836342288687
MDR Ural	3.51475553310066
MDR Ural	2.28688132399402
MDR Ural	2.44308838301243
MDR Ural	2.87753048188741
MDR Ural	3.32483893688585
MDR Ural	3.06652329629172
MDR Ural	2.85250319442068
MDR Ural	3.07850407831368
MDR Ural	2.44330286123637
MDR Ural	3.60262626714685
MDR Ural	3.10694783860447
MDR Ural	2.65573719743108
MDR Ural	2.75985867352273
MDR Ural	3.04447351202335
MDR Ural	2.40175881709658
MDR Ural	3.41909737651554
MDR Ural	2.87368488093152
MDR Ural	3.3429836795446
MDR Ural	3.33385656125243
MDR Ural	3.43427459413253
MDR Ural	2.95695063003937
MDR Ural	2.84241995543198
MDR Ural	3.2888495673806
MDR Ural	2.70121276466073
MDR Ural	3.47817621513358
MDR Ural	2.84924401860934
MDR Ural	2.30219411669169
MDR Ural	2.25788544147333
MDR Ural	2.8643564476591
MDR Ural	2.85615528068171
MDR Ural	2.71358532096916
MDR Ural	2.21458366497916
MDR Ural	2.27870129468055
MDR Ural	2.52986633725147
MDR Ural	2.48852946509301
MDR Ural	2.36257298558472
MDR Ural	2.60192345855689
MDR Ural	2.62831152860365
MDR Ural	2.97433520067412
MDR Ural	2.46214970846786
MDR Ural	2.81912133098851
MDR Ural	2.43584091643587
MDR Ural	2.28202929088067
MDR Ural	2.32835014739239
MDR Ural	2.37237794781413
MDR Ural	2.56450557255364
MDR Ural	2.77619273897426
MDR Ural	2.0274785110384
MDR Ural	1.88233456532366
MDR Ural	2.08187974105295
MDR Ural	2.11830283951446
MDR Ural	2.35870188654876
MDR Ural	2.51322327509234
MDR Ural	2.39855994400119
MDR Ural	1.96683454246572
MDR Ural	2.60237511310064
MDR Ural	2.40471374481248
MDR Ural	2.58403308667711
MDR Ural	2.91205404704232
MDR Ural	2.956331673866
MDR Ural	2.40868885420896
MDR Ural	2.32766578952294
MDR Ural	3.17051137878335
MDR Ural	2.80927943460487
MDR Ural	2.97370997541244
MDR Ural	3.20915534422829
MDR Ural	2.87758013300134
MDR Ural	2.54982210288727
MDR Ural	2.88899711164564
MDR Ural	2.97306712803781
MDR Ural	3.09259674454341
MDR Ural	3.58870574488626
MDR Ural	2.87136578907707
MDR Ural	3.00379712782341
MDR Ural	3.16443086150503
MDR Ural	3.96551013934329
MDR Ural	2.58001574022016
MDR Ural	2.89768884567255
MDR Ural	3.55708201174039
MDR Ural	3.12594504487644
MDR Ural	3.57785117515451
MDR Ural	2.98737425178492
MDR Ural	2.63757345071773
MDR Ural	2.87199949584062
MDR Ural	2.62145252042244
MDR Ural	2.34645218335339
MDR Ural	2.58217809486152
MDR Ural	2.75139509331847
MDR Ural	2.59570794670752
MDR Ural	2.56450413827172
MDR Ural	3.69206947381757
MDR Ural	2.9466960075787
MDR Ural	2.71816140678491
MDR Ural	2.43782480831873
MDR Ural	2.83846670533196
MDR Ural	2.90289557078655
MDR Ural	3.15601500331152
MDR Ural	3.42327948617394
MDR Ural	3.27638921932729
MDR Ural	2.57581623659974
MDR Ural	2.52092703975983
MDR Ural	2.14657741131084
MDR Ural	2.29632444177241
MDR Ural	2.60666122185804
MDR Ural	2.8683147166766
MDR Ural	2.73138801530183
MDR Ural	2.50651668587169
MDR Ural	2.41130591937019
MDR Ural	2.85883386115136
MDR Ural	2.52645058707122
MDR Ural	2.49277405484949
MDR Ural	2.55962923476798
MDR Ural	2.52042953088861
MDR Ural	2.33642959978503
MDR Ural	2.43938788711849
MDR Ural	2.48727313657958
MDR Ural	2.5688078820265
MDR Ural	2.80754136173098
MDR Ural	2.29229645213121
MDR Ural	2.33717340216946
MDR Ural	2.64013336202659
MDR Ural	3.13996128356193
MDR Ural	3.63976785663993
MDR Ural	2.910189871848
MDR Ural	2.77430945803184
MDR Ural	2.54556037774417
MDR Ural	3.16587550284827
MDR Ural	2.59642782719144
MDR Ural	3.53927974096346
MDR Ural	2.99876313632562
MDR Ural	2.61264868565812
MDR Ural	2.72875239786173
MDR Ural	2.81477668628541
MDR Ural	3.21660168713805
MDR Ural	3.36207783287379
MDR Ural	3.09421062012646
MDR Ural	2.42144561899803
MDR Ural	2.76000500975068
MDR Ural	2.90187495519076
MDR Ural	3.05772951739491
MDR Ural	2.57631833937372
MDR Ural	3.07700331943103
MDR Ural	3.16085371268837
MDR Ural	3.19419974920644
MDR Ural	3.99870397912422
MDR Ural	3.86571838972685
MDR Ural	3.36101037319645
MDR Ural	3.17823877756579
MDR Ural	2.76627554314036
MDR Ural	3.12802437525141
MDR Ural	3.06098037320381
MDR Ural	2.65136894669444
MDR Ural	2.54443270833497
MDR Ural	2.5611834706514
MDR Ural	2.70763770191091
MDR Ural	3.01455112353158
MDR Ural	2.52906295385333
MDR Ural	3.05810411934254
MDR Ural	2.30725212493162
MDR Ural	2.69318020017492
MDR Ural	2.54586024283006
MDR Ural	2.46793172932335
MDR Ural	2.65939517121802
MDR Ural	2.86219174233428
MDR Ural	2.38692396916137
MDR Ural	2.04750347147749
MDR Ural	2.4121803392952
MDR Ural	2.5563757394845
MDR Ural	2.7694020241587
MDR Ural	2.47476149308458
MDR Ural	2.56413596710311
MDR Ural	2.72124744473605
MDR Ural	2.59350612607219
MDR Ural	3.33223696050182
MDR Ural	2.58204026826873
MDR Ural	3.507274348658
MDR Ural	3.16963049792941
MDR Ural	2.45754984670822
MDR Ural	3.10268299473413
MDR Ural	2.84651479000428
MDR Ural	2.84683065541785
MDR Ural	2.89963588597547
MDR Ural	3.23436674309208
MDR Ural	3.51043395707599
MDR Ural	3.0237486695506
MDR Ural	2.80023869336407
MDR Ural	3.1637607280574
MDR Ural	3.18265136769006
MDR Ural	3.07759226632556
MDR Ural	3.02586549582828
MDR Ural	2.66161354219936
MDR Ural	2.72315071661935
MDR Ural	3.49449534429091
MDR Ural	3.64571748625487
MDR Ural	2.90797499817503
MDR Ural	2.77333996690985
MDR Ural	3.49056526952998
MDR Ural	3.16717099182669
MDR Ural	2.77555769020233
MDR Ural	2.91895849260196
MDR Ural	2.89995433774946
MDR Ural	3.41554578026154
MDR Ural	2.72523598514651
MDR Ural	2.7857003109961
MDR Ural	3.18837269507091
MDR Ural	3.35503990363256
MDR Ural	2.36725174064998
MDR Ural	2.21275130280044
MDR Ural	2.57748381994453
MDR Ural	2.70062912978308
MDR Ural	2.66784296244186
MDR Ural	3.07567789385407
MDR Ural	2.59177903585863
MDR Ural	2.5222151919634
MDR Ural	2.81820660993267
MDR Ural	2.44965257562209
MDR Ural	3.16324489840103
MDR Ural	3.01412509621616
MDR Ural	3.3992181335418
MDR Ural	2.57779343312033
MDR Ural	2.54480596198459
MDR Ural	2.64515260092142
MDR Ural	2.48656625105007
MDR Ural	2.48935032081129
MDR Ural	2.80805206552875
MDR Ural	2.66831791472272
MDR Ural	2.14177493194366
MDR Ural	2.82170481010936
MDR Ural	2.61524512457516
MDR Ural	2.6805009933149
MDR Ural	3.04488315104171
MDR Ural	2.71173224818639
MDR Ural	2.65228239093037
MDR Ural	2.92833161383448
MDR Ural	2.60589210304504
MDR Ural	2.58830448956032
MDR Ural	2.7306261063432
MDR Ural	3.02466379378407
MDR Ural	3.57490060785948
MDR Ural	3.20718169481501
MDR Ural	3.79448391375248
MDR Ural	4.3222601546461
MDR Ural	3.35772967503705
MDR Ural	3.48009614164435
MDR Ural	3.24434854927934
MDR Ural	2.59316934997966
MDR Ural	3.12100958520084
MDR Ural	2.22518032452628
MDR Ural	2.02452730212044
MDR Ural	2.73922285149234
MDR Ural	3.28280894678738
MDR Ural	2.42015866326055
MDR Ural	2.69497394961198
MDR Ural	2.82829407399732
MDR Ural	2.94578372847001
MDR Ural	2.87649089811104
MDR Ural	3.1041045269139
MDR Ural	2.82337237565438
MDR Ural	2.9125076429516
MDR Ural	2.73937545870154
MDR Ural	2.94654043256948
MDR Ural	3.10140431394754
MDR Ural	3.27047887727485
MDR Ural	2.5587269751808
MDR Ural	2.86446114555228
MDR Ural	3.63309739733364
MDR Ural	3.08465053126104
MDR Ural	3.52688456599563
MDR Ural	3.12531818221729
MDR Ural	3.6595037562637
MDR Ural	3.1351681294247
MDR Ural	3.62226089894989
MDR Ural	3.26802840334871
MDR Ural	3.26397774496414
MDR Ural	2.5461052465734
MDR Ural	2.11303419726522
MDR Ural	2.73808585317116
MDR Ural	2.7683362219369
MDR Ural	2.79439719279333
MDR Ural	2.90125359323584
MDR Ural	2.76468143308476
MDR Ural	2.43993776585392
MDR Ural	2.58053793696151
MDR Ural	2.50384382524255
MDR Ural	2.75086104269749
MDR Ural	3.4697769418085
MDR Ural	2.92140852224218
MDR Ural	3.78106463435351
MDR Ural	3.3683268633919
MDR Ural	3.37921573693093
MDR Ural	3.66273595049491
MDR Ural	3.29333406838826
MDR Ural	3.10624276539169
MDR Ural	3.54204768172987
MDR Ural	3.13350671717703
MDR Ural	3.07952633217128
MDR Ural	3.74782433112071
MDR Ural	2.76881824427373
MDR Ural	2.58662384506418
MDR Ural	2.43254952521818
MDR Ural	2.88829355449238
MDR Ural	2.67792111140656
MDR Ural	2.51485950823364
MDR Ural	2.73839147736861
MDR Ural	3.07356059913415
MDR Ural	2.68780509248997
MDR Ural	2.77740198669686
MDR Ural	2.91016441733504
MDR Ural	3.47015708445
MDR Ural	2.83625652944556
MDR Ural	2.62307425369658
MDR Ural	2.86045090187985
MDR Ural	2.77128839426146
MDR Ural	3.40339661959594
MDR Ural	3.58125101294672
MDR Ural	3.0378638320707
MDR Ural	2.72293617503076
MDR Ural	2.62172151719423
MDR Ural	3.24938310826503
MDR Ural	2.52339021103066
MDR Ural	2.27198120132812
MDR Ural	2.59910793213738
MDR Ural	2.94699604322807
MDR Ural	2.58567366602994
MDR Ural	2.39676644438158
MDR Ural	2.62758600891602
MDR Ural	2.73024145967067
MDR Ural	2.62300332618355
MDR Ural	3.82179525949416
MDR Ural	2.72382412397852
MDR Ural	2.52633343390904
MDR Ural	2.15191281760051
MDR Ural	2.35780741656769
MDR Ural	3.2896289055133
MDR Ural	3.38200982376081
MDR Ural	3.14737239375188
MDR Ural	2.51448997254466
MDR Ural	2.93995294681205
MDR Ural	2.9868652204822
MDR Ural	2.63875040916495
MDR Ural	2.32069134432872
MDR Ural	2.48633862486847
MDR Ural	2.99169174191113
MDR Ural	3.18861292519691
MDR Ural	3.72959256598863
MDR Ural	3.83682539619694
MDR Ural	3.9767639041778
MDR Ural	3.49226015571109
MDR Ural	3.59969404639337
MDR Ural	3.76988328839827
MDR Ural	3.40688671474377
MDR Ural	2.58900005764821
MDR Ural	2.88268017409517
MDR Ural	2.78925824991485
MDR Ural	2.76096709801009
MDR Ural	3.24006067187075
MDR Ural	2.82935616990949
MDR Ural	3.42417700607173
MDR Ural	3.25645383569227
MDR Ural	2.72053385975317
MDR Ural	3.18234279063894
MDR Ural	2.97225560135127
MDR Ural	2.83158779531889
MDR Ural	2.98806120869632
MDR Ural	2.73805218940646
MDR Ural	2.78255438823368
MDR Ural	3.04767094371161
MDR Ural	3.68994345981929
MDR Ural	3.1056148110412
MDR Ural	3.13123351138053
MDR Ural	3.3142730933395
MDR Ural	3.22415943206617
MDR Ural	3.95496015315668
MDR Ural	3.74712067726738
MDR Ural	3.06265603330849
MDR Ural	2.80519204492278
MDR Ural	4.14431037771515
MDR Ural	3.15696122618079
MDR Ural	4.22311611950146
MDR Ural	3.22622600624638
MDR Ural	4.06517608416458
MDR Ural	3.98906129620935
MDR Ural	3.76668072416888
MDR Ural	3.13087842152367
MDR Ural	3.72785715813346
MDR Ural	4.28577686222298
MDR Ural	4.1086890871689
MDR Ural	3.76524139224985
MDR Ural	3.79362614490792
MDR Ural	3.32742239753908
MDR Ural	3.60025728812914
MDR Ural	3.68678421546763
MDR Ural	4.62544863796007
MDR Ural	4.90225272081049
MDR Ural	5.59432010779308
MDR Ural	4.55577489352719
MDR Ural	5.17251253690157
MDR Ural	4.14237074213074
MDR Ural	4.02049361408896
MDR Ural	4.0767853122726
MDR Ural	4.36755797277469
MDR Ural	4.64314242093453
MDR Ural	5.54503520301259
MDR Ural	3.79011687348859
MDR Ural	3.37232867475631
MDR Ural	3.04645727108971
MDR Ural	3.6236217709867
MDR Ural	3.61509376500849
MDR Ural	4.06294949610071
MDR Ural	3.31171044123348
MDR Ural	3.07822328820651
MDR Ural	3.01635356114472
MDR Ural	3.53834216740297
MDR Ural	2.74655941079041
MDR Ural	2.88091523257721
MDR Ural	3.57871459115075
MDR Ural	3.22256196727333
MDR Ural	2.66237540542303
MDR Ural	3.41402728956808
MDR Ural	3.46947612736473
MDR Ural	3.31922726228392
MDR Ural	2.99851590025697
MDR Ural	2.57789873378455
MDR Ural	2.44617609866655
MDR Ural	2.54585831960148
MDR Ural	3.17513443437638
MDR Ural	3.37917397831516
MDR Ural	4.33793566349
MDR Ural	3.5969791363705
MDR Ural	2.74669903282705
MDR Ural	3.06924137892575
MDR Ural	2.93837955476793
MDR Ural	2.36745118081049
MDR Ural	3.21632634178262
MDR Ural	2.66346642428135
MDR Ural	3.2544477385408
MDR Ural	3.03405211614492
MDR Ural	2.79310727746189
MDR Ural	2.93285065420908
MDR Ural	3.26793895063061
MDR Ural	3.13110329969941
MDR Ural	2.89155420740744
MDR Ural	3.16371026120457
MDR Ural	2.79260823814577
MDR Ural	3.25658863925772
MDR Ural	4.89165119889148
MDR Ural	3.42591312444604
MDR Ural	3.68118556123619
MDR Ural	3.10079775955397
MDR Ural	3.19801685571594
MDR Ural	3.80023111739963
MDR Ural	3.21751393478382
MDR Ural	3.70327293315684
MDR Ural	3.42668029314325
MDR Ural	3.36952202874885
MDR Ural	3.37939404904436
MDR Ural	3.96434897110289
MDR Ural	3.47348822890245
MDR Ural	4.67197352297318
MDR Ural	3.44425101339034
MDR Ural	4.0135924078272
MDR Ural	3.34801087042161
MDR Ural	3.57920059791781
MDR Ural	3.35954656735612
MDR Ural	3.26838158956787
MDR Ural	3.44138754369385
MDR Ural	3.10187470693835
MDR Ural	2.76170043660441
MDR Ural	3.70262284399423
MDR Ural	4.53116528614383
MDR Ural	2.93228436888824
MDR Ural	3.74269667342125
MDR Ural	3.6939397385692
MDR Ural	3.6906986135945
MDR Ural	3.14262884834304
MDR Ural	2.84530964578867
MDR Ural	3.03861186545293
MDR Ural	3.25897984826486
MDR Ural	3.42147305868733
MDR Ural	3.73802978403443
MDR Ural	2.88861797759474
MDR Ural	3.33988692585873
MDR Ural	2.95288419683301
MDR Ural	3.46525596888575
MDR Ural	4.21570916554275
MDR Ural	4.53879268025616
MDR Ural	4.46178227245427
MDR Ural	4.68061439361936
MDR Ural	4.33134653724542
MDR Ural	3.78059602582966
MDR Ural	3.6540750902094
MDR Ural	4.18360471625532
MDR Ural	3.74775105614079
MDR Ural	3.77647480148431
MDR Ural	3.43654418325062
MDR Ural	3.17073081772213
MDR Ural	3.85614438120989
MDR Ural	3.55015320740493
MDR Ural	4.16434926182521
MDR Ural	4.61604540520066
MDR Ural	3.83166910616866
MDR Ural	3.71971498573482
MDR Ural	3.39350241267872
MDR Ural	4.06501909159287
MDR Ural	3.312774895138
MDR Ural	3.09795785867662
MDR Ural	3.4738296651914
MDR Ural	2.81401565308129
MDR Ural	4.27722142993106
MDR Ural	3.63703049206718
MDR Ural	3.68736968867036
MDR Ural	2.85691557214025
MDR Ural	3.75939996561435
MDR Ural	3.20931933271645
MDR Ural	3.60620486496153
MDR Ural	3.15093484124084
MDR Ural	3.18123726175674
MDR Ural	2.7719293395116
MDR Ural	3.56108616683311
MDR Ural	3.67418522085775
MDR Ural	3.36697375411105
MDR Ural	2.87784170490212
MDR Ural	2.82369858057845
MDR Ural	2.94877260492376
MDR Ural	2.50648280275837
MDR Ural	4.00369999172635
MDR Ural	3.31154017468613
MDR Ural	3.11673846393177
MDR Ural	3.18103714903982
MDR Ural	3.48869703948549
MDR Ural	2.93976531076457
MDR Ural	3.49308459471102
MDR Ural	3.20058485538259
MDR Ural	2.85160231320698
MDR Ural	2.8844172999708
MDR Ural	3.12764021920821
MDR Ural	3.04016234046512
MDR Ural	2.5058959644438
MDR Ural	2.5706282034294
MDR Ural	2.81288864682281
MDR Ural	2.88187423540025
MDR Ural	3.06887671745646
MDR Ural	4.1264045733188
MDR Ural	2.93698593615996
MDR Ural	4.14727200517685
MDR Ural	4.16131140882639
MDR Ural	3.15834775264104
MDR Ural	3.3591327758369
MDR Ural	3.01164274945915
MDR Ural	3.12219634830842
MDR Ural	2.71378867670773
MDR Ural	3.2473316819816
MDR Ural	2.95831995065182
MDR Ural	3.0833472879795
MDR Ural	2.91601520658093
MDR Ural	3.88706052587009
MDR Ural	3.62211547788325
MDR Ural	3.15027243263084
MDR Ural	3.40164791057899
MDR Ural	3.67599053982657
MDR Ural	3.09414516595931
MDR Ural	3.29752332011683
MDR Ural	2.92736031710292
MDR Ural	3.20747844134187
MDR Ural	2.97611246685917
MDR Ural	2.63243518297474
MDR Ural	3.08869616848451
MDR Ural	3.25957331643697
MDR Ural	3.70112551251678
MDR Ural	3.40722265427484
MDR Ural	3.30973472115175
MDR Ural	2.86095824886722
MDR Ural	3.02616197093541
MDR Ural	2.91026127294056
MDR Ural	2.9984622311664
MDR Ural	2.50074554711026
MDR Ural	2.59705330089653
MDR Ural	3.14178058915112
MDR Ural	3.26036579109462
MDR Ural	3.23183466551488
MDR Ural	2.97185731062843
MDR Ural	3.18481639614684
MDR Ural	3.00915351469299
MDR Ural	2.76345286960793
MDR Ural	3.56724497052628
MDR Ural	3.33899859363403
MDR Ural	3.39492308342734
MDR Ural	3.2853907904521
MDR Ural	2.60224515274836
MDR Ural	3.2897372153236
MDR Ural	3.75938962867285
MDR Ural	3.06621103815114
MDR Ural	3.59572227996554
MDR Ural	3.08534362535994
MDR Ural	3.57076999872586
MDR Ural	3.21452708391632
MDR Ural	3.33519839366093
MDR Ural	3.40403441992393
MDR Ural	3.29226415941477
MDR Ural	2.47175480569942
MDR Ural	2.86446533854566
MDR Ural	2.95008249852083
MDR Ural	2.33699689012193
MDR Ural	2.32402094508133
MDR Ural	2.62175067381907
MDR Ural	2.77696862781194
MDR Ural	2.2966942170125
MDR Ural	2.59949583094715
MDR Ural	3.28678382903691
MDR Ural	3.11027124748161
MDR Ural	2.97986189451117
MDR Ural	3.49249593190588
MDR Ural	4.68504609456019
MDR Ural	3.6584608512942
MDR Ural	3.23186717320557
MDR Ural	3.29143875283894
MDR Ural	4.55221374952398
MDR Ural	3.48260544660477
MDR Ural	3.94464032293711
MDR Ural	3.16061596110962
MDR Ural	3.11010984863301
MDR Ural	2.87651972746733
MDR Ural	3.44224909786913
MDR Ural	2.60046253101044
MDR Ural	3.39603957311545
MDR Ural	2.99110081837978
MDR Ural	2.8394926586371
MDR Ural	2.56068822343531
MDR Ural	3.11427671434756
MDR Ural	2.38169280271491
MDR Ural	2.72055716296845
MDR Ural	3.02487914744454
MDR Ural	3.01091551797697
MDR Ural	2.5265243254336
MDR Ural	2.91256777332997
MDR Ural	2.87409767966767
MDR Ural	2.50165015798825
MDR Ural	3.12869704554282
MDR Ural	2.98314797151639
MDR Ural	2.82560200656448
MDR Ural	2.78740908377138
MDR Ural	2.83749776493548
MDR Ural	2.82083702916887
MDR Ural	2.95869290652454
MDR Ural	3.01947775193895
MDR Ural	2.87382869984047
MDR Ural	3.5426909167399
MDR Ural	2.70399856223602
MDR Ural	3.08850753804694
MDR Ural	2.9774029216464
MDR Ural	2.59415277699206
MDR Ural	2.87299365010873
MDR Ural	2.69591221422268
MDR Ural	2.64456221534405
MDR Ural	2.26441876911873
MDR Ural	2.57730366979143
MDR Ural	2.80132952061224
MDR Ural	2.39360888016468
MDR Ural	2.70876196236785
MDR Ural	1.84407807680477
MDR Ural	1.96202644043926
MDR Ural	2.74766368519289
MDR Ural	2.79581745272644
MDR Ural	3.17816623338828
MDR Ural	3.24175651406479
MDR Ural	2.91317511181703
MDR Ural	3.05543254899087
MDR Ural	3.07198327985878
MDR Ural	2.61253658086495
MDR Ural	2.63496294656929
MDR Ural	2.6478043094821
MDR Ural	3.06564674577578
MDR Ural	2.45659975001617
MDR Ural	2.10095400579968
MDR Ural	2.28280949808589
MDR Ural	2.89934959288019
MDR Ural	2.4058219715364
MDR Ural	2.57651776508669
MDR Ural	2.92629452239429
MDR Ural	3.01110699400237
MDR Ural	2.82715734681473
MDR Ural	3.3045049944494
MDR Ural	2.88375309683984
MDR Ural	2.6348961217803
MDR Ural	2.91763792558738
MDR Ural	2.27254605938827
MDR Ural	2.78420009470559
MDR Ural	3.53523743011336
MDR Ural	2.91192744000333
MDR Ural	2.3234547856199
MDR Ural	2.58479677130823
MDR Ural	2.88599151185075
MDR Ural	3.02069238354672
MDR Ural	3.40352872602934
MDR Ural	2.95595090182833
MDR Ural	3.18582951428852
MDR Ural	2.39940695215322
MDR Ural	2.86462446393446
MDR Ural	2.7488158237925
MDR Ural	2.73415907407137
MDR Ural	2.49957474038045
MDR Ural	2.18864158962365
MDR Ural	2.76124462635235
MDR Ural	2.26296827886433
MDR Ural	2.99080399847781
MDR Ural	3.57666147643796
MDR Ural	2.8539284113395
MDR Ural	2.82755613127153
MDR Ural	2.27478231870125
MDR Ural	3.27016217151346
MDR Ural	3.56806785054506
MDR Ural	2.47433582373122
MDR Ural	2.93273183149471
MDR Ural	2.90723479125637
MDR Ural	2.4729949489527
MDR Ural	2.5389685547656
MDR Ural	2.76472874843533
MDR Ural	3.48693378332111
MDR Ural	3.17604294453664
MDR Ural	2.98646166889578
MDR Ural	2.76638677894386
MDR Ural	3.12144433929106
MDR Ural	3.36998556784732
MDR Ural	3.06377812965553
MDR Ural	4.40736223426891
MDR Ural	3.60042771760122
MDR Ural	4.50054289042065
MDR Ural	3.84504587035958
MDR Ural	4.69258108579239
MDR Ural	5.35474418956738
MDR Ural	3.74228477507699
MDR Ural	3.08517523080496
MDR Ural	3.34465980366744
MDR Ural	4.66360319517464
MDR Ural	4.0480362573673
MDR Ural	3.53325657140703
MDR Ural	4.22955467866647
MDR Ural	3.59638755992466
MDR Ural	3.17889887478454
MDR Ural	2.75935998639615
MDR Ural	3.20008409122552
MDR Ural	2.87490965969674
MDR Ural	2.67370167565569
MDR Ural	2.82892981984899
MDR Ural	3.45348424891814
MDR Ural	3.01837364914685
MDR Ural	2.93536538801245
MDR Ural	3.10822799728373
MDR Ural	2.97905536596243
MDR Ural	3.3662693828128
MDR Ural	3.59029412921926
MDR Ural	3.2549438316933
MDR Ural	3.67883515772625
MDR Ural	4.05936134823524
MDR Ural	3.10512484728383
MDR Ural	3.13198432077276
MDR Ural	3.3052166213788
MDR Ural	3.54154992375753
MDR Ural	4.39287385850043
MDR Ural	4.07093639563417
MDR Ural	4.43739329781765
MDR Ural	3.55888964510893
MDR Ural	4.28366819326727
MDR Ural	4.03967190169859
MDR Ural	2.69772469502257
MDR Ural	3.10739408409279
MDR Ural	3.72522318860808
MDR Ural	4.3294970908063
MDR Ural	3.04982465735732
MDR Ural	3.27555838211924
MDR Ural	3.61618535494633
MDR Ural	4.26478514535452
MDR Ural	3.95288603843842
MDR Ural	3.83810238963669
MDR Ural	4.43114111758028
MDR Ural	3.38890175029684
MDR Ural	3.25080466158594
MDR Ural	3.1983499958998
MDR Ural	3.94364758013013
MDR Ural	4.85645607590701
MDR Ural	4.64529480383896
MDR Ural	3.83583244918217
MDR Ural	3.25837249409822
MDR Ural	3.1953299317176
MDR Ural	3.17089736417827
MDR Ural	3.02270566580278
MDR Ural	3.39162427616267
MDR Ural	3.83390587561702
MDR Ural	3.1998475511627
MDR Ural	3.17912992291296
MDR Ural	2.32865084576223
MDR Ural	3.41066441758778
MDR Ural	3.46193070054065
MDR Ural	3.58685525277085
MDR Ural	3.54394639789155
MDR Ural	3.23124343930063
MDR Ural	3.60401339706012
MDR Ural	2.82862536779499
MDR Ural	2.69788947897487
MDR Ural	3.22040278307526
MDR Ural	3.5493855931288
MDR Ural	3.77960746102749
MDR Ural	3.8663961362261
MDR Ural	3.90065881523576
MDR Ural	4.42351387127098
MDR Ural	3.9479218110297
MDR Ural	3.96522216778287
MDR Ural	3.73421902773383
MDR Ural	3.04580754422987
MDR Ural	3.72385530214296
MDR Ural	4.11934787591329
MDR Ural	3.4802604898971
MDR Ural	2.88471726000043
MDR Ural	2.99009341816153
MDR Ural	3.20039868602936
MDR Ural	3.08420185651307
MDR Ural	3.15448536358058
MDR Ural	2.89307363156022
MDR Ural	3.44793494259388
MDR Ural	3.0890705855977
MDR Ural	4.12161967935603
MDR Ural	3.48741304751145
MDR Ural	4.50651277189719
MDR Ural	3.08745171198637
MDR Ural	5.87859282093137
MDR Ural	4.67197808616234
MDR Ural	5.29706261125467
MDR Ural	4.57257043380699
MDR Ural	3.47977216701893
MDR Ural	3.37927657428909
MDR Ural	3.42872414857551
MDR Ural	2.94110183570857
MDR Ural	3.35053442514517
MDR Ural	3.40874793279196
MDR Ural	3.24119997093969
MDR Ural	3.63684521533077
MDR Ural	3.26001466708357
MDR Ural	3.20974671548887
MDR Ural	2.85722674242232
MDR Ural	2.60443915329246
MDR Ural	2.78296483083488
MDR Ural	2.96880755290414
MDR Ural	2.85946802951377
MDR Ural	3.1554810694497
MDR Ural	4.17560123286455
MDR Ural	3.20137928378407
MDR Ural	3.52628254826988
MDR Ural	3.86434150962245
MDR Ural	4.24859910796478
MDR Ural	3.08326143494813
MDR Ural	3.89279074537916
MDR Ural	5.33622368792564
MDR Ural	4.49923513497584
MDR Ural	4.23623233753251
MDR Ural	4.53615402916908
MDR Ural	3.99140173673743
MDR Ural	4.80667530675386
MDR Ural	4.20001620945077
MDR Ural	3.96605492363585
MDR Ural	4.26844120847978
MDR Ural	3.99932786114991
MDR Ural	3.33875270499768
MDR Ural	4.92133001735579
MDR Ural	4.01063627147404
MDR Ural	3.58818038741075
MDR Ural	3.54581789086277
MDR Ural	4.6840953880398
MDR Ural	3.4387053000586
MDR Ural	3.55450611443908
MDR Ural	3.15171370898935
MDR Ural	2.89289117706346
MDR Ural	4.30818810345394
MDR Ural	5.60809378542462
MDR Ural	5.99698173981695
MDR Ural	4.76578653292532
MDR Ural	4.0739601797417
MDR Ural	5.34520642718437
MDR Ural	4.52281431408739
MDR Ural	4.33927644290431
MDR Ural	6.30308293674499
MDR Ural	5.90754248522549
MDR Ural	4.4712567245822
MDR Ural	4.32111880688437
MDR Ural	4.92277928684721
MDR Ural	3.98716729554121
MDR Ural	3.98728261307242
MDR Ural	3.49065356260048
MDR Ural	4.40528996469557
MDR Ural	4.29415204812699
MDR Ural	3.82320078791787
MDR Ural	4.35368263916308
MDR Ural	3.3751563707811
MDR Ural	3.3411117797946
MDR Ural	3.76923962773532
MDR Ural	3.24502003360518
MDR Ural	3.94556477112541
MDR Ural	3.49005338710065
MDR Ural	3.76056999113212
MDR Ural	3.19427367967076
MDR Ural	3.3667905565525
MDR Ural	3.47441731271095
MDR Ural	3.67920801468807
MDR Ural	4.29920075366623
MDR Ural	4.436384094346
MDR Ural	4.70507378227363
MDR Ural	3.58673864327776
MDR Ural	4.21966781544603
MDR Ural	3.83604125062842
MDR Ural	4.26694452316076
MDR Ural	4.32280164774761
MDR Ural	2.91499417799331
MDR Ural	2.95030498546083
MDR Ural	3.63063036331644
MDR Ural	3.84229106333516
MDR Ural	4.86070168497159
MDR Ural	4.15238051420462
MDR Ural	3.62787156233948
MDR Ural	3.84754444766053
MDR Ural	3.45477845839243
MDR Ural	3.42528862363126
MDR Ural	3.41202720771779
MDR Ural	3.60301632344883
MDR Ural	4.1078452290738
MDR Ural	4.05391636095893
MDR Ural	4.22425317499413
MDR Ural	3.42770214778853
MDR Ural	3.46392389589751
MDR Ural	3.64921262435143
MDR Ural	3.33954232883095
MDR Ural	3.01684859829368
MDR Ural	3.8761272947606
MDR Ural	4.37789069311175
MDR Ural	4.05526707892076
MDR Ural	4.14147534448005
MDR Ural	3.37437197816758
MDR Ural	3.82940502969281
MDR Ural	3.16883762522006
MDR Ural	3.45925701511005
MDR Ural	3.44646611476681
MDR Ural	4.13529157970507
MDR Ural	3.71367108086745
MDR Ural	3.50026280931088
MDR Ural	3.14530404454687
MDR Ural	3.26958673131569
MDR Ural	3.62037741846662
MDR Ural	3.10707178156666
MDR Ural	3.03436986026164
MDR Ural	3.51269103592249
MDR Ural	3.24035657568659
MDR Ural	3.34176862526601
MDR Ural	3.68768021988207
MDR Ural	2.77082903708013
MDR Ural	2.88411205351551
MDR Ural	3.03498591278775
MDR Ural	2.93427432064355
MDR Ural	2.91774006138985
MDR Ural	2.74174914325063
MDR Ural	2.75748515335099
MDR Ural	2.95569347792524
MDR Ural	3.1732959529354
MDR Ural	3.9394861386182
MDR Ural	3.45638393859651
MDR Ural	3.72533863581284
MDR Ural	3.4216090740465
MDR Ural	3.81535313925235
MDR Ural	2.57907761540404
MDR Ural	3.49517812571908
MDR Ural	3.11636182642692
MDR Ural	2.96221005296494
MDR Ural	2.81418628335258
MDR Ural	3.21114170977991
MDR Ural	3.2250678586173
MDR Ural	3.01443979775656
MDR Ural	3.51825818536369
MDR Ural	4.06519553769254
MDR Ural	4.01612079043815
MDR Ural	4.50192220798772
MDR Ural	3.56671131709968
MDR Ural	3.67850344601014
MDR Ural	3.31960415433799
MDR Ural	3.39221224134207
MDR Ural	3.11039015008639
MDR Ural	3.01426849334479
MDR Ural	3.33493891148733
MDR Ural	3.05065737905941
MDR Ural	3.04462385142178
MDR Ural	3.67757283064392
MDR Ural	3.2164852973346
MDR Ural	3.07915769123468
MDR Ural	3.45261914945425
MDR Ural	3.45350789996347
MDR Ural	3.6646348587594
MDR Ural	2.93724560315488
MDR Ural	3.14836958385019
MDR Ural	3.84901691639706
MDR Ural	3.99336004310598
MDR Ural	2.71453500752836
MDR Ural	2.78347312960686
MDR Ural	2.7975478590433
MDR Ural	3.4195754443776
MDR Ural	2.24769442577061
MDR Ural	2.55879778420668
MDR Ural	2.60774043563069
MDR Ural	3.13040532885913
MDR Ural	2.73525650480542
MDR Ural	2.84839984632233
MDR Ural	2.74006808304831
MDR Ural	3.67846595661683
MDR Ural	2.79319271435575
MDR Ural	3.39322668736221
MDR Ural	3.94384703271456
MDR Ural	3.25616392024589
MDR Ural	3.16096424277089
MDR Ural	2.6788104751883
MDR Ural	2.43752684137509
MDR Ural	3.11541933552868
MDR Ural	2.80514569058441
MDR Ural	2.39883370340843
MDR Ural	2.62186193211523
MDR Ural	3.07772969551222
MDR Ural	2.89221979766643
MDR Ural	2.44464605778774
MDR Ural	2.14607592515723
MDR Ural	2.88884141232969
MDR Ural	2.50118072577285
MDR Ural	2.18968241875799
MDR Ural	2.09879581879244
MDR Ural	2.35488334542828
MDR Ural	1.74980742613713
MDR Ural	2.10772804563641
MDR Ural	2.4352269150303
MDR Ural	2.28984660351553
MDR Ural	2.25971117946764
MDR Ural	2.08272473372874
MDR Ural	2.74719245569818
MDR Ural	2.66492726333383
MDR Ural	3.36009108190078
MDR Ural	2.54846392309952
MDR Ural	2.61621527644239
MDR Ural	2.27879238103827
MDR Ural	1.95908197657527
MDR Ural	2.71492690850887
MDR Ural	2.37254579801221
MDR Ural	3.05993632426477
MDR Ural	3.1909284871281
MDR Ural	3.24751572804188
MDR Ural	3.08676711872001
MDR Ural	3.41664075289416
MDR Ural	3.39354030231138
MDR Ural	3.2216167330419
MDR Ural	3.13177558778161
MDR Ural	3.23951473448219
MDR Ural	3.47821521787516
MDR Ural	3.32564119206612
MDR Ural	3.46555711808861
MDR Ural	3.48339421255141
MDR Ural	4.7957632830231
MDR Ural	3.91008268637353
MDR Ural	3.90220158924556
MDR Ural	3.48333351313332
MDR Ural	4.11739889421488
MDR Ural	3.75569247089051
MDR Ural	4.0234286182195
MDR Ural	4.55118665293521
MDR Ural	5.04045926699208
MDR Ural	4.40812186591379
MDR Ural	4.327169288453
MDR Ural	4.68016412800721
MDR Ural	4.07966341697332
MDR Ural	4.35220680979962
MDR Ural	3.87195962776259
MDR Ural	3.23664291822973
MDR Ural	3.05764696473304
MDR Ural	3.73243126312499
MDR Ural	3.30090022367825
MDR Ural	3.1784266973151
MDR Ural	3.94288353244392
MDR Ural	3.15323542975243
MDR Ural	4.11177501548412
MDR Ural	3.58010769980889
MDR Ural	3.01316096138554
MDR Ural	3.83211934692567
MDR Ural	4.18390024714312
MDR Ural	3.98833965335948
MDR Ural	3.54958687626176
MDR Ural	4.09375654718067
MDR Ural	3.45293802738934
MDR Ural	3.45643553218381
MDR Ural	3.3871002248764
MDR Ural	3.04600387194894
MDR Ural	3.88398633020993
MDR Ural	2.91702751432278
MDR Ural	3.20597154078741
MDR Ural	3.03712542702594
MDR Ural	3.33881780651015
MDR Ural	3.42418434304569
MDR Ural	4.53160789953504
MDR Ural	3.58985351336648
MDR Ural	3.50828919816044
MDR Ural	4.10420688123057
MDR Ural	3.78108069261535
MDR Ural	3.37283602635266
MDR Ural	3.36477715211079
MDR Ural	4.0218584841797
MDR Ural	3.65547854374944
MDR Ural	4.36934848316387
MDR Ural	3.74441033564256
MDR Ural	4.8065015598652
MDR Ural	3.60467635422637
MDR Ural	3.54791327385745
MDR Ural	3.86880792613568
MDR Ural	4.34457127069969
MDR Ural	3.78365340516508
MDR Ural	4.02979017710635
MDR Ural	3.20034438367935
MDR Ural	3.06564066381268
MDR Ural	3.52574015954772
MDR Ural	3.3904728982805
MDR Ural	2.94948894714824
MDR Ural	2.99474584027177
MDR Ural	3.19705452839852
MDR Ural	3.47463580340129
MDR Ural	3.50392854545862
MDR Ural	3.95017010833171
MDR Ural	3.53905831007602
MDR Ural	2.67095387910907
MDR Ural	2.89863128694164
MDR Ural	3.35494118810788
MDR Ural	2.98200954461889
MDR Ural	3.76344358705572
MDR Ural	3.84572714963236
MDR Ural	3.49705333297182
MDR Ural	3.07780894643035
MDR Ural	3.61432509881473
MDR Ural	3.54796300422954
MDR Ural	3.15390498710676
MDR Ural	3.44874619475126
MDR Ural	3.70983777220766
MDR Ural	3.38644213784523
MDR Ural	3.37652120460117
MDR Ural	3.20138685404956
MDR Ural	3.06099872975874
MDR Ural	2.92627952954906
MDR Ural	3.17461417847898
MDR Ural	3.52024114660026
MDR Ural	3.75259443242529
MDR Ural	4.20949050413244
MDR Ural	3.27255406590531
MDR Ural	3.33953167806856
MDR Ural	2.69820226275937
MDR Ural	3.63677162706223
MDR Ural	3.45161212923859
MDR Ural	4.57939895677628
MDR Ural	3.47286554990607
MDR Ural	3.43728034540231
MDR Ural	3.1724690157517
MDR Ural	3.23160570896832
MDR Ural	3.79598540620628
MDR Ural	3.58968161901813
MDR Ural	3.93172926483179
MDR Ural	4.0224752350393
MDR Ural	3.95251526944709
MDR Ural	3.68570792406813
MDR Ural	2.781748789636
MDR Ural	3.38153630918773
MDR Ural	4.00317864430889
MDR Ural	4.08737172005893
MDR Ural	3.8073185691802
MDR Ural	4.5120620676774
MDR Ural	4.11692314621778
MDR Ural	4.38422449162648
MDR Ural	4.0747430928772
MDR Ural	3.81643398753075
MDR Ural	3.35916988694555
MDR Ural	3.59785994754321
MDR Ural	3.94485203806643
MDR Ural	2.93187557653634
MDR Ural	3.58743276579808
MDR Ural	3.08614449157409
MDR Ural	3.50556683048803
MDR Ural	3.423434176028
MDR Ural	3.25171823285578
MDR Ural	2.84989715634779
MDR Ural	2.90485899963654
MDR Ural	2.9378420498443
MDR Ural	3.5708558355309
MDR Ural	4.58701175292294
MDR Ural	4.49499898086842
MDR Ural	3.85788339205379
MDR Ural	3.63571399041978
MDR Ural	3.29366046775446
MDR Ural	3.3808804563174
MDR Ural	3.58109058517373
MDR Ural	3.62715853741659
MDR Ural	4.18766247573967
MDR Ural	3.64842489642573
MDR Ural	3.61231017241998
MDR Ural	3.21525925745266
MDR Ural	3.74198364105171
MDR Ural	3.6018260770088
MDR Ural	2.90883639294183
MDR Ural	3.1257259026338
MDR Ural	2.63827691484768
MDR Ural	3.4787644262595
MDR Ural	3.6458524016143
MDR Ural	3.60107659035842
MDR Ural	3.27752040825363
MDR Ural	3.36498574411933
MDR Ural	2.40600972316911
MDR Ural	2.41597069335546
MDR Ural	2.80552391378159
MDR Ural	2.61759070903671
MDR Ural	2.56249231605755
MDR Ural	3.29211140718555
MDR Ural	3.17317084907424
MDR Ural	3.33825981202348
MDR Ural	3.79678028891193
MDR Ural	4.29667118972841
MDR Ural	4.2740908051817
MDR Ural	3.01355691726628
MDR Ural	3.57863210229409
MDR Ural	3.85109208837041
MDR Ural	4.29778098517865
MDR Ural	4.5126181827596
MDR Ural	3.20694858042137
MDR Ural	4.11815468207102
MDR Ural	3.54317548207083
MDR Ural	3.77013200359142
[truncated: 88,003 more rows]
