# Supplementary material for: The recent rapid expansion of multidrug resistant Ural lineage Mycobacterium tuberculosis in Moldova
Source: Nat Commun. 2024 Apr 5;15:2962. doi: 10.1038/s41467-024-47282-9 (PMC10997638; doi:10.1038/s41467-024-47282-9)
Supplement: Supplementary file 7 — Source Data [file 41467_2024_47282_MOESM7_ESM.zip › SourceData/FigureS4a_Data.csv]

SequenceID	Type	Clade
TB-111-164-18-138_S168	MDR	Ural_26
TB-222-18-19_S24	Non-MDR	Ural_17
TB-333-39-19_S120	MDR	Ural_26
TB-111-249-18_S235	MDR	Ural_26
TB-111-52-18_S277	MDR	Ural_26
TB-111-188-18-138_S147	Non-MDR	Ural_31
TB-111-238-18_S242	Non-MDR	Ural_17
TB-111-280-18-138_S144	MDR	Ural_26
TB-111-23689-18F-138_S62	MDR	Ural_26
TB-MoldovaSeq-DNA028-38_S28	MDR	Ural_26
TB-333-164-19_S95	MDR	Ural_26
TB-333-90-19_S1	MDR	Ural_26
TB-MoldovaSeq-DNA033-78_S33	MDR	Ural_26
TB-MoldovaSeq-DNA105-73_S106	MDR	Ural_26
TB-222-318-18_S58	MDR	Ural_26
TB-MoldovaSeq-DNA010-142_S10	MDR	Ural_26
TB-222-182-19_S200	Non-MDR	Ural_17
TB-111-1096-18-138_S163	MDR	Ural_26
TB-MoldovaSeq-DNA081-244_S81	MDR	Ural_26
TB-333-293-19_S130	MDR	Ural_26
TB-111-24233-18F_S232	MDR	Ural_26
TB-333-510-19_S119	MDR	Ural_26
TB-222-517-18_S216	Non-MDR	Ural_17
TB-111-903-19_S92	Non-MDR	Ural_31
TB-MoldovaSeq-DNA037-350_S37	MDR	Ural_26
TB-MoldovaSeq-DNA095-339_S95	MDR	Ural_26
TB-111-1249-19-138_S41	Non-MDR	Ural_31
TB-111-1266-19-138_S39	Non-MDR	Ural_31
TB-222-591-19-138_S1	MDR	Ural_26
TB-MoldovaSeq-DNA043-429_S43	MDR	Ural_26
TB-MoldovaSeq-DNA065-421_S65	MDR	Ural_26
TB-111-1233-19-138_S40	Non-MDR	Ural_31
TB-111-1299-19_S97	Non-MDR	Ural_26
TB-444-463-19_S68	MDR	Ural_26
TB-111-1328-19-138_S82	Non-MDR	Ural_31
TB-111-1672-18-138_S166	Non-MDR	Ural_31
TB-MoldovaSeq-DNA005-516_S5	MDR	Ural_26
TB-333-765-19_S199	MDR	Ural_26
TB-333-964-19_S41	Non-MDR	Ural_31
TB-111-1793-18_S286	Non-MDR	Ural_31
TB-MoldovaSeq-DNA0242-1981_S52	MDR	Ural_26
TB-MoldovaSeq-DNA092-547_S92	MDR	Ural_26
TB-MoldovaSeq-DNA045-570_S45	MDR	Ural_26
TB-111-1844-19_S18	MDR	Ural_26
TB-222-644-18_S138	Non-MDR	Ural_31
TB-MoldovaSeq-DNA0199-2025_S9	Non-MDR	Ural_31
TB-MoldovaSeq-DNA0197-2109_S7	Non-MDR	Ural_31
TB-MoldovaSeq-DNA0213-2033_S23	MDR	Ural_26
TB-MoldovaSeq-DNA090-620_S90	MDR	Ural_26
TB-DNA0347_S204	Non-MDR	Ural_17
TB-MoldovaSeq-DNA068-653_S68	MDR	Ural_26
TB-111-2220-19_S83	MDR	Ural_26
TB-222-858-19_S213	MDR	Ural_26
TB-111-2577-18_S150	MDR	Ural_26
TB-333-1163-19_S75	MDR	Ural_26
TB-333-1248-19_S93	MDR	Ural_26
TB-111-2565-18_S6	MDR	Ural_26
TB-DNA0368_S225	MDR	Ural_26
TB-MoldovaSeq-DNA077-757_S77	MDR	Ural_26
TB-222-965-19_S6	MDR	Ural_26
TB-DNA0356_S213	Non-MDR	Ural_31
TB-MoldovaSeq-DNA0210-2128_S20	MDR	Ural_26
TB-MoldovaSeq-DNA086-784_S86	MDR	Ural_26
TB-DNA0373_S230	MDR	Ural_26
TB-MoldovaSeq-DNA142-807_S143	MDR	Ural_26
TB-DNA0357_S214	Non-MDR	Ural_26
TB-111-2754-19_S7	Non-MDR	Ural_17
TB-MoldovaSeq-DNA0211-2993_S21	MDR	Ural_26
TB-MoldovaSeq-DNA0266-3138_S76	Non-MDR	Ural_31
TB-333-1585-19_S123	MDR	Ural_26
TB-MoldovaSeq-DNA0253-3126_S63	Non-MDR	Ural_26
TB-MoldovaSeq-DNA093-887_S93	MDR	Ural_26
TB-111-2895-19_S119	Non-MDR	Ural_31
TB-MoldovaSeq-DNA0276-3306_S86	Non-MDR	Ural_31
TB-MoldovaSeq-DNA0293-3261_S296	Non-MDR	Ural_26
TB-MoldovaSeq-DNA0310-3312_S313	Non-MDR	Ural_31
TB-111-3412-18_S152	MDR	Ural_26
TB-111-3235-19_S113	Non-MDR	Ural_31
TB-333-1556-19_S126	MDR	Ural_26
TB-222-1054-18-138_S135	MDR	Ural_26
TB-111-3644-19_S20	MDR	Ural_26
TB-333-1864-19_S91	Non-MDR	Ural_31
TB-MoldovaSeq-DNA082-1082_S82	MDR	Ural_26
TB-MoldovaSeq-DNA087-1084_S87	MDR	Ural_26
TB-333-1750-19_S182	MDR	Ural_26
TB-333-1865-19_S52	Non-MDR	Ural_17
TB-333-1786-19_S178	MDR	Ural_26
TB-111-7925-18_S19	MDR	Ural_26
TB-111-7932-18_S25	MDR	Ural_26
TB-111-7933-18_S24	MDR	Ural_26
TB-222-1414-18_S109	MDR	Ural_26
TB-MoldovaSeq-DNA0286-4470_S289	Non-MDR	Ural_31
TB-333-1981-19_S52	MDR	Ural_26
TB-MoldovaSeq-DNA0215-4211_S25	Non-MDR	Ural_31
TB-333-1983-19_S47	Non-MDR	Ural_31
TB-111-4167-19_S189	Non-MDR	Ural_31
TB-333-2259-19_S3	MDR	Ural_26
TB-DNA0362_S219	MDR	Ural_26
TB-333-2093-19_S34	Non-MDR	Ural_17
TB-MoldovaSeq-DNA0219-4548_S29	MDR	Ural_26
TB-MoldovaSeq-DNA0294-4695_S297	MDR	Ural_26
TB-111-4466-19_S239	MDR	Ural_26
TB-DNA0375_S232	Non-MDR	Ural_31
TB-333-2152-19_S29	MDR	Ural_26
TB-333-2178-19_S37	MDR	Ural_26
TB-MoldovaSeq-DNA0299-4999_S302	MDR	Ural_26
TB-333-2359-19_S37	MDR	Ural_26
TB-MoldovaSeq-DNA0302-5166_S305	MDR	Ural_26
TB-MoldovaSeq-DNA116-1415_S117	MDR	Ural_26
TB-333-2240-19_S32	MDR	Ural_26
TB-MoldovaSeq-DNA164-1514_S165	MDR	Ural_26
TB-MoldovaSeq-DNA0233-4840_S235	MDR	Ural_26
TB-MoldovaSeq-DNA0306-5348_S309	MDR	Ural_26
TB-MoldovaSeq-DNA0330-5305_S333	Non-MDR	Ural_31
TB-DNA0334_S191	Non-MDR	Ural_31
TB-333-2411-19_S87	MDR	Ural_26
TB-333-2412-19_S1	MDR	Ural_26
TB-MoldovaSeq-DNA0312-4978_S315	MDR	Ural_26
TB-333-2417-19_S44	MDR	Ural_26
TB-111-5354-19-138_S61	Non-MDR	Ural_31
TB-111-5368-19_S132	Non-MDR	Ural_26
TB-333-2478-19_S79	MDR	Ural_26
TB-111-5395-19-138_S29	Non-MDR	Ural_31
TB-333-2530-19_S90	MDR	Ural_26
TB-333-2849-19_S30	MDR	Ural_26
TB-222-1810-18_S62	MDR	Ural_26
TB-MoldovaSeq-DNA0316-4135_S319	Non-MDR	Ural_17
TB-111-5555-19-138_S45	MDR	Ural_26
TB-222-1914-19_S208	Non-MDR	Ural_31
TB-444-1834-18_S13	Non-MDR	Ural_31
TB-333-3041-19-138_S117	MDR	Ural_26
TB-333-3079-19_S79	Non-MDR	Ural_31
TB-333-2986-19_S169	MDR	Ural_26
TB-111-6421-19_S149	Non-MDR	Ural_31
TB-111-6552-19-138_S32	MDR	Ural_26
TB-333-3228-19_S136	MDR	Ural_26
TB-111-6799-19-138_S43	Non-MDR	Ural_31
TB-333-3165-19_S86	MDR	Ural_26
TB-MoldovaSeq-DNA134-1881_S135	MDR	Ural_26
TB-MoldovaSeq-DNA135-1833_S136	Non-MDR	Ural_31
TB-111-7086-18_S6	MDR	Ural_26
TB-111-7114-18_S190	MDR	Ural_26
TB-111-6967-19_S108	MDR	Ural_26
TB-333-3345-19_S150	MDR	Ural_26
TB-111-7270-19_S127	Non-MDR	Ural_31
TB-333-3600-19_S164	MDR	Ural_26
TB-333-3416-19_S139	MDR	Ural_26
TB-111-7437-19-138_S33	Non-MDR	Ural_31
TB-111-7624-18_S172	MDR	Ural_26
TB-111-7922-18_S21	MDR	Ural_26
TB-222-2538-18_S150	MDR	Ural_26
TB-333-3593-19_S148	MDR	Ural_26
TB-MoldovaSeq-DNA172-2312_S173	MDR	Ural_26
TB-333-3780-19_S179	MDR	Ural_26
TB-333-3828-19_S263	MDR	Ural_26
TB-111-8263-18_S51	Non-MDR	Ural_31
TB-222-2618-18_S51	Non-MDR	Ural_31
TB-222-2620-18-138_S4	Non-MDR	Ural_31
TB-333-3697-19_S152	MDR	Ural_26
TB-111-8323-18_S53	MDR	Ural_26
TB-111-8655-18_S194	MDR	Ural_26
TB-444-2409-18_S30	MDR	Ural_26
TB-111-8305-18_S78	MDR	Ural_26
TB-111-8366-18_S72	MDR	Ural_26
TB-222-2929-18_S176	MDR	Ural_26
TB-111-8840-18_S67	MDR	Ural_26
TB-MoldovaSeq-DNA0223-2292_S33	MDR	Ural_26
TB-111-7991-19-138_S74	MDR	Ural_26
TB-333-3902-19-138_S57	MDR	Ural_26
TB-MoldovaSeq-DNA185-2529_S186	MDR	Ural_26
TB-222-2972-19_S195	MDR	Ural_26
TB-111-8922-18_S50	MDR	Ural_26
TB-222-2879-19_S188	MDR	Ural_26
TB-333-4040-19_S59	MDR	Ural_26
TB-333-4171-19-138_S51	MDR	Ural_26
TB-111-9037-18_S92	Non-MDR	Ural_31
TB-222-2929-19_S6	MDR	Ural_26
TB-333-4189-19_S165	MDR	Ural_26
TB-333-4193-19_S176	Non-MDR	Ural_17
TB-333-4111-19_S140	MDR	Ural_26
TB-111-9249-18_S181	MDR	Ural_26
TB-444-2752-18_S193	MDR	Ural_26
TB-MoldovaSeq-DNA182-2728_S183	MDR	Ural_26
TB-111-9490-18_S140	MDR	Ural_26
TB-111-9606-18_S168	MDR	Ural_26
TB-111-9676-18_S191	MDR	Ural_26
TB-MoldovaSeq-DNA184-2841_S185	MDR	Ural_26
TB-111-9585-18_S116	Non-MDR	Ural_31
TB-111-9797-18_S155	Non-MDR	Ural_31
TB-444-2848-18_S47	MDR	Ural_26
TB-444-2853-18_S192	MDR	Ural_26
TB-111-9817-18_S17	MDR	Ural_26
TB-222-3292-18_S63	MDR	Ural_26
TB-111-9837-18_S136	MDR	Ural_26
TB-444-2918-18_S36	MDR	Ural_26
TB-444-2576-19_S5	MDR	Ural_26
TB-MoldovaSeq-DNA0288-5509_S291	MDR	Ural_26
TB-111-10418-18_S15	MDR	Ural_26
TB-333-4624-19_S157	MDR	Ural_26
TB-333-4712-19-138_S48	MDR	Ural_26
TB-111-10456-18_S8	MDR	Ural_26
TB-111-10582-18_S37	MDR	Ural_26
TB-444-3065-18_S85	MDR	Ural_26
TB-MoldovaSeq-DNA186-3071_S187	MDR	Ural_26
TB-222-3337-19_S206	MDR	Ural_26
TB-444-2635-19_S6	MDR	Ural_26
TB-444-2636-19_S29	MDR	Ural_26
TB-444-2637-19_S229	MDR	Ural_26
TB-444-2656-19_S9	MDR	Ural_26
TB-111-10558-18_S42	Non-MDR	Ural_31
TB-111-10713-18_S39	Non-MDR	Ural_31
TB-MoldovaSeq-DNA145-850_S146	MDR	Ural_26
TB-222-3451-19_S185	Non-MDR	Ural_17
TB-222-3678-18_S177	Non-MDR	Ural_31
TB-333-5021-19-138_S129	MDR	Ural_26
TB-444-2788-19_S26	MDR	Ural_26
TB-111-11287-18_S137	Non-MDR	Ural_17
TB-444-3322-18_S19	MDR	Ural_26
TB-222-4003-18_S71	Non-MDR	Ural_31
TB-444-3405-18_S206	MDR	Ural_26
TB-111-11645-18_S136	MDR	Ural_26
TB-222-3940-18_S179	Non-MDR	Ural_17
TB-111-11299-19_S242	Non-MDR	Ural_31
TB-111-11429-19_S253	MDR	Ural_26
TB-111-11857-18_S135	Non-MDR	Ural_31
TB-111-11919-18_S80	Non-MDR	Ural_31
TB-444-3544-18_S214	MDR	Ural_26
TB-333-5561-19_S173	Non-MDR	Ural_31
TB-444-3558-18_S132	MDR	Ural_26
TB-111-12146-18_S113	Non-MDR	Ural_17
TB-111-12700-18_S76	MDR	Ural_26
TB-222-4175-18_S168	MDR	Ural_26
TB-111-12364-18_S95	MDR	Ural_26
TB-444-3698-18_S161	MDR	Ural_26
TB-111-12407-18_S90	MDR	Ural_26
TB-111-12663-18_S74	MDR	Ural_26
TB-444-3776-18_S86	MDR	Ural_26
TB-111-12685-18_S79	MDR	Ural_26
TB-111-12496-19_S198	MDR	Ural_26
TB-111-12840-18_S139	Non-MDR	Ural_31
TB-111-13160-18_S73	MDR	Ural_26
TB-111-13161-18_S116	MDR	Ural_26
TB-111-13294-18_S171	MDR	Ural_26
TB-444-4048-18_S125	Non-MDR	Ural_31
TB-444-2394-18_S11	MDR	Ural_26
TB-111-13498-18_S94	MDR	Ural_26
TB-111-16552-18_S32	MDR	Ural_26
TB-111-13880-18_S84	MDR	Ural_26
TB-111-14450-18_S167	Non-MDR	Ural_26
TB-444-4422-18_S100	MDR	Ural_26
TB-111-14675-18_S164	Non-MDR	Ural_31
TB-222-4948-18_S73	MDR	Ural_26
TB-111-14524-19_S158	MDR	Ural_26
TB-111-14558-19_S78	Non-MDR	Ural_17
TB-111-14733-19_S155	MDR	Ural_26
TB-111-15171-18-138_S6	MDR	Ural_26
TB-111-15075-18_S144	Non-MDR	Ural_31
TB-111-15086-18_S161	MDR	Ural_26
TB-222-4848-19_S273	MDR	Ural_26
TB-111-15201-18_S165	Non-MDR	Ural_31
TB-444-4775-18_S28	MDR	Ural_26
TB-222-4939-19_S215	MDR	Ural_26
TB-111-15339-19_S16	MDR	Ural_26
TB-111-15340-19_S116	MDR	Ural_26
TB-111-15341-19_S98	MDR	Ural_26
TB-111-15345-19_S9	MDR	Ural_26
TB-111-15382-19_S141	MDR	Ural_26
TB-222-4964-19_S216	MDR	Ural_26
TB-111-15794-18_S149	Non-MDR	Ural_31
TB-111-15751-18-138_S20	MDR	Ural_26
TB-111-15561-19_S127	MDR	Ural_26
TB-111-15657-19_S142	MDR	Ural_26
TB-111-15713-19_S73	MDR	Ural_26
TB-111-16133-18-138_S10	MDR	Ural_26
TB-111-15903-19_S5	Non-MDR	Ural_31
TB-111-15916-19_S161	MDR	Ural_26
TB-111-15895-18-138_S49	Non-MDR	Ural_31
TB-222-5151-19_S258	MDR	Ural_26
TB-111-16121-18-138_S29	Non-MDR	Ural_31
TB-222-5557-18_S61	MDR	Ural_26
TB-111-16379-18_S126	MDR	Ural_26
TB-111-16297-19_S60	MDR	Ural_26
TB-111-16485-19_S117	Non-MDR	Ural_31
TB-444-5286-18_S34	MDR	Ural_26
TB-111-16817-18_S138	Non-MDR	Ural_31
TB-111-16645-19_S110	Non-MDR	Ural_31
TB-111-16694-19_S61	MDR	Ural_26
TB-111-16777-18_S100	MDR	Ural_26
TB-111-16979-18_S43	Non-MDR	Ural_31
TB-222-5766-18_S55	MDR	Ural_26
TB-111-16954-18_S30	MDR	Ural_26
TB-444-5442-18_S64	MDR	Ural_26
TB-111-17049-19_S2	MDR	Ural_26
TB-111-17019-18_S34	MDR	Ural_26
TB-111-17335-18-138_S16	MDR	Ural_26
TB-111-17429-18_S15	Non-MDR	Ural_17
TB-222-5642-19_S268	MDR	Ural_26
TB-111-17415-18-138_S53	MDR	Ural_26
TB-444-5609-18_S182	MDR	Ural_26
TB-111-17590-18_S33	MDR	Ural_26
TB-111-17827-18_S136	MDR	Ural_26
TB-111-17916-18_S120	MDR	Ural_26
TB-111-17797-18_S133	MDR	Ural_26
TB-444-5756-18_S179	MDR	Ural_26
TB-111-18004-18_S145	Non-MDR	Ural_17
TB-111-18075-18_S141	Non-MDR	Ural_31
TB-222-5877-19_S275	MDR	Ural_26
TB-111-18099-18_S101	Non-MDR	Ural_31
TB-111-18504-18-138_S23	MDR	Ural_26
TB-222-63111-8_S145	MDR	Ural_26
TB-111-18538-18-138_S51	MDR	Ural_26
TB-444-5993-18_S30	Non-MDR	Ural_31
TB-444-6003-18_S100	MDR	Ural_26
TB-111-18657-18-138_S24	MDR	Ural_26
TB-111-18751-18-138_S50	MDR	Ural_26
TB-444-6061-18_S104	Non-MDR	Ural_31
TB-222-6137-19_S254	MDR	Ural_26
TB-444-6093-18_S105	Non-MDR	Ural_31
TB-111-18854-18-138_S26	Non-MDR	Ural_31
TB-111-19016-18_S131	MDR	Ural_26
TB-111-19026-18-138_S21	MDR	Ural_26
TB-111-19340-19_S114	MDR	Ural_26
TB-111-19530-19_S147	Non-MDR	Ural_31
TB-111-19151-18-138_S23	MDR	Ural_26
TB-111-19199-18_S116	Non-MDR	Ural_31
TB-444-6286-18_S101	Non-MDR	Ural_31
TB-222-6399-19_S260	Non-MDR	Ural_31
TB-111-19315-18_S152	MDR	Ural_26
TB-111-19390-18_S119	MDR	Ural_26
TB-444-6323-18_S44	MDR	Ural_26
TB-111-19884-19_S90	MDR	Ural_26
TB-111-19925-19_S143	Non-MDR	Ural_17
TB-111-19597-18_S76	MDR	Ural_31
TB-111-19708-18_S166	MDR	Ural_26
TB-111-20102-19_S20	MDR	Ural_26
TB-222-6794-18_S69	Non-MDR	Ural_17
TB-111-19861-18_S172	MDR	Ural_26
TB-444-5322-19_S59	MDR	Ural_26
TB-111-19937-18_S168	Non-MDR	Ural_31
TB-111-20041-18_S161	MDR	Ural_26
TB-111-20109-18_S2	Non-MDR	Ural_31
TB-111-20153-18_S165	MDR	Ural_26
TB-444-5397-18_S29	MDR	Ural_26
TB-111-20605-19_S166	MDR	Ural_26
TB-111-20546-19_S105	Non-MDR	Ural_31
TB-111-20301-18_S1	MDR	Ural_26
TB-111-20592-18_S45	MDR	Ural_26
TB-222-7265-18_S214	MDR	Ural_26
TB-111-21342-19_S88	MDR	Ural_26
TB-111-21496-19_S122	MDR	Ural_26
TB-222-6896-19_S269	MDR	Ural_26
TB-111-20799-18_S33	Non-MDR	Ural_31
TB-111-21354-19_S138	MDR	Ural_26
TB-222-6963-19_S213	Non-MDR	Ural_17
TB-111-20948-18_S39	Non-MDR	Ural_31
TB-222-7237-18_S66	Non-MDR	Ural_17
TB-222-7040-19_S280	MDR	Ural_26
TB-111-21561-19_S150	Non-MDR	Ural_31
TB-111-21564-19_S97	MDR	Ural_26
