# Supplementary material for: The recent rapid expansion of multidrug resistant Ural lineage Mycobacterium tuberculosis in Moldova
Source: Nat Commun. 2024 Apr 5;15:2962. doi: 10.1038/s41467-024-47282-9 (PMC10997638; doi:10.1038/s41467-024-47282-9)
Supplement: Supplementary file 7 — Source Data [file 41467_2024_47282_MOESM7_ESM.zip › SourceData/TableS4_Data.csv]

SequenceID	Clade	Age	Gender	Homeless	Previously_Incarcerated
TB-111-10403-18_S21	Beijing_F	41	Male	No	No
TB-111-10418-18_S15	Ural_A	44	Male	No	NA
TB-111-1045-18_S249	Beijing_B	34	Male	No	No
TB-111-10456-18_S8	Ural_A	68	Male	No	No
TB-111-10460-18_S38	Beijing_F	39	Male	No	No
TB-111-10472-18_S159	Beijing_A	19	Female	Yes	No
TB-111-1049-18-138_S153	Beijing_C	23	Female	Yes	No
TB-111-10558-18_S42	Ural_B	18	Female	No	NA
TB-111-10582-18_S37	Ural_A	63	Male	Yes	No
TB-111-10693-18_S43	Beijing_B	39	Male	No	Yes
TB-111-10713-18_S39	Ural_B	37	Female	No	No
TB-111-10812-18_S5	Beijing_B	45	Male	No	No
TB-111-1083-19-138_S95	Beijing_B	41	Male	No	No
TB-111-1091-19_S111	Beijing_C	27	Female	No	No
TB-111-1096-18-138_S163	Ural_A	36	Male	No	No
TB-111-10960-18_S7	Beijing_D	66	Female	No	NA
TB-111-11057-18_S146	Beijing_D	68	Female	No	No
TB-111-11287-18_S137	Ural_C	48	Male	No	Yes
TB-111-11299-19_S242	Ural_B	42	Male	NA	No
TB-111-11429-19_S253	Ural_A	35	Male	Yes	No
TB-111-11485-19_S252	Beijing_C	32	Male	NA	No
TB-111-11645-18_S136	Ural_A	39	Male	NA	No
TB-111-11857-18_S135	Ural_B	30	Female	No	No
TB-111-11919-18_S80	Ural_B	32	Male	No	No
TB-111-12039-18_S255	Beijing_E	62	Male	No	No
TB-111-12057-18_S119	Beijing_E	57	Male	No	No
TB-111-12061-19_S190	Beijing_F	23	Female	No	No
TB-111-12146-18_S113	Ural_C	29	Male	No	No
TB-111-12152-19_S193	Beijing_E	23	Female	No	No
TB-111-12254-18_S120	Beijing_E	49	Male	No	No
TB-111-1233-19-138_S40	Ural_B	34	Male	Yes	No
TB-111-12357-18_S122	Beijing_E	36	Female	No	No
TB-111-12364-18_S95	Ural_A	36	Male	No	No
TB-111-12407-18_S90	Ural_A	63	Male	No	No
TB-111-1245-19_S109	Beijing_C	29	Female	Yes	No
TB-111-12453-19_S254	Beijing_E	57	Male	No	No
TB-111-1249-19-138_S41	Ural_B	30	Female	No	No
TB-111-12496-19_S198	Ural_A	47	Male	No	No
TB-111-12506-19_S180	Beijing_A	NA	Male	NA	NA
TB-111-12521-19_S197	Beijing_C	46	Female	No	No
TB-111-12560-18_S81	Beijing_C	54	Male	Yes	No
TB-111-12608-18_S92	Beijing_C	32	Male	No	NA
TB-111-12636-18_S91	Beijing_F	47	Male	NA	No
TB-111-1266-19-138_S39	Ural_B	32	Male	No	No
TB-111-12663-18_S74	Ural_A	21	Male	No	No
TB-111-12685-18_S79	Ural_A	47	Female	No	No
TB-111-12700-18_S76	Ural_A	24	Male	No	No
TB-111-12708-19_S244	Beijing_C	43	Male	No	No
TB-111-12779-18_S142	Beijing_C	38	Male	No	No
TB-111-1279-18-138_S64	Beijing_B	36	Male	No	No
TB-111-12836-18_S140	Beijing_E	55	Male	No	No
TB-111-12840-18_S139	Ural_B	54	Male	No	NA
TB-111-1285-19_S142	Beijing_D	53	Male	No	No
TB-111-1292-19-138_S46	Beijing_C	55	Male	No	Yes
TB-111-12951-18_S183	Beijing_E	59	Female	No	NA
TB-111-1299-19_S97	Ural_A	40	Male	No	No
TB-111-13160-18_S73	Ural_A	31	Female	No	No
TB-111-13161-18_S116	Ural_A	21	Male	No	No
TB-111-13199-18_S117	Beijing_B	37	Male	No	Yes
TB-111-13214-18_S115	Beijing_C	32	Male	No	No
TB-111-1328-19-138_S82	Ural_B	21	Female	No	No
TB-111-13281-18_S123	Beijing_D	59	Female	No	No
TB-111-13294-18_S171	Ural_A	38	Male	No	No
TB-111-13498-18_S94	Ural_A	66	Male	Yes	No
TB-111-13880-18_S84	Ural_A	47	Male	No	No
TB-111-1390-19-138_S81	Beijing_F	46	Male	Yes	No
TB-111-14068-18_S152	Beijing_C	32	Male	No	No
TB-111-1410-18-138_S155	Beijing_C	37	Male	No	Yes
TB-111-14162-18_S70	Beijing_F	54	Male	No	No
TB-111-14450-18_S167	Ural_A	43	Male	No	No
TB-111-14522-19_S100	Beijing_F	47	Male	No	No
TB-111-14524-19_S158	Ural_A	53	Male	Yes	Yes
TB-111-14558-19_S78	Ural_C	26	Male	No	No
TB-111-14610-19_S156	Beijing_A	38	Male	No	No
TB-111-14675-18_S164	Ural_B	35	Female	No	No
TB-111-14697-18-138_S13	Beijing_E	31	Male	No	No
TB-111-14707-18_S189	Beijing_F	27	Male	No	No
TB-111-14733-19_S155	Ural_A	52	Male	No	No
TB-111-14742-18_S153	Beijing_C	51	Male	No	No
TB-111-1481-18-138_S63	Beijing_E	27	Female	Yes	No
TB-111-14828-19_S124	Beijing_B	51	Female	No	No
TB-111-14829-18_S108	Beijing_D	59	Male	No	No
TB-111-14831-19_S109	Beijing_B	36	Female	No	No
TB-111-14846-18_S188	Beijing_C	34	Male	No	No
TB-111-14875-19_S107	Beijing_A	33	Male	No	No
TB-111-14915-19_S44	Beijing_E	38	Female	No	No
TB-111-14933-19_S121	Beijing_B	25	Male	No	No
TB-111-14937-19_S129	Beijing_F	60	Male	Yes	Yes
TB-111-15023-18_S107	Beijing_F	30	Male	No	No
TB-111-15049-19_S62	Beijing_F	25	Male	No	No
TB-111-15072-18-138_S69	Beijing_E	60	Female	No	No
TB-111-15075-18_S144	Ural_B	39	Male	No	No
TB-111-15086-18_S161	Ural_A	38	Female	No	NA
TB-111-15148-18_S245	Ural_B	29	Male	No	No
TB-111-15171-18-138_S6	Ural_A	39	Female	No	No
TB-111-15201-18_S165	Ural_B	33	Male	No	No
TB-111-15218-19_S154	Beijing_B	31	Male	No	No
TB-111-15256-19_S25	Beijing_E	38	Female	No	No
TB-111-15323-18_S157	Beijing_C	44	Male	No	No
TB-111-15339-19_S16	Ural_A	NA	Male	NA	NA
TB-111-15340-19_S116	Ural_A	NA	Female	NA	NA
TB-111-15341-19_S98	Ural_A	NA	Female	NA	NA
TB-111-15345-19_S9	Ural_A	30	Female	No	No
TB-111-15348-18_S156	Beijing_B	43	Female	No	NA
TB-111-15382-19_S141	Ural_A	60	Male	Yes	No
TB-111-15542-18-138_S34	Beijing_F	49	Male	Yes	No
TB-111-15545-18-138_S25	Beijing_C	32	Male	No	Yes
TB-111-15561-19_S127	Ural_A	44	Male	No	No
TB-111-15583-19_S278	Beijing_A	48	Male	No	No
TB-111-15653-19_S42	Beijing_C	30	Female	No	No
TB-111-15657-19_S142	Ural_A	33	Female	No	No
TB-111-15693-19_S51	Beijing_C	60	Male	No	No
TB-111-15711-18-138_S15	Beijing_B	31	Female	No	No
TB-111-15713-19_S73	Ural_A	NA	Female	NA	NA
TB-111-15730-18_S129	Beijing_E	45	Male	No	Yes
TB-111-15751-18-138_S20	Ural_A	24	Female	No	No
TB-111-15778-18_S29	Beijing_E	37	Female	No	No
TB-111-15794-18_S149	Ural_B	45	Male	No	No
TB-111-15806-18-138_S13	Beijing_A	41	Male	No	No
TB-111-15845-18-138_S119	Beijing_C	68	Male	Yes	No
TB-111-15895-18-138_S49	Ural_B	44	Male	No	No
TB-111-15903-19_S5	Ural_B	39	Female	No	No
TB-111-15914-18_S72	Beijing_E	53	Male	No	No
TB-111-15916-19_S161	Ural_A	42	Male	No	No
TB-111-15952-18_S73	Beijing_A	55	Male	No	No
TB-111-16108-19_S140	Beijing_C	35	Male	No	NA
TB-111-16121-18-138_S29	Ural_B	50	Male	No	No
TB-111-16133-18-138_S10	Ural_A	42	Female	No	No
TB-111-16154-18_S89	Beijing_E	15	Male	No	No
TB-111-16224-19_S68	Beijing_E	31	Male	NA	No
TB-111-16236-19_S28	Beijing_F	65	Male	No	NA
TB-111-16297-19_S60	Ural_A	26	Female	No	No
TB-111-16361-18_S10	Beijing_F	56	Male	No	No
TB-111-16364-19_S4	Beijing_E	62	Male	No	No
TB-111-16366-19_S111	Beijing_E	53	Male	NA	No
TB-111-16379-18_S126	Ural_A	33	Female	No	NA
TB-111-16380-18_S12	Beijing_C	28	Male	No	No
TB-111-16380-19_S75	Beijing_C	38	Male	Yes	NA
TB-111-164-18-138_S168	Ural_A	32	Male	No	No
TB-111-164-19_S126	Beijing_B	46	Male	No	NA
TB-111-16408-19_S26	Beijing_E	66	Male	No	No
TB-111-16436-19_S115	Ural_B	64	Male	No	No
TB-111-16485-19_S117	Ural_B	23	Female	No	No
TB-111-16502-19_S130	Beijing_F	29	Female	Yes	No
TB-111-16552-18_S32	Ural_A	NA	Female	NA	NA
TB-111-16572-19_S15	Beijing_F	42	Male	No	No
TB-111-16594-18_S127	Beijing_F	30	Male	NA	No
TB-111-16595-18-138_S100	Beijing_E	43	Male	No	No
TB-111-16645-19_S110	Ural_B	34	Male	No	No
TB-111-16652-18_S134	Beijing_C	34	Female	No	No
TB-111-16668-18-138_S124	Beijing_B	NA	Male	NA	NA
TB-111-16694-19_S61	Ural_A	45	Female	No	No
TB-111-1672-18-138_S166	Ural_B	45	Female	No	No
TB-111-16720-19_S134	Beijing_C	46	Male	No	No
TB-111-16773-18_S137	Beijing_C	57	Male	No	No
TB-111-16777-18_S100	Ural_A	39	Male	No	Yes
TB-111-16779-18_S99	Ural_B	43	Male	Yes	No
TB-111-16810-18_S139	Beijing_A	39	Male	No	No
TB-111-16816-19_S103	Beijing_F	26	Male	No	NA
TB-111-16817-18_S138	Ural_B	15	Male	No	No
TB-111-16871-18_S144	Beijing_B	37	Male	No	No
TB-111-16888-18_S66	Beijing_E	36	Male	NA	No
TB-111-16954-18_S30	Ural_A	50	Male	No	No
TB-111-16955-18_S91	Beijing_E	47	Male	No	No
TB-111-16964-18_S4	Beijing_F	59	Male	Yes	No
TB-111-16979-18_S43	Ural_B	14	Male	No	No
TB-111-17019-18_S34	Ural_A	42	Male	No	Yes
TB-111-17023-19_S10	Beijing_B	49	Male	Yes	No
TB-111-17049-19_S2	Ural_A	16	Female	No	NA
TB-111-17085-19_S54	Beijing_E	57	Male	NA	No
TB-111-17253-18-138_S24	Beijing_C	32	Female	No	No
TB-111-17329-18-138_S9	Beijing_B	41	Male	No	No
TB-111-17335-18-138_S16	Ural_A	46	Male	Yes	Yes
TB-111-17337-19_S132	Beijing_D	57	Male	Yes	No
TB-111-17340-18-138_S30	Ural_B	30	Male	No	No
TB-111-17364-19_S79	Beijing_D	58	Male	No	No
TB-111-17371-18_S101	Beijing_E	52	Male	NA	No
TB-111-17376-19_S131	Beijing_D	35	Female	No	No
TB-111-17415-18-138_S53	Ural_A	17	Female	No	No
TB-111-17429-18_S15	Ural_C	43	Male	No	No
TB-111-17495-19_S80	Beijing_B	3	Male	No	No
TB-111-17545-19_S119	Beijing_C	54	Male	No	No
TB-111-17557-19_S13	Beijing_B	28	Female	No	No
TB-111-17584-19_S14	Beijing_E	66	Male	No	No
TB-111-17590-18_S33	Ural_A	56	Male	No	No
TB-111-17590-19_S284	Beijing_C	33	Male	Yes	NA
TB-111-17656-18_S146	Beijing_C	38	Male	No	No
TB-111-17702-18_S82	Beijing_C	59	Male	NA	No
TB-111-17750-19_S63	Beijing_C	16	Male	No	No
TB-111-17754-19_S287	Beijing_C	26	Female	No	No
TB-111-17797-18_S133	Ural_A	21	Female	No	No
TB-111-17827-18_S136	Ural_A	42	Male	No	No
TB-111-17835-18_S147	Beijing_A	47	Male	No	No
TB-111-17888-18_S150	Beijing_E	47	Male	No	No
TB-111-1791-19-138_S93	Beijing_A	52	Female	No	NA
TB-111-17913-18_S124	Beijing_F	50	Male	No	Yes
TB-111-17916-18_S120	Ural_A	37	Male	Yes	NA
TB-111-1793-18_S286	Ural_B	51	Male	No	No
TB-111-17963-18-138_S99	Beijing_A	64	Female	No	No
TB-111-17994-18_S117	Beijing_F	44	Male	No	No
TB-111-18004-18_S145	Ural_C	52	Male	Yes	No
TB-111-18075-18_S141	Ural_B	60	Male	No	No
TB-111-18094-18_S125	Beijing_C	62	Male	No	No
TB-111-18099-18_S101	Ural_B	61	Male	No	No
TB-111-18146-19_S64	Beijing_E	80	Male	No	No
TB-111-18148-19_S120	Beijing_E	29	Male	No	No
TB-111-18178-18_S102	Beijing_C	56	Male	No	No
TB-111-18191-19_S153	Beijing_E	51	Male	No	No
TB-111-18194-18_S121	Beijing_C	27	Male	No	NA
TB-111-18296-18_S50	Beijing_E	29	Male	No	No
TB-111-18302-18_S155	Beijing_C	50	Male	No	No
TB-111-18326-18_S156	Beijing_C	56	Male	No	No
TB-111-18377-18_S123	Beijing_C	64	Male	No	No
TB-111-18400-19_S53	Beijing_C	25	Male	No	No
TB-111-18405-19_S30	Beijing_C	54	Male	No	No
TB-111-1844-19_S18	Ural_A	32	Male	No	No
TB-111-18503-18-138_S52	Beijing_C	52	Male	No	No
TB-111-18504-18-138_S23	Ural_A	38	Male	No	Yes
TB-111-18519-19_S66	Beijing_B	36	Male	No	No
TB-111-18538-18-138_S51	Ural_A	NA	Female	NA	NA
TB-111-18597-19_S55	Beijing_E	39	Male	No	No
TB-111-18605-19_S71	Beijing_B	45	Male	No	NA
TB-111-18657-18-138_S24	Ural_A	48	Male	No	No
TB-111-18713-19_S37	Beijing_E	45	Female	No	No
TB-111-1875-19_S1	Beijing_C	48	Female	No	No
TB-111-18751-18-138_S50	Ural_A	32	Male	No	NA
TB-111-18763-18-138_S32	Beijing_D	18	Male	No	No
TB-111-188-18-138_S147	Ural_B	60	Male	No	No
TB-111-18825-19_S38	Beijing_E	35	Male	No	No
TB-111-18854-18-138_S26	Ural_B	35	Male	No	No
TB-111-18879-18-138_S27	Beijing_E	49	Male	No	No
TB-111-18890-19_S65	Beijing_C	48	Male	No	No
TB-111-18937-18_S80	Beijing_B	35	Male	No	No
TB-111-19016-18_S131	Ural_A	36	Male	Yes	Yes
TB-111-19026-18-138_S21	Ural_A	39	Male	Yes	No
TB-111-19049-19_S67	Beijing_C	35	Male	No	NA
TB-111-19142-19_S123	Beijing_C	43	Male	No	No
TB-111-19151-18-138_S23	Ural_A	26	Male	No	No
TB-111-19181-18-138_S55	Beijing_E	47	Male	Yes	No
TB-111-19199-18_S116	Ural_B	45	Male	No	No
TB-111-19200-18_S143	Beijing_C	40	Female	No	No
TB-111-19201-18_S56	Beijing_C	61	Male	No	No
TB-111-19235-19_S40	Beijing_F	59	Male	No	No
TB-111-19280-18_S132	Beijing_C	35	Male	No	No
TB-111-19315-18_S152	Ural_A	29	Male	No	No
TB-111-19340-19_S114	Ural_A	42	Male	No	No
TB-111-19345-19_S56	Beijing_C	25	Female	No	No
TB-111-19390-18_S119	Ural_A	39	Male	No	No
TB-111-19444-19_S87	Beijing_B	36	Male	No	No
TB-111-19471-18_S130	Beijing_F	45	Male	NA	NA
TB-111-19502-18_S100	Beijing_E	43	Male	No	No
TB-111-19502-19_S136	Beijing_C	60	Male	No	No
TB-111-19530-19_S147	Ural_B	56	Male	No	No
TB-111-19582-19_S146	Beijing_F	56	Male	No	No
TB-111-19597-18_S76	Ural_B	38	Male	No	No
TB-111-19687-18_S122	Beijing_C	83	Female	No	No
TB-111-19708-18_S166	Ural_A	29	Male	No	No
TB-111-1972-19-138_S108	Beijing_B	33	Male	Yes	No
TB-111-19737-19_S32	Beijing_E	39	Male	No	No
TB-111-198-19_S71	Beijing_F	52	Male	No	No
TB-111-19840-18_S164	Beijing_A	36	Female	No	No
TB-111-19854-18_S163	Beijing_E	25	Female	No	NA
TB-111-19861-18_S172	Ural_A	64	Female	No	No
TB-111-19883-19_S86	Beijing_C	56	Male	No	NA
TB-111-19884-19_S90	Ural_A	42	Male	Yes	No
TB-111-19925-19_S143	Ural_C	38	Female	No	No
TB-111-19937-18_S168	Ural_B	34	Male	No	No
TB-111-19945-18_S91	Beijing_A	50	Male	Yes	No
TB-111-19967-18_S7	Beijing_E	46	Male	No	No
TB-111-20011-18_S32	Beijing_C	45	Male	No	No
TB-111-20041-18_S161	Ural_A	37	Male	No	No
TB-111-20082-18_S5	Beijing_C	34	Male	No	NA
TB-111-20102-19_S20	Ural_A	21	Female	No	No
TB-111-20107-18_S31	Beijing_C	31	Male	NA	NA
TB-111-20109-18_S2	Ural_B	51	Male	No	Yes
TB-111-20151-19_S135	Beijing_A	46	Male	No	No
TB-111-20153-18_S165	Ural_A	32	Female	No	No
TB-111-20245-19_S160	Beijing_B	19	Female	No	No
TB-111-20301-18_S1	Ural_A	69	Female	No	No
TB-111-20322-19_S85	Beijing_B	34	Male	No	NA
TB-111-20345-19_S159	Beijing_C	52	Male	No	No
TB-111-20347-18_S24	Beijing_B	61	Male	No	No
TB-111-20401-19_S164	Beijing_D	52	Male	No	No
TB-111-20450-18_S44	Beijing_C	58	Male	No	No
TB-111-20505-18_S19	Beijing_E	38	Male	Yes	Yes
TB-111-20522-18_S46	Beijing_F	28	Female	No	No
TB-111-20536-19_S46	Beijing_F	60	Female	No	No
TB-111-20546-19_S105	Ural_B	33	Female	No	No
TB-111-20592-18_S45	Ural_A	29	Female	No	No
TB-111-20598-19_S34	Beijing_F	42	Male	No	Yes
TB-111-20605-19_S166	Ural_A	70	Female	No	No
TB-111-20644-19_S22	Beijing_C	41	Male	No	No
TB-111-20704-18_S36	Beijing_D	31	Female	Yes	NA
TB-111-2072-19_S266	Beijing_A	NA	Female	NA	NA
TB-111-20738-18_S41	Beijing_C	23	Female	No	No
TB-111-20774-19_S163	Beijing_F	52	Male	No	No
TB-111-20799-18_S33	Ural_B	34	Male	No	No
TB-111-20815-18_S40	Beijing_E	41	Male	No	No
TB-111-20820-19_S72	Beijing_E	44	Male	No	No
TB-111-20948-18_S39	Ural_B	34	Male	No	No
TB-111-20964-19_S21	Beijing_E	46	Male	No	No
TB-111-21011-18-138_S132	Beijing_A	1	Female	Yes	No
TB-111-21013-18_S28	Beijing_F	41	Male	No	No
TB-111-211-19_S122	Beijing_A	58	Male	No	No
TB-111-21120-19_S167	Beijing_F	43	Male	No	No
TB-111-21295-19_S149	Beijing_E	52	Male	No	No
TB-111-21342-19_S88	Ural_A	59	Male	No	No
TB-111-21354-19_S138	Ural_A	33	Male	No	No
TB-111-21436-19_S113	Beijing_C	45	Male	No	No
TB-111-21496-19_S122	Ural_A	33	Male	No	NA
TB-111-21513-19_S91	Beijing_C	49	Male	No	No
TB-111-21515-19_S82	Beijing_E	26	Male	No	No
TB-111-21561-19_S150	Ural_B	48	Male	No	NA
TB-111-21564-19_S97	Ural_A	52	Male	No	No
TB-111-2220-19_S83	Ural_A	58	Male	No	No
TB-111-22620-18F_S223	Beijing_F	43	Male	No	No
TB-111-22750-18F_S233	Beijing_A	30	Female	No	No
TB-111-22820-18F_S27	Beijing_F	44	Male	No	No
TB-111-23190-18F_S230	Beijing_E	23	Male	No	No
TB-111-23559-18F_S30	Beijing_C	69	Male	No	No
TB-111-23689-18F-138_S62	Ural_A	41	Male	No	NA
TB-111-238-18_S242	Ural_C	29	Male	No	No
TB-111-24231-18F_S20	Beijing_A	58	Female	No	No
TB-111-24233-18F_S232	Ural_A	44	Male	No	NA
TB-111-24254-18F_S32	Beijing_B	39	Female	No	No
TB-111-24592-18F_S225	Beijing_E	32	Male	No	No
TB-111-249-18_S235	Ural_A	37	Female	No	No
TB-111-254-19_S240	Beijing_E	41	Female	No	No
TB-111-2565-18_S6	Ural_A	41	Male	No	No
TB-111-257-19_S211	Beijing_E	53	Male	NA	Yes
TB-111-2571-19_S237	Beijing_E	47	Male	No	No
TB-111-2577-18_S150	Ural_A	33	Female	No	No
TB-111-2675-19_S46	Beijing_E	44	Female	No	No
TB-111-2691-19_S272	Beijing_C	65	Male	No	No
TB-111-2754-19_S7	Ural_C	50	Male	No	No
TB-111-280-18-138_S144	Ural_A	47	Male	No	Yes
TB-111-2895-19_S119	Ural_B	42	Female	No	No
TB-111-2904-19_S227	Beijing_C	NA	Female	NA	NA
TB-111-2911-19_S122	Beijing_E	25	Male	Yes	No
TB-111-2947-19-138_S53	Beijing_C	59	Male	No	NA
TB-111-3024-18_S98	Beijing_F	NA	Male	NA	NA
TB-111-3134-19-138_S38	Beijing_F	53	Male	No	No
TB-111-3149-19_S92	Beijing_F	52	Male	No	No
TB-111-32-19_S94	Beijing_C	39	Male	No	No
TB-111-3207-19_S75	Beijing_A	47	Male	No	No
TB-111-3235-19_S113	Ural_B	45	Male	No	NA
TB-111-3271-19-138_S98	Beijing_C	49	Female	No	No
TB-111-3308-19_S120	Beijing_C	51	Male	No	No
TB-111-336-18-138_S149	Beijing_C	55	Male	No	No
TB-111-3412-18_S152	Ural_A	33	Male	No	No
TB-111-3425-19_S90	Beijing_C	64	Male	No	No
TB-111-3518-19_S117	Beijing_F	44	Male	NA	NA
TB-111-352-19_S150	Beijing_B	34	Male	Yes	No
TB-111-3643-19_S118	Beijing_F	34	Male	No	NA
TB-111-3644-19_S20	Ural_A	42	Female	No	NA
TB-111-376-19_S243	Beijing_E	47	Male	No	Yes
TB-111-3790-19_S246	Beijing_C	45	Male	No	NA
TB-111-3843-19_S269	Beijing_B	34	Male	No	No
TB-111-387-19_S235	Beijing_C	21	Male	Yes	Yes
TB-111-3905-19_S247	Beijing_B	40	Male	No	No
TB-111-3906-19_S200	Beijing_B	71	Male	No	No
TB-111-3908-19_S201	Beijing_B	NA	Male	NA	NA
TB-111-3954-19_S21	Beijing_B	61	Male	No	No
TB-111-3TB-333-19_S116	Beijing_E	30	Male	No	No
TB-111-4-19-138_S54	Beijing_E	44	Male	No	No
TB-111-4-19F_S94	Beijing_E	47	Male	No	No
TB-111-4097-19_S182	Beijing_C	30	Male	No	No
TB-111-4156-19_S187	Beijing_A	43	Male	No	No
TB-111-4167-19_S189	Ural_B	36	Female	Yes	No
TB-111-4272-19_S214	Beijing_C	39	Male	No	No
TB-111-4383-19_S166	Beijing_E	36	Male	No	NA
TB-111-4396-19_S169	Beijing_E	34	Male	No	No
TB-111-4456-19_S224	Beijing_E	59	Female	No	NA
TB-111-4466-19_S239	Ural_A	43	Male	No	NA
TB-111-4492-19_S271	Beijing_C	28	Female	Yes	No
TB-111-4496-19_S199	Beijing_B	40	Female	Yes	No
TB-111-4661-19_S67	Beijing_C	38	Male	No	No
TB-111-4702-19_S5	Beijing_D	39	Male	No	No
TB-111-4790-19_S95	Beijing_F	37	Male	No	No
TB-111-4797-19_S270	Beijing_C	NA	Male	NA	NA
TB-111-4798-19_S241	Beijing_C	NA	Female	NA	NA
TB-111-4837-18_S135	Beijing_D	36	Male	No	No
TB-111-4965-19_S245	Beijing_C	33	Female	No	No
TB-111-52-18_S277	Ural_A	62	Male	No	No
TB-111-5263-18_S15	Beijing_D	51	Male	No	No
TB-111-5264-18_S2	Beijing_C	50	Male	No	No
TB-111-5354-19-138_S61	Ural_B	33	Male	No	No
TB-111-5368-19_S132	Ural_A	39	Male	No	No
TB-111-5395-19-138_S29	Ural_B	45	Male	No	No
TB-111-548-18_S84	Beijing_A	39	Male	Yes	No
TB-111-5555-19-138_S45	Ural_A	47	Male	NA	No
TB-111-5620-19_S30	Beijing_E	64	Male	Yes	No
TB-111-5633-19_S78	Beijing_E	56	Male	No	No
TB-111-5634-19_S134	Beijing_A	34	Male	Yes	No
TB-111-571-19_S162	Beijing_E	22	Female	No	No
TB-111-6043-18_S2	Beijing_B	53	Female	No	No
TB-111-6049-18_S10	Beijing_C	35	Male	No	Yes
TB-111-612-18_S280	Beijing_F	33	Male	No	No
TB-111-616-18_S264	Beijing_E	55	Male	No	No
TB-111-637-19_S221	Beijing_E	40	Male	No	No
TB-111-6372-19_S219	Beijing_F	58	Male	No	No
TB-111-641-19_S65	Beijing_F	16	Female	NA	NA
TB-111-6420-19_S223	Beijing_C	44	Male	No	No
TB-111-6421-19_S149	Ural_B	82	Male	No	No
TB-111-6423-19_S203	Beijing_C	42	Male	No	No
TB-111-6435-18_S186	Beijing_B	55	Female	No	No
TB-111-6510-19_S48	Beijing_B	58	Female	Yes	No
TB-111-6552-19-138_S32	Ural_A	8	Female	No	No
TB-111-6600-19_S210	Beijing_A	27	Male	NA	No
TB-111-662-18-138_S154	Beijing_E	29	Male	No	No
TB-111-6770-19_S99	Beijing_C	26	Female	No	No
TB-111-6780-19_S146	Beijing_A	22	Male	No	No
TB-111-6799-19-138_S43	Ural_B	29	Female	No	No
TB-111-6871-19_S106	Beijing_F	46	Male	No	No
TB-111-6967-19_S108	Ural_A	52	Male	Yes	Yes
TB-111-7040-18_S24	Beijing_C	69	Male	No	No
TB-111-7045-18_S22	Beijing_C	52	Male	No	No
TB-111-7086-18_S6	Ural_A	45	Female	No	No
TB-111-7114-18_S190	Ural_A	18	Female	No	No
TB-111-720-19_S257	Beijing_A	46	Male	Yes	Yes
TB-111-7256-18_S183	Beijing_E	66	Female	No	NA
TB-111-7270-19_S127	Ural_B	63	Male	No	No
TB-111-7275-18_S169	Beijing_C	19	Male	No	No
TB-111-7296-19_S106	Beijing_C	34	Male	No	NA
TB-111-7306-18_S179	Beijing_E	62	Male	No	No
TB-111-7315-19_S99	Beijing_E	49	Male	Yes	No
TB-111-7348-18_S178	Beijing_B	40	Female	No	No
TB-111-7387-18_S188	Beijing_C	32	Male	No	NA
TB-111-7422-18_S8	Beijing_C	32	Male	Yes	No
TB-111-7423-18_S7	Beijing_E	50	Male	No	No
TB-111-7437-19-138_S33	Ural_B	47	Male	No	No
TB-111-7470-18_S14	Beijing_D	35	Male	Yes	NA
TB-111-7582-18_S8	Beijing_E	53	Male	No	No
TB-111-7624-18_S172	Ural_A	47	Male	Yes	No
TB-111-7718-18_S189	Beijing_C	28	Female	No	No
TB-111-777-19_S262	Beijing_E	53	Male	Yes	No
TB-111-7856-18_S184	Beijing_F	25	Female	Yes	No
TB-111-7857-18_S5	Beijing_F	61	Female	No	No
TB-111-7922-18_S21	Ural_A	39	Male	No	NA
TB-111-7925-18_S19	Ural_A	32	Male	No	NA
TB-111-7932-18_S25	Ural_A	26	Male	No	No
TB-111-7933-18_S24	Ural_A	34	Male	No	Yes
TB-111-795-18_S279	Ural_B	31	Male	No	No
TB-111-7991-19-138_S74	Ural_A	57	Male	No	No
TB-111-8091-18_S59	Beijing_C	60	Male	No	No
TB-111-8103-18_S73	Beijing_B	31	Male	No	Yes
TB-111-816-18_S278	Beijing_C	34	Male	No	Yes
TB-111-8244-18_S61	Beijing_E	46	Male	No	No
TB-111-8263-18_S51	Ural_B	29	Male	No	No
TB-111-8305-18_S78	Ural_A	60	Male	No	No
TB-111-8323-18_S53	Ural_A	40	Male	Yes	No
TB-111-8366-18_S72	Ural_A	61	Male	No	No
TB-111-838-19_S255	Beijing_E	38	Female	No	No
TB-111-8385-18_S57	Ural_B	63	Male	No	No
TB-111-8522-18_S71	Beijing_C	27	Male	No	No
TB-111-8526-19-138_S89	Beijing_F	43	Male	No	No
TB-111-8545-19-138_S85	Beijing_C	50	Male	No	No
TB-111-8603-19_S107	Beijing_D	48	Male	No	No
TB-111-8655-18_S194	Ural_A	40	Male	No	No
TB-111-8671-19_S53	Beijing_C	33	Male	Yes	NA
TB-111-876-19_S127	Beijing_C	43	Male	No	No
TB-111-8764-18_S68	Ural_A	31	Female	No	No
TB-111-8840-18_S67	Ural_A	36	Female	No	No
TB-111-8861-19_S138	Beijing_E	39	Male	Yes	No
TB-111-8922-18_S50	Ural_A	30	Male	No	No
TB-111-8958-18_S77	Beijing_E	37	Male	No	No
TB-111-8988-18_S22	Beijing_A	36	Female	No	No
TB-111-8991-18_S48	Beijing_E	27	Male	No	NA
TB-111-903-19_S92	Ural_B	61	Male	No	No
TB-111-9037-18_S92	Ural_B	37	Female	No	No
TB-111-9083-18_S82	Beijing_A	52	Male	No	No
TB-111-9099-18_S13	Beijing_B	55	Male	No	No
TB-111-9249-18_S181	Ural_A	50	Male	No	NA
TB-111-9401-18_S138	Beijing_C	30	Male	No	No
TB-111-9452-18_S144	Beijing_D	50	Male	No	No
TB-111-9490-18_S140	Ural_A	40	Female	No	No
TB-111-9585-18_S116	Ural_B	31	Male	No	No
TB-111-9606-18_S168	Ural_A	60	Male	No	No
TB-111-9676-18_S191	Ural_A	55	Male	No	No
TB-111-9678-19_S62	Ural_A	52	Male	No	No
TB-111-9725-18_S81	Beijing_B	20	Female	No	No
TB-111-9735-18_S118	Beijing_E	52	Male	No	No
TB-111-9753-19_S206	Beijing_B	31	Male	Yes	No
TB-111-9797-18_S155	Ural_B	43	Female	No	NA
TB-111-9803-18_S9	Beijing_D	32	Male	Yes	No
TB-111-9806-19_S134	Beijing_E	32	Male	No	No
TB-111-9817-18_S17	Ural_A	32	Female	No	No
TB-111-9837-18_S136	Ural_A	59	Female	No	NA
TB-222-1054-18-138_S135	Ural_A	40	Male	No	No
TB-222-1257-18_S107	Beijing_B	28	Male	NA	No
TB-222-1300-19_S93	Beijing_E	58	Female	Yes	No
TB-222-1360-19-138_S2	Beijing_C	59	Male	No	No
TB-222-1385-18_S79	Ural_B	58	Male	No	No
TB-222-14-18_S137	Beijing_C	51	Male	No	No
TB-222-1414-18_S109	Ural_A	60	Male	No	No
TB-222-147-18_S83	Beijing_A	52	Male	No	No
TB-222-1648-19_S16	Beijing_B	52	Male	No	No
TB-222-1682-19-138_S4	Beijing_B	17	Female	No	No
TB-222-1706-18_S90	Beijing_C	46	Female	No	No
TB-222-17431849-18_S179	Beijing_F	40	Male	No	No
TB-222-1767-19_S95	Beijing_E	44	Male	No	No
TB-222-18-19_S24	Ural_C	56	Female	No	No
TB-222-1806-18_S123	Beijing_E	45	Female	No	No
TB-222-1810-18_S62	Ural_A	49	Female	No	No
TB-222-182-19_S200	Ural_C	49	Male	No	No
TB-222-1888-19_S76	Beijing_E	36	Female	No	No
TB-222-1914-19_S208	Ural_B	25	Male	No	No
TB-222-1992-19_S64	Beijing_F	52	Male	No	No
TB-222-2010-19_S136	Beijing_F	79	Male	No	No
TB-222-2036-18_S148	Beijing_C	22	Female	No	No
TB-222-2108-18_S149	Beijing_B	32	Male	No	No
TB-222-2111-19_S92	Beijing_C	53	Male	No	No
TB-222-2112-19_S65	Beijing_B	42	Male	No	No
TB-222-2158-18_S59	Beijing_C	43	Female	No	No
TB-222-2174-19_S78	Beijing_B	49	Male	No	No
TB-222-2259-19_S210	Beijing_B	41	Male	No	No
TB-222-236-18_S67	Beijing_F	42	Female	No	No
TB-222-2423-18_S144	Beijing_B	59	Male	No	No
TB-222-2441-19_S193	Beijing_B	20	Male	No	NA
TB-222-2445-19_S194	Beijing_A	38	Female	No	No
TB-222-2479-19_S54	Beijing_C	32	Female	No	No
TB-222-2538-18_S150	Ural_A	47	Male	No	No
TB-222-2618-18_S51	Ural_B	56	Male	No	No
TB-222-2620-18-138_S4	Ural_B	45	Male	No	No
TB-222-2670-19_S87	Beijing_A	58	Male	No	No
TB-222-2779-18_S91	Beijing_C	38	Male	No	No
TB-222-287-19_S199	Beijing_C	71	Male	No	No
TB-222-2879-19_S188	Ural_A	59	Male	No	No
TB-222-2915-19_S202	Beijing_F	57	Female	No	No
TB-222-2929-18_S176	Ural_A	19	Female	Yes	No
TB-222-2929-19_S6	Ural_A	57	Male	No	Yes
TB-222-2972-19_S195	Ural_A	36	Male	No	No
TB-222-318-18_S58	Ural_A	39	Male	No	No
TB-222-3292-18_S63	Ural_A	58	Male	No	No
TB-222-3337-19_S206	Ural_A	43	Male	No	No
TB-222-3451-19_S185	Ural_C	49	Male	No	Yes
TB-222-3461-18-138_S36	Beijing_E	40	Male	NA	No
TB-222-3636-19_S114	Beijing_E	52	Male	No	No
TB-222-365-18_S83	Beijing_C	86	Male	No	No
TB-222-3678-18_S177	Ural_B	59	Male	No	No
TB-222-3836-18_S178	Beijing_B	69	Male	No	No
TB-222-3869-18_S209	Beijing_C	16	Female	No	No
TB-222-3882-18_S180	Beijing_F	46	Male	No	No
TB-222-3940-18_S179	Ural_C	43	Male	No	No
TB-222-4003-18_S71	Ural_B	40	Male	No	No
TB-222-4120-18_S210	Beijing_E	43	Male	No	No
TB-222-4175-18_S168	Ural_A	40	Male	No	No
TB-222-4220-18_S212	Beijing_B	27	Male	No	No
TB-222-4327-18_S75	Beijing_C	49	Male	No	No
TB-222-438-19_S5	Beijing_F	54	Male	No	No
TB-222-4397-18_S69	Ural_B	32	Male	No	No
TB-222-4414-18_S88	Beijing_C	39	Male	No	No
TB-222-4598-18_S73	Beijing_D	46	Female	Yes	No
TB-222-4723-18_S87	Beijing_C	40	Male	No	No
TB-222-4848-19_S273	Ural_A	56	Male	No	No
TB-222-4939-19_S215	Ural_A	46	Male	No	No
TB-222-4948-18_S73	Ural_A	29	Male	No	No
TB-222-4964-19_S216	Ural_A	33	Female	No	No
TB-222-5067-18_S71	Beijing_B	60	Male	No	No
TB-222-5074-19_S251	Beijing_C	35	Male	Yes	No
TB-222-5151-19_S258	Ural_A	50	Male	No	No
TB-222-5154-19_S264	Beijing_C	36	Male	No	No
TB-222-517-18_S216	Ural_C	59	Female	Yes	No
TB-222-517-19_S1	Beijing_E	42	Male	No	No
TB-222-5241-19_S252	Beijing_B	46	Male	No	No
TB-222-529-18_S140	Beijing_B	37	Male	No	No
TB-222-5351-18_S56	Beijing_C	25	Male	No	No
TB-222-5371-19_S262	Beijing_B	37	Male	No	No
TB-222-5441-18_S70	Beijing_D	24	Female	Yes	No
TB-222-5486-19_S225	Beijing_B	61	Female	NA	No
TB-222-550-18_S19	Beijing_E	43	Male	No	No
TB-222-5503-19_S282	Beijing_D	43	Male	No	Yes
TB-222-5528-18_S88	Beijing_C	28	Female	No	No
TB-222-5548-18_S142	Beijing_C	77	Female	No	No
TB-222-5557-18_S61	Ural_A	53	Male	No	No
TB-222-5569-19_S214	Beijing_B	36	Female	No	No
TB-222-5589-19_S15	Beijing_E	29	Male	Yes	Yes
TB-222-5642-19_S268	Ural_A	39	Male	No	No
TB-222-5681-18_S112	Beijing_C	72	Female	No	No
TB-222-5766-18_S55	Ural_A	44	Male	No	No
TB-222-5786-19_S231	Beijing_C	71	Female	No	No
TB-222-5856-19_S217	Beijing_D	38	Male	No	No
TB-222-5873-19_S247	Beijing_B	27	Male	No	No
TB-222-5877-19_S275	Ural_A	41	Female	No	No
TB-222-591-19-138_S1	Ural_A	29	Male	No	No
TB-222-5917-19_S281	Beijing_F	30	Female	No	No
TB-222-6046-19_S237	Beijing_C	66	Male	No	No
TB-222-608-18_S153	Ural_B	44	Female	No	No
TB-222-6137-19_S254	Ural_A	56	Male	No	No
TB-222-624-18_S61	Ural_A	56	Male	No	No
TB-222-63111-8_S145	Ural_A	30	Male	No	No
TB-222-6312-18_S113	Beijing_B	52	Male	Yes	Yes
TB-222-6357-19_S283	Beijing_C	52	Male	NA	No
TB-222-6399-19_S260	Ural_B	28	Male	No	No
TB-222-6436-18_S141	Beijing_E	31	Male	No	No
TB-222-644-18_S138	Ural_B	43	Male	No	No
TB-222-6448-19_S230	Beijing_E	31	Male	No	No
TB-222-6492-19_S267	Beijing_E	27	Male	No	No
TB-222-6602-19_S276	Beijing_D	37	Male	No	Yes
TB-222-6616-19_S278	Beijing_F	34	Male	No	No
TB-222-6743-19_S139	Beijing_A	55	Male	No	No
TB-222-6759-18_S215	Beijing_A	38	Female	No	No
TB-222-6788-19_S224	Beijing_B	35	Male	No	No
TB-222-6789-19_S261	Beijing_B	36	Male	No	No
TB-222-6794-18_S69	Ural_C	31	Male	No	No
TB-222-6865-19_S255	Beijing_B	31	Male	No	No
TB-222-6896-19_S269	Ural_A	25	Male	No	NA
TB-222-6935-19_S242	Beijing_E	45	Male	No	No
TB-222-6963-19_S213	Ural_C	46	Male	No	Yes
TB-222-7022-19_S270	Beijing_F	47	Male	No	No
TB-222-7040-19_S280	Ural_A	33	Male	No	No
TB-222-7237-18_S66	Ural_C	35	Male	No	No
TB-222-7265-18_S214	Ural_A	40	Male	No	No
TB-222-858-19_S213	Ural_A	55	Male	No	No
TB-222-965-19_S6	Ural_A	34	Male	No	No
TB-222-975-19-138_S3	Beijing_C	26	Male	No	No
TB-333-1097-19_S74	Beijing_F	53	Male	No	No
TB-333-1104-19_S79	Beijing_F	11	Male	No	No
TB-333-1163-19_S75	Ural_A	23	Male	No	Yes
TB-333-1248-19_S93	Ural_A	72	Male	No	No
TB-333-1272-19_S84	Ural_A	81	Female	No	NA
TB-333-1295-19-138_S59	Beijing_E	44	Male	No	No
TB-333-131-19_S121	Beijing_D	43	Male	No	No
TB-333-1363-19_S33	Ural_B	27	Male	No	No
TB-333-1458-19_S129	Beijing_C	43	Male	No	No
TB-333-15-19_S92	Beijing_D	45	Male	No	No
TB-333-1556-19_S126	Ural_A	46	Male	No	Yes
TB-333-1585-19_S123	Ural_A	38	Male	No	No
TB-333-1625-19_S13	Beijing_E	67	Male	No	No
TB-333-164-19_S95	Ural_A	39	Male	No	Yes
TB-333-1750-19_S182	Ural_A	29	Female	No	No
TB-333-1786-19_S178	Ural_A	52	Male	No	No
TB-333-1815-19_S124	Beijing_C	43	Male	No	No
TB-333-1821-19_S187	Beijing_C	28	Male	No	Yes
TB-333-1864-19_S91	Ural_B	30	Male	No	NA
TB-333-1865-19_S52	Ural_C	50	Female	No	No
TB-333-1897-19_S21	Beijing_B	51	Male	No	No
TB-333-1925-19_S48	Beijing_C	38	Female	No	No
TB-333-1981-19_S52	Ural_A	35	Male	No	No
TB-333-1983-19_S47	Ural_B	33	Male	No	No
TB-333-2024-19_S2	Beijing_A	37	Male	No	Yes
TB-333-2089-19_S39	Beijing_B	19	Male	No	No
TB-333-2093-19_S34	Ural_C	47	Male	No	No
TB-333-2143-19_S91	Beijing_C	41	Male	No	No
TB-333-2146-19_S45	Beijing_A	54	Male	Yes	No
TB-333-2152-19_S29	Ural_A	45	Male	No	No
TB-333-2153-19_S131	Beijing_C	45	Male	No	No
TB-333-2175-19_S94	Beijing_C	26	Female	No	No
TB-333-2178-19_S37	Ural_A	68	Male	No	No
TB-333-2223-19_S7	Beijing_F	77	Female	No	No
TB-333-2240-19_S32	Ural_A	33	Male	No	No
TB-333-2259-19_S3	Ural_A	42	Female	No	No
TB-333-228-19_S276	Beijing_C	56	Male	No	No
TB-333-2314-19_S80	Beijing_C	60	Male	No	No
TB-333-2317-19_S24	Beijing_B	57	Female	No	No
TB-333-2359-19_S37	Ural_A	62	Male	No	No
TB-333-2384-19_S26	Beijing_E	61	Female	No	No
TB-333-2411-19_S87	Ural_A	27	Male	No	No
TB-333-2412-19_S1	Ural_A	60	Female	No	No
TB-333-2417-19_S44	Ural_A	34	Male	Yes	NA
TB-333-2444-19_S55	Beijing_A	28	Female	No	No
TB-333-2478-19_S79	Ural_A	41	Male	NA	No
TB-333-2492-19_S81	Beijing_C	46	Male	No	No
TB-333-2519-19_S35	Beijing_E	36	Male	No	No
TB-333-2530-19_S90	Ural_A	32	Male	No	No
TB-333-2795-19_S141	Beijing_E	49	Male	No	No
TB-333-2849-19_S30	Ural_A	22	Female	No	No
TB-333-293-19_S130	Ural_A	51	Male	No	No
TB-333-2939-19_S54	Beijing_F	78	Male	No	No
TB-333-2968-19_S137	Beijing_E	56	Male	No	No
TB-333-2986-19_S169	Ural_A	51	Male	No	No
TB-333-3041-19-138_S117	Ural_A	55	Female	No	No
TB-333-3079-19_S79	Ural_B	49	Male	No	No
TB-333-3095-19-138_S55	Beijing_C	49	Male	No	Yes
TB-333-3148-19_S78	Beijing_E	26	Male	Yes	No
TB-333-3150-19_S156	Beijing_E	34	Male	Yes	No
TB-333-3165-19_S86	Ural_A	38	Male	No	NA
TB-333-3228-19_S136	Ural_A	19	Male	No	No
TB-333-3243-19_S182	Beijing_A	51	Male	No	Yes
TB-333-3247-19_S66	Beijing_D	63	Male	No	No
TB-333-334-19_S78	Ural_A	30	Female	No	No
TB-333-3345-19_S150	Ural_A	32	Male	No	No
TB-333-339-19_S49	Beijing_C	65	Male	No	No
TB-333-3399-19_S68	Beijing_C	23	Male	No	No
TB-333-341-19_S282	Beijing_C	55	Male	No	No
TB-333-3416-19_S139	Ural_A	48	Male	No	No
TB-333-3591-19_S62	Beijing_C	29	Male	Yes	Yes
TB-333-3593-19_S148	Ural_A	48	Male	No	No
TB-333-3600-19_S164	Ural_A	39	Male	No	NA
TB-333-362-19_S186	Beijing_B	24	Male	No	Yes
TB-333-3697-19_S152	Ural_A	39	Male	No	No
TB-333-3729-19F_S112	Beijing_B	48	Male	No	No
TB-333-3780-19_S179	Ural_A	45	Male	No	Yes
TB-333-3828-19_S263	Ural_A	39	Female	No	No
TB-333-39-19_S120	Ural_A	31	Male	No	NA
TB-333-3902-19-138_S57	Ural_A	29	Female	No	No
TB-333-3946-19_S138	Beijing_E	26	Female	No	No
TB-333-3982-19_S57	Beijing_F	27	Male	No	No
TB-333-4040-19_S59	Ural_A	34	Male	No	No
TB-333-4111-19_S140	Ural_A	32	Female	No	No
TB-333-4171-19-138_S51	Ural_A	28	Male	No	No
TB-333-4189-19_S165	Ural_A	29	Male	No	No
TB-333-4193-19_S176	Ural_C	46	Male	No	No
TB-333-420-19_S43	Beijing_C	66	Male	Yes	Yes
TB-333-4324-19_S181	Beijing_E	57	Male	No	No
TB-333-4387-19_S80	Beijing_F	45	Male	No	No
TB-333-4522-19_S274	Beijing_F	37	Male	Yes	No
TB-333-4571-19_S262	Beijing_F	30	Male	No	No
TB-333-4624-19_S157	Ural_A	48	Male	Yes	No
TB-333-4657-19_S88	Beijing_C	28	Male	Yes	No
TB-333-4712-19-138_S48	Ural_A	28	Male	No	No
TB-333-4787-19_S174	Beijing_C	48	Female	No	No
TB-333-4790-19_S226	Beijing_F	34	Female	No	No
TB-333-4869-19_S74	Beijing_E	37	Male	No	No
TB-333-5021-19-138_S129	Ural_A	56	Male	Yes	No
TB-333-510-19_S119	Ural_A	23	Female	No	No
TB-333-52-19_S188	Beijing_C	38	Male	No	No
TB-333-5403-19_S170	Beijing_E	33	Male	No	No
TB-333-5441-19_S70	Beijing_C	33	Male	No	No
TB-333-5492-19_S82	Beijing_E	47	Male	No	No
TB-333-5529-19_S64	Beijing_E	34	Female	NA	No
TB-333-5531-19-138_S111	Beijing_E	45	Male	No	No
TB-333-5552-19_S55	Beijing_C	33	Male	No	NA
TB-333-5553-19_S160	Beijing_C	31	Male	No	NA
TB-333-5561-19_S173	Ural_B	25	Male	No	NA
TB-333-5721-19_S167	Beijing_C	58	Male	No	Yes
TB-333-579-19_S180	Beijing_E	25	Female	No	No
TB-333-5935-19-138_S47	Beijing_C	37	Male	No	NA
TB-333-601-19_S127	Beijing_B	16	Female	No	No
TB-333-642-19_S76	Beijing_F	47	Male	No	No
TB-333-643-19_S84	Beijing_E	28	Male	No	No
TB-333-662-19_S185	Beijing_C	52	Female	No	No
TB-333-667-19_S43	Beijing_E	39	Female	No	No
TB-333-765-19_S199	Ural_A	29	Female	No	No
TB-333-808-19_S122	Beijing_C	31	Male	No	NA
TB-333-90-19_S1	Ural_A	50	Male	No	Yes
TB-333-909-19_S44	Beijing_E	52	Male	No	No
TB-333-959-19_S82	Ural_B	52	Female	No	No
TB-333-964-19_S41	Ural_B	54	Male	No	No
TB-444-1010-19-138_S19	Beijing_F	42	Female	No	No
TB-444-1359-18_S186	Beijing_C	36	Female	No	No
TB-444-1559-18_S29	Beijing_E	56	Male	No	No
TB-444-1650-18_S16	Beijing_A	38	Male	No	NA
TB-444-1834-18_S13	Ural_B	50	Male	No	No
TB-444-2046-18_S28	Beijing_D	20	Female	No	No
TB-444-2225-18_S25	Beijing_A	79	Female	No	No
TB-444-2261-18_S13	Beijing_E	68	Male	No	No
TB-444-2270-18_S198	Beijing_E	24	Male	No	Yes
TB-444-2277-19_S230	Beijing_C	57	Male	No	Yes
TB-444-2281-18_S14	Beijing_C	37	Male	No	Yes
TB-444-2303-19_S28	Beijing_A	76	Female	No	No
TB-444-2375-18_S10	Beijing_A	30	Female	No	No
TB-444-2394-18_S11	Ural_A	34	Male	No	NA
TB-444-2409-18_S30	Ural_A	31	Male	No	No
TB-444-2479-18_S195	Beijing_A	37	Male	No	Yes
TB-444-2485-19_S3	Beijing_C	65	Male	No	No
TB-444-2523-18_S196	Beijing_A	39	Male	No	No
TB-444-2543-18_S27	Beijing_C	57	Male	No	No
TB-444-2576-19_S5	Ural_A	42	Female	No	No
TB-444-2588-18_S15	Beijing_A	42	Male	No	NA
TB-444-2623-18_S14	Beijing_A	31	Male	No	Yes
TB-444-2635-19_S6	Ural_A	25	Male	No	NA
TB-444-2636-19_S29	Ural_A	41	Male	No	Yes
TB-444-2637-19_S229	Ural_A	24	Male	No	NA
TB-444-2656-19_S9	Ural_A	43	Male	Yes	Yes
TB-444-2672-18_S124	Beijing_C	53	Female	Yes	No
TB-444-2673-18_S197	Beijing_C	61	Male	No	No
TB-444-2677-18_S26	Beijing_A	46	Male	No	No
TB-444-2692-18_S194	Beijing_C	68	Female	No	No
TB-444-2743-19_S228	Beijing_A	59	Male	No	No
TB-444-2752-18_S193	Ural_A	41	Male	Yes	NA
TB-444-2768-18_S89	Beijing_A	41	Male	No	Yes
TB-444-2788-19_S26	Ural_A	58	Male	No	No
TB-444-2848-18_S47	Ural_A	53	Female	No	No
TB-444-2853-18_S192	Ural_A	34	Male	No	Yes
TB-444-2866-19_S6	Beijing_C	65	Male	No	No
TB-444-2918-18_S36	Ural_A	52	Male	No	No
TB-444-2978-18_S212	Beijing_E	20	Female	No	Yes
TB-444-3065-18_S85	Ural_A	28	Male	No	NA
TB-444-3082-18_S35	Beijing_A	47	Male	No	NA
TB-444-3106-18_S205	Beijing_A	36	Male	No	No
TB-444-3180-18_S208	Beijing_C	37	Male	No	Yes
TB-444-3199-18_S191	Beijing_C	57	Male	Yes	No
TB-444-3209-18_S44	Beijing_A	61	Male	No	No
TB-444-3284-18_S90	Beijing_D	45	Female	No	No
TB-444-3322-18_S19	Ural_A	42	Male	No	No
TB-444-3335-18_S210	Beijing_E	26	Female	No	No
TB-444-3342-18_S202	Beijing_C	39	Male	No	No
TB-444-3398-18_S34	Beijing_A	42	Female	No	No
TB-444-3402-18_S204	Beijing_F	47	Male	NA	No
TB-444-3404-18_S31	Beijing_A	34	Male	Yes	Yes
TB-444-3405-18_S206	Ural_A	61	Male	No	No
TB-444-3447-18_S201	Beijing_E	44	Male	No	NA
TB-444-3449-18_S166	Beijing_D	53	Male	No	No
TB-444-3464-18_S20	Beijing_E	16	Female	No	No
TB-444-3544-18_S214	Ural_A	40	Male	No	No
TB-444-3558-18_S132	Ural_A	41	Male	No	NA
TB-444-3582-18_S46	Beijing_E	62	Male	No	No
TB-444-3655-18_S128	Beijing_E	31	Male	No	NA
TB-444-3672-18_S164	Beijing_C	54	Male	No	No
TB-444-3698-18_S161	Ural_A	30	Male	No	NA
TB-444-3732-18_S203	Beijing_F	22	Male	No	No
TB-444-3776-18_S86	Ural_A	25	Male	No	Yes
TB-444-3788-18_S160	Beijing_A	42	Male	No	NA
TB-444-3826-18_S120	Beijing_E	50	Male	No	Yes
TB-444-3830-18_S130	Beijing_C	26	Male	No	Yes
TB-444-3831-18_S41	Beijing_C	60	Female	No	No
TB-444-3833-18_S163	Beijing_A	70	Male	No	No
TB-444-3866-18_S88	Beijing_E	49	Male	No	No
TB-444-3916-18_S167	Beijing_A	45	Male	No	Yes
TB-444-3932-18_S105	Beijing_C	29	Male	No	No
TB-444-3933-18_S165	Beijing_A	39	Male	No	NA
TB-444-3952-18_S162	Beijing_A	42	Male	No	No
TB-444-3959-19_S77	Beijing_C	6	Male	No	No
TB-444-3963-18_S104	Beijing_A	63	Male	No	No
TB-444-4048-18_S125	Ural_B	42	Male	No	No
TB-444-4060-19_S76	Beijing_A	76	Female	No	No
TB-444-4067-19_S12	Beijing_C	39	Male	No	Yes
TB-444-4072-19_S2	Beijing_F	45	Male	No	NA
TB-444-4076-18_S98	Beijing_A	44	Male	Yes	No
TB-444-4175-18_S101	Beijing_A	43	Male	No	No
TB-444-4195-18_S31	Beijing_A	61	Male	No	Yes
TB-444-4213-18_S99	Beijing_A	44	Female	No	No
TB-444-4234-18_S111	Beijing_A	28	Male	No	No
TB-444-4256-19_S3	Beijing_A	48	Male	No	Yes
TB-444-4275-19_S286	Beijing_B	60	Female	No	Yes
TB-444-4276-19_S7	Beijing_E	44	Female	Yes	No
TB-444-4300-18_S131	Beijing_F	24	Female	No	No
TB-444-4310-18_S107	Beijing_C	43	Female	No	No
TB-444-4316-18_S127	Beijing_A	31	Male	No	No
TB-444-4320-18_S38	Beijing_A	68	Male	No	No
TB-444-4321-18_S39	Beijing_A	54	Male	No	No
TB-444-4325-19_S89	Beijing_B	45	Male	Yes	No
TB-444-4372-18_S52	Beijing_A	48	Female	Yes	No
TB-444-4380-18_S106	Beijing_C	31	Female	No	No
TB-444-4396-18_S108	Beijing_C	21	Male	No	NA
TB-444-4422-18_S100	Ural_A	50	Male	No	No
TB-444-4429-19_S30	Beijing_A	57	Male	No	Yes
TB-444-4442-18_S123	Beijing_A	40	Male	No	Yes
TB-444-4476-19_S11	Beijing_E	61	Male	No	No
TB-444-4535-18_S26	Beijing_B	15	Male	No	No
TB-444-4537-18_S26	Beijing_B	70	Male	No	No
TB-444-4548-18_S103	Beijing_C	59	Male	No	NA
TB-444-4553-18_S24	Beijing_B	59	Male	Yes	No
TB-444-4571-18_S30	Beijing_A	37	Male	No	Yes
TB-444-4579-19_S20	Beijing_A	36	Female	No	No
TB-444-4580-19_S21	Beijing_A	28	Female	No	No
TB-444-4606-19_S79	Beijing_A	46	Male	No	Yes
TB-444-463-19_S68	Ural_A	51	Female	No	No
TB-444-4679-18_S32	Beijing_A	40	Male	Yes	No
TB-444-4689-19_S82	Beijing_E	41	Female	No	No
TB-444-4717-19_S27	Beijing_F	36	Male	No	No
TB-444-4731-18_S37	Beijing_C	41	Male	No	No
TB-444-4749-18_S27	Beijing_F	72	Male	No	No
TB-444-4756-19_S85	Beijing_C	35	Male	No	Yes
TB-444-4775-18_S28	Ural_A	34	Male	No	No
TB-444-4827-19_S49	Beijing_C	36	Male	No	Yes
TB-444-4848-18_S25	Beijing_C	36	Male	No	No
TB-444-4875-19_S32	Beijing_E	43	Female	No	No
TB-444-4887-19_S53	Beijing_C	15	Female	No	No
TB-444-4911-19_S47	Beijing_C	50	Male	No	No
TB-444-4934-19_S86	Beijing_A	31	Male	No	No
TB-444-4990-18_S103	Beijing_C	33	Male	No	No
TB-444-4991-18_S27	Beijing_A	37	Male	No	Yes
TB-444-5101-18_S40	Beijing_A	35	Male	No	No
TB-444-5103-19_S15	Beijing_F	38	Male	No	No
TB-444-5116-18_S36	Beijing_C	52	Male	No	No
TB-444-5132-19_S57	Beijing_F	20	Male	No	No
TB-444-5139-18_S43	Beijing_C	35	Male	No	No
TB-444-5286-18_S34	Ural_A	36	Female	No	Yes
TB-444-5310-18_S97	Beijing_C	47	Male	No	No
TB-444-5322-19_S59	Ural_A	26	Female	No	No
TB-444-5337-19_S254	Beijing_A	32	Female	No	No
TB-444-5345-18_S23	Beijing_C	40	Male	No	No
TB-444-5363-18_S57	Beijing_B	41	Male	No	No
TB-444-5382-18_S181	Beijing_A	33	Female	No	No
TB-444-5397-18_S29	Ural_A	28	Male	NA	NA
TB-444-5426-18_S29	Beijing_E	33	Male	No	No
TB-444-5430-19_S74	Beijing_E	45	Male	No	NA
TB-444-5442-18_S64	Ural_A	40	Male	No	Yes
TB-444-5477-19_S54	Beijing_C	42	Male	No	No
TB-444-5609-18_S182	Ural_A	36	Male	No	Yes
TB-444-5610-18_S50	Beijing_A	61	Male	No	No
TB-444-5612-18_S51	Beijing_A	43	Male	No	No
TB-444-5626-18_S58	Beijing_A	62	Male	No	No
TB-444-5657-18_S60	Beijing_C	55	Female	No	No
TB-444-5756-18_S179	Ural_A	56	Male	No	No
TB-444-5769-18_S62	Beijing_C	57	Female	No	No
TB-444-5796-18_S63	Beijing_C	52	Male	No	No
TB-444-5924-18_S109	Beijing_E	39	Male	No	Yes
TB-444-5959-18_S49	Beijing_A	53	Male	No	No
TB-444-5993-18_S30	Ural_B	NA	Male	NA	NA
TB-444-6003-18_S100	Ural_A	22	Male	No	No
TB-444-6008-18_S46	Beijing_A	31	Male	No	No
TB-444-6061-18_S104	Ural_B	41	Male	No	Yes
TB-444-6068-18_S49	Beijing_A	42	Male	No	Yes
TB-444-6093-18_S105	Ural_B	55	Male	No	No
TB-444-6103-18_S47	Beijing_A	39	Male	No	Yes
TB-444-6152-18_S102	Beijing_A	42	Male	No	Yes
TB-444-6160-18_S125	Beijing_C	28	Male	No	NA
TB-444-6199-18_S51	Beijing_C	41	Female	No	No
TB-444-6200-18_S180	Beijing_D	40	Female	No	No
TB-444-6232-18_S59	Beijing_A	39	Male	No	NA
TB-444-6285-18_S99	Beijing_A	46	Male	No	NA
TB-444-6286-18_S101	Ural_B	29	Female	No	No
TB-444-6299-18_S42	Beijing_E	57	Female	No	No
TB-444-6323-18_S44	Ural_A	45	Male	No	No
TB-444-6340-18_S96	Beijing_E	50	Male	No	No
TB-444-6404-18_S178	Beijing_C	40	Male	No	No
TB-444-6524-18_S134	Beijing_A	31	Male	No	No
TB-444-6556-18_S132	Beijing_C	44	Male	Yes	Yes
TB-444-6581-18_S33	Beijing_C	20	Male	No	Yes
TB-444-6584-18_S50	Beijing_A	36	Male	Yes	NA
TB-444-6669-18_S126	Beijing_C	25	Male	No	No
TB-444-6671-18_S130	Beijing_C	33	Male	No	No
TB-444-6730-18_S177	Beijing_E	41	Male	No	Yes
TB-444-6731-18_S131	Beijing_A	55	Male	No	NA
TB-444-6799-18_S53	Beijing_A	34	Male	No	Yes
TB-444-6811-18_S54	Beijing_C	27	Female	No	No
TB-444-6812-18_S127	Beijing_C	68	Female	No	No
TB-444-6829-18_S133	Beijing_C	59	Male	No	No
TB-444-6831-18_S128	Beijing_C	41	Male	No	No
TB-444-6836-18_S52	Beijing_C	23	Male	No	Yes
TB-444-6869-18_S124	Beijing_C	49	Female	No	No
TB-444-715-19-138_S17	Beijing_A	55	Male	Yes	NA
TB-444-80-19_S256	Beijing_E	30	Male	No	No
TB-444-894-19-138_S16	Beijing_E	35	Male	No	No
TB-444-990-19-138_S18	Beijing_A	42	Male	No	Yes
TB-DNA0334_S191	Ural_B	63	Female	No	No
TB-DNA0335_S192	Beijing_C	49	Male	No	NA
TB-DNA0338_S195	Beijing_C	62	Female	No	No
TB-DNA0339_S196	Beijing_C	53	Male	No	No
TB-DNA0342_S199	Beijing_C	54	Female	No	No
TB-DNA0345_S202	Ural_B	86	Male	No	No
TB-DNA0347_S204	Ural_C	32	Male	No	No
TB-DNA0348_S205	Beijing_D	25	Female	No	No
TB-DNA0354_S211	Beijing_F	49	Female	No	No
TB-DNA0355_S212	Beijing_E	46	Male	No	No
TB-DNA0356_S213	Ural_B	61	Male	Yes	Yes
TB-DNA0357_S214	Ural_A	29	Female	Yes	No
TB-DNA0358_S215	Beijing_E	39	Male	No	No
TB-DNA0362_S219	Ural_A	32	Male	Yes	No
TB-DNA0365_S222	Ural_B	43	Female	No	No
TB-DNA0366_S223	Beijing_A	52	Male	No	No
TB-DNA0367_S224	Beijing_E	37	Male	No	NA
TB-DNA0368_S225	Ural_A	35	Female	No	No
TB-DNA0372_S229	Beijing_E	59	Male	No	No
TB-DNA0373_S230	Ural_A	31	Male	No	No
TB-DNA0375_S232	Ural_B	69	Male	No	No
TB-DNA0377_S234	Beijing_A	45	Female	No	No
TB-DNA0380_S237	Beijing_F	31	Male	No	No
TB-MoldovaSeq-DNA001-647_S1	Beijing_A	33	Male	Yes	No
TB-MoldovaSeq-DNA003-543_S3	Beijing_F	NA	Male	NA	NA
TB-MoldovaSeq-DNA005-516_S5	Ural_A	59	Male	No	No
TB-MoldovaSeq-DNA006-563_S6	Beijing_D	43	Male	No	NA
TB-MoldovaSeq-DNA007-541_S7	Beijing_F	48	Male	No	Yes
TB-MoldovaSeq-DNA008-549_S8	Beijing_D	45	Male	No	No
TB-MoldovaSeq-DNA010-142_S10	Ural_A	30	Female	No	No
TB-MoldovaSeq-DNA011-125_S11	Beijing_C	40	Male	No	Yes
TB-MoldovaSeq-DNA012-385_S12	Beijing_C	35	Male	Yes	No
TB-MoldovaSeq-DNA015-360_S15	Beijing_A	43	Male	No	No
TB-MoldovaSeq-DNA017-15_S17	Beijing_C	50	Male	No	Yes
TB-MoldovaSeq-DNA018-352_S18	Beijing_A	57	Male	No	No
TB-MoldovaSeq-DNA0193-2589_S3	Beijing_C	41	Male	No	NA
TB-MoldovaSeq-DNA0195-2337_S5	Beijing_E	69	Female	No	No
TB-MoldovaSeq-DNA0196-1878_S6	Beijing_E	39	Male	No	No
TB-MoldovaSeq-DNA0197-2109_S7	Ural_B	35	Male	Yes	NA
TB-MoldovaSeq-DNA0199-2025_S9	Ural_B	44	Male	No	No
TB-MoldovaSeq-DNA020-75_S20	Beijing_E	55	Female	Yes	No
TB-MoldovaSeq-DNA0200-2023_S10	Beijing_C	30	Male	No	No
TB-MoldovaSeq-DNA0201-1202_S11	Beijing_C	32	Male	No	No
TB-MoldovaSeq-DNA0202-2452_S12	Beijing_B	53	Male	No	No
TB-MoldovaSeq-DNA0207-2369_S17	Beijing_C	30	Female	No	No
TB-MoldovaSeq-DNA0208-2207_S18	Beijing_C	39	Male	No	No
TB-MoldovaSeq-DNA0210-2128_S20	Ural_A	21	Male	No	Yes
TB-MoldovaSeq-DNA0211-2993_S21	Ural_A	58	Male	Yes	Yes
TB-MoldovaSeq-DNA0213-2033_S23	Ural_A	39	Male	No	No
TB-MoldovaSeq-DNA0215-4211_S25	Ural_B	44	Female	No	No
TB-MoldovaSeq-DNA0217-5425_S27	Beijing_B	18	Female	No	No
TB-MoldovaSeq-DNA0218-4275_S28	Beijing_E	32	Male	Yes	No
TB-MoldovaSeq-DNA0219-4548_S29	Ural_A	32	Male	Yes	No
TB-MoldovaSeq-DNA022-181_S22	Beijing_E	49	Male	Yes	No
TB-MoldovaSeq-DNA0223-2292_S33	Ural_A	56	Male	No	No
TB-MoldovaSeq-DNA0224-2122_S34	Beijing_C	45	Male	No	No
TB-MoldovaSeq-DNA0227-4268_S37	Beijing_F	43	Male	No	No
TB-MoldovaSeq-DNA0229-3379_S39	Beijing_A	35	Male	No	Yes
TB-MoldovaSeq-DNA0230-5545_S40	Beijing_A	53	Male	No	No
TB-MoldovaSeq-DNA0231-3743_S41	Beijing_E	67	Male	No	No
TB-MoldovaSeq-DNA0232-2994_S42	Beijing_E	40	Male	No	No
TB-MoldovaSeq-DNA0233-4840_S235	Ural_A	36	Male	No	No
TB-MoldovaSeq-DNA0235-4740_S45	Beijing_C	46	Male	No	Yes
TB-MoldovaSeq-DNA0237-3588_S47	Beijing_B	48	Female	No	No
TB-MoldovaSeq-DNA0239-4349_S49	Beijing_A	47	Male	Yes	No
TB-MoldovaSeq-DNA024-243_S24	Beijing_F	50	Male	No	No
TB-MoldovaSeq-DNA0241-2352_S51	Beijing_C	54	Male	No	NA
TB-MoldovaSeq-DNA0242-1981_S52	Ural_A	28	Male	No	No
TB-MoldovaSeq-DNA0243-3742_S53	Beijing_E	30	Male	No	Yes
TB-MoldovaSeq-DNA0245-3474_S55	Beijing_C	33	Male	No	No
TB-MoldovaSeq-DNA0249-3687_S59	Beijing_B	60	Male	No	No
TB-MoldovaSeq-DNA025-11_S25	Beijing_A	37	Male	No	Yes
TB-MoldovaSeq-DNA0250-3578_S60	Beijing_C	45	Male	No	No
TB-MoldovaSeq-DNA0253-3126_S63	Ural_A	22	Male	Yes	No
TB-MoldovaSeq-DNA0255-3062_S65	Beijing_E	19	Female	No	No
TB-MoldovaSeq-DNA026-12_S26	Beijing_A	66	Male	No	No
TB-MoldovaSeq-DNA0260-3533_S70	Beijing_F	26	Female	Yes	No
TB-MoldovaSeq-DNA0262-3519_S72	Beijing_F	80	Male	No	No
TB-MoldovaSeq-DNA0264-3410_S74	Beijing_C	37	Female	No	No
TB-MoldovaSeq-DNA0265-3139_S75	Beijing_F	50	Male	No	No
TB-MoldovaSeq-DNA0266-3138_S76	Ural_B	38	Male	No	No
TB-MoldovaSeq-DNA027-35_S27	Beijing_A	38	Male	No	No
TB-MoldovaSeq-DNA0272-3051_S82	Beijing_A	51	Male	No	No
TB-MoldovaSeq-DNA0273-3926_S97	Beijing_C	30	Male	No	No
TB-MoldovaSeq-DNA0274-3861_S98	Beijing_F	28	Male	No	No
TB-MoldovaSeq-DNA0275-4965_S85	Beijing_E	48	Female	No	No
TB-MoldovaSeq-DNA0276-3306_S86	Ural_B	38	Male	Yes	No
TB-MoldovaSeq-DNA0277-3449_S87	Ural_B	54	Male	No	No
TB-MoldovaSeq-DNA0279-3622_S89	Beijing_F	49	Male	No	No
TB-MoldovaSeq-DNA028-38_S28	Ural_A	44	Female	No	No
TB-MoldovaSeq-DNA0284-4250_S94	Beijing_A	36	Male	Yes	Yes
TB-MoldovaSeq-DNA0286-4470_S289	Ural_B	39	Female	No	No
TB-MoldovaSeq-DNA0288-5509_S291	Ural_A	38	Male	Yes	No
TB-MoldovaSeq-DNA029-42_S29	Beijing_C	35	Female	No	No
TB-MoldovaSeq-DNA0291-5375_S294	Beijing_A	55	Male	Yes	Yes
TB-MoldovaSeq-DNA0292-4416_S295	Beijing_B	28	Male	No	Yes
TB-MoldovaSeq-DNA0293-3261_S296	Ural_A	32	Male	Yes	Yes
TB-MoldovaSeq-DNA0294-4695_S297	Ural_A	57	Male	Yes	No
TB-MoldovaSeq-DNA0297-3404_S300	Beijing_C	36	Male	No	No
TB-MoldovaSeq-DNA0299-4999_S302	Ural_A	30	Male	No	No
TB-MoldovaSeq-DNA0300-2084_S303	Beijing_F	52	Male	No	No
TB-MoldovaSeq-DNA0302-5166_S305	Ural_A	37	Female	Yes	No
TB-MoldovaSeq-DNA0304-5778_S307	Beijing_C	53	Male	No	No
TB-MoldovaSeq-DNA0306-5348_S309	Ural_A	38	Female	No	No
TB-MoldovaSeq-DNA0307-5315_S310	Beijing_E	43	Male	No	Yes
TB-MoldovaSeq-DNA0309-5304_S312	Beijing_E	46	Female	No	No
TB-MoldovaSeq-DNA031-74_S31	Beijing_A	35	Male	No	Yes
TB-MoldovaSeq-DNA0310-3312_S313	Ural_B	40	Male	No	No
TB-MoldovaSeq-DNA0312-4978_S315	Ural_A	44	Male	Yes	NA
TB-MoldovaSeq-DNA0316-4135_S319	Ural_C	38	Male	No	No
TB-MoldovaSeq-DNA0317-4201_S320	Beijing_C	23	Male	Yes	NA
TB-MoldovaSeq-DNA0318-3760_S321	Beijing_C	35	Male	No	No
TB-MoldovaSeq-DNA032-76_S32	Beijing_A	36	Male	No	Yes
TB-MoldovaSeq-DNA0321-5415_S324	Beijing_E	68	Male	No	No
TB-MoldovaSeq-DNA0326-4164_S329	Beijing_B	29	Male	No	No
TB-MoldovaSeq-DNA0327-5703_S330	Beijing_E	42	Female	Yes	No
TB-MoldovaSeq-DNA033-78_S33	Ural_A	36	Male	No	NA
TB-MoldovaSeq-DNA0330-5305_S333	Ural_B	43	Male	No	No
TB-MoldovaSeq-DNA0331-5057_S334	Beijing_C	50	Male	No	No
TB-MoldovaSeq-DNA0332-5161_S335	Beijing_C	43	Male	Yes	Yes
TB-MoldovaSeq-DNA034-100_S34	Beijing_A	34	Male	No	Yes
TB-MoldovaSeq-DNA036-246_S36	Beijing_C	47	Female	No	No
TB-MoldovaSeq-DNA037-350_S37	Ural_A	39	Female	No	No
TB-MoldovaSeq-DNA038-357_S38	Beijing_C	41	Male	No	No
TB-MoldovaSeq-DNA039-365_S39	Beijing_C	43	Female	No	No
TB-MoldovaSeq-DNA041-423_S41	Beijing_B	27	Female	No	No
TB-MoldovaSeq-DNA043-429_S43	Ural_A	51	Male	No	No
TB-MoldovaSeq-DNA044-512_S44	Beijing_E	49	Male	No	No
TB-MoldovaSeq-DNA045-570_S45	Ural_A	36	Male	No	NA
TB-MoldovaSeq-DNA046-622_S46	Beijing_A	36	Male	No	No
TB-MoldovaSeq-DNA047-668_S47	Beijing_A	41	Male	No	No
TB-MoldovaSeq-DNA049-220_S49	Beijing_A	58	Female	No	No
TB-MoldovaSeq-DNA050-353_S50	Beijing_A	36	Male	No	No
TB-MoldovaSeq-DNA051-393_S51	Beijing_C	37	Male	No	No
TB-MoldovaSeq-DNA055-99_S55	Beijing_A	19	Male	No	No
TB-MoldovaSeq-DNA056-452_S56	Beijing_A	61	Male	No	No
TB-MoldovaSeq-DNA057-674_S57	Beijing_A	34	Male	No	Yes
TB-MoldovaSeq-DNA058-486_S58	Beijing_C	56	Male	No	Yes
TB-MoldovaSeq-DNA059-526_S59	Beijing_A	32	Male	No	Yes
TB-MoldovaSeq-DNA061-706_S61	Beijing_A	42	Male	No	No
TB-MoldovaSeq-DNA064-501_S64	Beijing_D	59	Male	No	No
TB-MoldovaSeq-DNA065-421_S65	Ural_A	25	Female	No	No
TB-MoldovaSeq-DNA067-554_S67	Beijing_D	59	Female	No	No
TB-MoldovaSeq-DNA068-653_S68	Ural_A	39	Male	No	NA
TB-MoldovaSeq-DNA070-1319_S70	Beijing_A	35	Male	No	No
TB-MoldovaSeq-DNA071-544_S71	Beijing_C	49	Male	No	No
TB-MoldovaSeq-DNA073-475_S73	Beijing_A	44	Male	No	NA
TB-MoldovaSeq-DNA075-525_S75	Beijing_C	35	Male	No	Yes
TB-MoldovaSeq-DNA076-603_S76	Beijing_A	35	Female	No	No
TB-MoldovaSeq-DNA077-757_S77	Ural_A	37	Male	No	No
TB-MoldovaSeq-DNA078-354_S78	Beijing_A	32	Male	No	NA
TB-MoldovaSeq-DNA079-542_S79	Beijing_A	54	Male	Yes	NA
TB-MoldovaSeq-DNA080-523_S80	Beijing_A	23	Female	No	NA
TB-MoldovaSeq-DNA081-244_S81	Ural_A	60	Male	No	No
TB-MoldovaSeq-DNA082-1082_S82	Ural_A	32	Male	No	Yes
TB-MoldovaSeq-DNA083-764_S83	Beijing_C	33	Female	No	No
TB-MoldovaSeq-DNA084-778_S84	Beijing_C	41	Male	Yes	Yes
TB-MoldovaSeq-DNA085-249_S85	Beijing_C	47	Male	No	No
TB-MoldovaSeq-DNA086-784_S86	Ural_A	33	Male	No	Yes
TB-MoldovaSeq-DNA087-1084_S87	Ural_A	36	Female	No	No
TB-MoldovaSeq-DNA088-806_S88	Beijing_A	35	Male	No	NA
TB-MoldovaSeq-DNA089-788_S89	Beijing_C	43	Male	Yes	No
TB-MoldovaSeq-DNA090-620_S90	Ural_A	37	Male	No	NA
TB-MoldovaSeq-DNA092-547_S92	Ural_A	30	Male	Yes	No
TB-MoldovaSeq-DNA093-887_S93	Ural_A	42	Male	No	Yes
TB-MoldovaSeq-DNA095-339_S95	Ural_A	39	Male	No	No
TB-MoldovaSeq-DNA096-134_S97	Beijing_A	44	Male	No	No
TB-MoldovaSeq-DNA098-284_S99	Beijing_E	25	Male	No	Yes
TB-MoldovaSeq-DNA099-171_S100	Beijing_A	52	Male	Yes	Yes
TB-MoldovaSeq-DNA104-59_S105	Beijing_A	27	Female	No	No
TB-MoldovaSeq-DNA105-73_S106	Ural_A	39	Female	No	No
TB-MoldovaSeq-DNA106-324_S107	Beijing_A	48	Male	No	Yes
TB-MoldovaSeq-DNA108-255_S109	Beijing_A	33	Male	No	Yes
TB-MoldovaSeq-DNA112-1809_S113	Ural_B	42	Male	NA	NA
TB-MoldovaSeq-DNA113-1435_S114	Beijing_C	42	Male	No	No
TB-MoldovaSeq-DNA116-1415_S117	Ural_A	34	Female	No	No
TB-MoldovaSeq-DNA118-1170_S119	Beijing_C	66	Male	No	No
TB-MoldovaSeq-DNA120-1556_S121	Beijing_E	30	Male	No	No
TB-MoldovaSeq-DNA121-1200_S122	Beijing_A	38	Male	No	No
TB-MoldovaSeq-DNA123-1318_S124	Beijing_A	35	Male	No	NA
TB-MoldovaSeq-DNA124-1548_S125	Beijing_A	20	Male	No	Yes
TB-MoldovaSeq-DNA125-1433_S126	Beijing_E	51	Male	No	No
TB-MoldovaSeq-DNA127-1914_S128	Beijing_C	62	Male	No	No
TB-MoldovaSeq-DNA131-986_S132	Beijing_A	38	Male	No	Yes
TB-MoldovaSeq-DNA132-1515_S133	Beijing_C	65	Male	No	No
TB-MoldovaSeq-DNA133-1060_S134	Beijing_C	32	Male	No	NA
TB-MoldovaSeq-DNA134-1881_S135	Ural_A	37	Male	No	No
TB-MoldovaSeq-DNA135-1833_S136	Ural_B	39	Male	No	No
TB-MoldovaSeq-DNA136-2044_S137	Beijing_A	35	Male	No	NA
TB-MoldovaSeq-DNA137-1826_S138	Beijing_B	26	Male	No	No
TB-MoldovaSeq-DNA139-1997_S140	Beijing_A	44	Male	No	No
TB-MoldovaSeq-DNA140-1558_S141	Beijing_C	39	Male	No	No
TB-MoldovaSeq-DNA141-1097_S142	Beijing_B	36	Male	No	Yes
TB-MoldovaSeq-DNA142-807_S143	Ural_A	38	Male	No	Yes
TB-MoldovaSeq-DNA144-751_S145	Beijing_A	53	Male	No	No
TB-MoldovaSeq-DNA145-850_S146	Ural_A	26	Male	No	No
TB-MoldovaSeq-DNA146-2045_S147	Beijing_D	46	Male	No	No
TB-MoldovaSeq-DNA147-2239_S148	Beijing_E	48	Female	Yes	No
TB-MoldovaSeq-DNA148-1791_S149	Beijing_A	68	Male	No	No
TB-MoldovaSeq-DNA149-1039_S150	Beijing_A	34	Female	No	No
TB-MoldovaSeq-DNA151-1366_S152	Beijing_C	32	Female	No	No
TB-MoldovaSeq-DNA152-1941_S153	Beijing_A	33	Male	No	No
TB-MoldovaSeq-DNA153-1687_S154	Beijing_A	33	Male	No	Yes
TB-MoldovaSeq-DNA154-2130_S155	Beijing_A	51	Male	No	No
TB-MoldovaSeq-DNA155-1090_S156	Beijing_A	48	Male	No	Yes
TB-MoldovaSeq-DNA156-1096_S157	Beijing_C	39	Male	No	Yes
TB-MoldovaSeq-DNA157-2066_S158	Beijing_A	36	Male	No	No
TB-MoldovaSeq-DNA158-1567_S159	Beijing_B	62	Male	No	No
TB-MoldovaSeq-DNA159-1163_S160	Beijing_A	42	Male	Yes	Yes
TB-MoldovaSeq-DNA160-1247_S161	Beijing_E	40	Male	No	No
TB-MoldovaSeq-DNA161-1157_S162	Beijing_A	39	Male	No	No
TB-MoldovaSeq-DNA163-1145_S164	Beijing_C	19	Male	No	No
TB-MoldovaSeq-DNA164-1514_S165	Ural_A	58	Male	No	No
TB-MoldovaSeq-DNA165-1641_S166	Beijing_E	34	Male	No	NA
TB-MoldovaSeq-DNA166-2098_S167	Beijing_A	27	Female	No	No
TB-MoldovaSeq-DNA167-2578_S168	Beijing_C	53	Male	No	No
TB-MoldovaSeq-DNA169-2297_S170	Beijing_C	33	Male	No	No
TB-MoldovaSeq-DNA171-2227_S172	Beijing_A	50	Male	No	No
TB-MoldovaSeq-DNA172-2312_S173	Ural_A	44	Male	No	No
TB-MoldovaSeq-DNA173-2332_S174	Beijing_C	31	Male	No	Yes
TB-MoldovaSeq-DNA174-2305_S175	Beijing_A	74	Male	No	No
TB-MoldovaSeq-DNA175-2017_S176	Beijing_C	32	Female	No	NA
TB-MoldovaSeq-DNA176-2331_S177	Beijing_E	42	Male	No	No
TB-MoldovaSeq-DNA179-2174_S180	Beijing_C	56	Male	No	No
TB-MoldovaSeq-DNA180-2298_S181	Beijing_A	34	Male	No	Yes
TB-MoldovaSeq-DNA182-2728_S183	Ural_A	46	Male	No	NA
TB-MoldovaSeq-DNA183-708_S184	Beijing_A	60	Female	No	No
TB-MoldovaSeq-DNA184-2841_S185	Ural_A	54	Male	No	No
TB-MoldovaSeq-DNA185-2529_S186	Ural_A	76	Female	No	No
TB-MoldovaSeq-DNA186-3071_S187	Ural_A	43	Female	No	No
TB-MoldovaSeq-DNA187-3011_S188	Beijing_A	66	Male	No	Yes
TB-MoldovaSeq-DNA188-2947_S189	Beijing_C	28	Male	No	Yes
TB-MoldovaSeq-DNA189-3008_S190	Beijing_C	37	Male	No	No
TB-MoldovaSeq-DNA190-2594_S191	Beijing_A	46	Male	No	NA
TB-MoldovaSeq-DNA191-2977_S1	Beijing_E	49	Male	No	No
